# Supplementary material for: De Novo Assembly and Annotation of Salvia splendens Transcriptome Using the Illumina Platform
Source: PLoS One. 2014 Mar 12;9(3):e87693. doi: 10.1371/journal.pone.0087693 (PMC3951189; doi:10.1371/journal.pone.0087693)
Supplement: Table S1 — 49310 unigenes for Salvia splendens (FA). (FA) [file pone.0087693.s001.fa]

>one_Unigene_BMK.36766
GAAAAGAAAAGAAAAGAAAAGAAATGGAGAAGAGCGGAAGAGGTAAGAAGAAGGTGATGGTGGCGATTGACGAGAGCGAGTTCAGCCTCTACGCCCTCGAATGGACCCTCCAGAACCTTCTAGAAACTCTAGAAGATTCGAAGCTCGTCATCTTCACTGCTCAATCCCTCTCCGATTTCGGTTTTCTCTATGCTTCATCGTATGGAGCCGCGCCTATTGAATTAGTTACTTCTTTGCAAGAAAACAATAGGAAGATTGCTGAAGCTTTGTTGGAGAAAGCAAAGGGCATTTGTACTACATATGGGGTGAGTGGTGAGACCATTACACAAGTTGGAGAACCTAAAGAAGTCATATGTGAAGCTGTGGAAAAGCTCAATATAGATTTACTTGTTCTTGGCAGCCATGGCCGCAGAGGTTTGCAGAGGGCTTTTCTTGGAAGTGTTAGTGACTATTGTGTTCACAATGCCAAATGTCATGTTCTAGTAGTCAAGAAAAATGAGTGAGCCTCACATTGCTACTACTATTAGGATGCTTGTATTTACATCTAGTGTTCCAATAAATCAATAATTTGTATGTATATCAAGTGTAGTCATTATCTGGTGTTTGCTTTTCCTGCTTTTATTTCGAAATAAATTCACTCTTGTTGCTTGTGACACCTTTATGTTATAGAGTGATCATATATATATCAGAGTACATG
>one_Unigene_BMK.36771
GATCATATGCCTAGACTAAGCCAAAGGATTCGTATAAGTCTGCGTATCCATAACGTTGAATATAGTCATCCATATCTTCGTTATAAAAGTATGCGTCCGGATTATAAGTGGAGAATGGAGGAGAGGTAAATGGATCACCTCCTAGGCAACTCGGCCATGGGACATCACTAGTCGAGTCATGAGGGAGTTTAAGATGTTTAATTTGTTGACGGCATCTTTTCCCCAAATCCCCTTCAAGATCGAGATCAAAACACCGCCGGATGTCAAGTGACTCGAGGCGTGGACAGCCGTTAAGGATGATTTCAAGTCCTTTATTTCCAATCCAGAGCCCATAAACTTGAAGATGCTGCAGGTTGGGCATACTTTTGCTGATTGCGAGAGCATACAGATTCCGATGAATTGATTCAATAAAAGGACGATCATCATTTTCGTCAACATCCTCTATCAGAAGGAACTTAAATGCGTTCAATGAGAACGATTTCAACGTCGGGCATGCATTGCCAATAGCCCGAATGTCAGCAGACATAACCCCTAGTTCAATCACACCAAACCTTGGTCTAATCGTAAGGTGCAACTCTTCCAATTGTGGCAGTTTTTCTAGTCCCAGAATCAACTCGTTTGAGTTTATATTATTATAATCGCGACACACTACTGTAAGGCATCGAAGCTGAGGTGAACGATCT
>two_Unigene_BMK.1575
ATCCTCTCCGCCCTCAAATCCTCCTCCAGCCTCCCCCACACCCGCCACCTCCACGCCCACCTCCTCAAACTCGGCTTCTCCGCCCACCTCCACGTCGCCACCTGCCTCCTCTCCCTCTACGCCCCCGCCCAATTCCCCGACGCCTGCCTCCTGTTCGACCTAATGCCCCACCGCAGCCCCGTCACTTGGAACATCATGATCACCGCTCACTCCCGCCGCGCCCAAATCAGAGCCGCCCGCCACATGTTCGACGAAATGCCCCACCGAAACCAATCCTCCTATTCCTCCATGATTGCCGCCTACATCCACAACTCCCTCCTCCGCGACGGCCTCTCCCTCTTCCGCATCATGACGACCACCGCCCTCGCCCCCGACGAGCTAACCCTCGGCCCAATCCTCTCCGCCTGCGGCCGCCTCGGCTCCGTCGGATTACCCTCAGGCAAATCCACCCACACATTCATTATAAAAAACAAATGGCACCTCAACGCCGAGCTCGGCGCCTTGTTGGTCGACATGTACGCGAAATGCGGCGCTCTAACGAGCG
>two_Unigene_BMK.20047
ATTCCAAGCTATGTCTTAGCTAAAAAAAAAAATAAAAAAATAAAGAAAATAATACATAAGGATGTCAAGGTGAAAACGTCTTGAATCTATTCGTTTCCCGAGCCAAACCACACCACACCGCGACCTCGTCTCCGATCAGCCCGTCGGGCCGAGGGCAGCAAGCCCATGTTGCGGAAGGCCCGCCTTCCAGCCCAACCACGTCTTTCCCACCCCTTTTAATGAAGACCAAAGGATTGCCAAATTAGGCAAAGATAGGTTGCTACAAGCTCCTGCACCCTCCCTCAGCCATCACCACAGGCTGCCACGAGCCAGAAAAAGG
>one_Unigene_BMK.31801
GTGATGCAAGAGTATATTCGGAGGAAAAAAAATCAAGAATTTGGGAGTCTTCATTTGAGACAGTAATAAATTAGCTACGTTGTTGTTAAGTTGCAAATGTGTGATTTGTACAGAAGCATTGAATCAAACACGGCTTTGTTTGGAGAGTAGCATAACAGCAACTGTAACAGGAGCGAATATGATGAACAAGGCCTGTGCAAGATTGGGCTGAGTGATTTCTGGAAATATAATGCTTCCGTATTTGATCGCCGCTGCGCCTGCGACAGATGCGCCTCCTAACTGCACCAAATACTTCACATCTTCCTGAGAAACGAATGCTGCCTTGTCATCGGCGGTCTGGTTTGTCTGAGGCTTGGACGATGCCGGTACTGGTAATTTCCTCCTTAACGACGTCGTCTTGGGGTGAAGATTGTTTGGGAATGATGCAATTGAAGAGCGATGAATTGCCAAGGATGCTGCTGCGGCTGCCATTGATTTTTTCTTAAGCCAAAAGATAAAGATAAGACGGAAATTACCA
>one_Unigene_BMK.35697
GGAAGAAGTGAAATTGATATAAGATTCAAGTCTACCTAAGGCCACAATTTGAAAGCAATAAGTGACAAAGAAACTAGATGTTTGTATCTAATAACAGCCTCTAACAAGTAATTCACTAACTAAAAATTCTCTATTGTATCTACATGCAGTCGACGGATCAGCTCCAATTCGAGGATTGATGCTGTTATCGTCCACAGCTATATCCCGATTCTGATGGTGGAGTAGTGAGTGCCAATCTCTATGGTTTTACAGCTTCTCGGTTGAAAACAGGGTAATAAGTATCCAGCTCGAGCTGTTCTAGGATCTGCTGCGTGCGCCAAAGATAAGATGAGTGCCCGTCAATAAATTCAGTCGCGTCGACATTTTCAATGCCCGGGACATCAACCGGCAGAATTCCAGCCAATCCTCTTGTAAGGAGATTGGCACGAAATGCCATTCCGAGCATCCAATCATTTGTTGAATATACATTGATGTATCTCCCGGCCACCATCTTTCGAGTAGCTTCCCAGTTTGTGTCTTTAATAGCTATGGGAGCTCCAAGAAGAACAACT
>one_Unigene_BMK.12092
GGGAGCTCCAAGAAGAACAACTCTTTCCACGAGCCCAGCATTAGTTTCACTTTCAGCCAAAGTCTCAAGGCAACTCAGAATCACTCTCGCTCCTAATGAGAAACCCACGAGAGTCACTGGCCTGTGCCCTTGCAAACCCTTCAGTAACACTTCTGCCAGCATTTTTCCTGCCTTATCAGATCTGTCTATGGCAATTGCCCACTTGCTATCAATAAAACTAGTAAGAGAAAGCAATGCTGCTGGCCATGCCAGTGCTGTCATAAGGGTACTTAATACAGTCATCATGGCGCCTTGTTTCATCAATTCCATGGCTATTTTTGAAGTAAGCCAGTCTTGAATAGCAGTGCTGACAGCAATTAGATGCTCCGACTCCCACTGCAGTGCGTACCTTTCCAAGTTTTCATGTTGTGCTTCCCAAGGGCTCAAAAAGTCTTCTTCCTCAAAAACGAATCCTGATATTAAGATCTCAACAGCTAGTCGCCCTTGATTATGGTTATCCCCTATTGTTTTGAACTCAAATTCTTCAACATCACCAATTCTCCTAGCCACTTTGGTACCTGTAAGTCCGGCTCCAGCCGCTCCAAAGGAAGCTGCAACAGCCACAGAGCCTGCAACGCTTCCAGCAGCAGTAGCTACTGCAGCAAACCCACCTGCCCCAATAACAGGAATAATGGTCCCTAATGTCGGTGCTAAAGCACCGAACCCAGCTGCAATTG
>two_Unigene_BMK.14819
CGCCTAGGCGAAAAAATAGCAATGTTCTTGATTGAGTTGGAGCCTCAGAACCATGCTTACTACATCATTTTGTGTGATTTATATGCGAAGGCTGGTAGATTTGATGATCAGAAAAGGATTAGATCAATGATGAAAGGAGTGAATGTGAGGAAGACAGTTCCTGGTACCAGCATGGTTGAAGTTGATGGTGTTGTGTGTGAGTTCTCAATTAAAGGATCACCTGAGACGCCAATCTCGGCCTTGCAGAGCGTACTGCTTCTCTTAAGCAGCGAGATGAGTAGAGAAGGTGATGTACGGTTGTCTCAAGATCCTAGTTTTCCCTCCGAG
>two_Unigene_BMK.14820
CATGATCAGAGCCAACGCTACGAAGATAAAGGAACCCACATCGCGTGAGTGCTTAGCTTTGTATAAAGAGATGAGTGGTACCTGATTGCATAACACTGCCCTTTCTGCTAAAGGAATGCTCGAAAAGATTTGACGGGCCCACGGGCCGGGCTGTGCACGTGCACATTGTCAAGTTTGGGGATGTCTACGTGCAGAATGCTCTGATAAATATCTACTCGGAGTGTGGAGGTTTCGAGGATGCGAGGAAGGTGTTCGATGGAATGCCTAATAGAGATGTGGTTTCGTGGAGTTCGATGATCGTTGGGTGTTTGAGGAATGGGGAGGTTGATTCGGCTTTGGAGTTGTTCAAGGAAATGGAGGAGAGGAAAAACATCATCACTTGGAACTCGGTCATCACGGGTTTGGCTCAAGGCGGGCGGGCGAAGGAGGCTTTAGACGTTTTTCATGAAATGCAGAACTCGGAAAATGTGGTGCGGCCGGATAAAATAACTGTGGCAAGTGCACTCTCGGCGTGTGCTTCTCTTGGCGCCATTGATCACGGAAAGTGGGTGCATAGTTACTTGGAGAGAAGTGGGATTGAATGTGATATGGTGATTGGGACAGCCTTGGTAGACATGTATGGGAAATGTGGTTATGTCAACAGAGCACTGGAGGTATTCAACGGGATGCGTGGAAAGGATTTCTTAGCATGGACGGCCATGATTTCAGTTCTAGCGCTTAACGGCTATGGAGAAGAGGCTTTTGAGGTATTCGAAGAGATGGTAGCAGCTGGAGTGAGGCCAAACGCTGTGACATTCGTTGGTTTGTTGTCTGCCTGTGCTCACTGCGGCCTTGTACAGAAAGGCCGTCAGTGCTTTGATTCAATGAAGCGCGATTACCTCATAGAGCCGCAAGTGGAGCATTATGCTTGCATGATTGACATACTTGGTCGAGCCGGGCTTTTCACTGAGGCACAAGATGTTATTAACAGCATGCCAATGAGGCCAGATGCTTTTGTTTGGGGAGCTCTACTTGGAGCTTGTCAACTCCATGGAAACGTTCGCCTAGGTGAAAAGTAGCAATGCTCTTGATTGAGTTGGA
>two_Unigene_BMK.14821
TTGATCTGGTCTTCAAGTTTCTTCATGAGCGCTAACTGTTCCCAGAGCTCAAAGCAAACTGTTGAGGATTTGCAAAAACTTGCGCAACTGGTCCCTTGATACAGACACTCTAGGGTCTGTTAGCATGCCGTGGAGTTGAGAGCATAGCAGCGCACCCTTTTGATCGTCTGCAGTTGATTCGGCAATTAGTTGAAGCAATGTACAAAGTTGATCAGGAGGGCTAGGTGATTTAGGTGGAACAGGAGGAACGAGAAAAGGGTGTTGGAGTAGTTGAGGGATCCTCCAACGCTCATTCCGGTCCCATGCAAGACATTTCTTCATGAGATCCAGAAGCCATGGGTTTGGGAGAGGTTCGTATATGATCTTGTGATTTGGGTCAGTGATGACTTTGAATTTTGCCCAGAAAGTTCTGTATTCTG
>two_Unigene_BMK.14823
CATGAATAGTCACCCCACTTATAGTAGACCTTTTAATACTCAAAACCTTACAATAGACAATTTTCATGACTTTTCAAAAGTCATGATTTGGAATCCCTTGGTATAAATGGGCAAAAACCCTCATCACTTAGAAACAAACAAAACACCATCACCATGGCATCCCTATCTCAAATCCTTGGGCAGATCTACACCATGGCCATGCTCTTCTTCTCCGTCCTCCTCCTCGAGCTCGCCATCCTCGTCCGTGGGGCCGCCTGTGCCTCAGCCCGCTGCTCCATCACCACCGATCAATTCCTCAAAATCGTCGACAAAAAGGCCCCCTCAGGGCGCTACTCGGCCGCGGGGACATCAGGCTTCCCCGCTGCCGAGTGCAGCGTTTGCCTCTCCCCTTTTGAAGAAGGAGACGAGGTGAGGAAGCTCAAATGCAAACACACTTTCCACAAAGGATGCGTCGACACGTGGCTGCAGCAGGACTCCGCCACGTGTCCCCTATGCCGCCGCCCAGTCCTCCCTGTCGACGTGGTGGTCAAGCACCGTAACCACCAGCTAAGGGAGTCCTACGACGGCGGCGATGAAGAGATCACGATCATGCTCTATGCTTTACATGGTAATTTCTTGAGGAGATTTTATAGATTTTTATAAAAATCTTGATTTAGAAGATTTTATTTTAATTACTTGGTAGGTAGTATATATAGTATATACACTAGCTAGAAACGATTGTAATTTTTTTTTACATCATTTGTATCATGGAG
>one_Unigene_BMK.19378
TGTCGATTACCCGGTGAGGTTCTTTTCCGGGGGGGGCGTTCATGGTTCCGGTTTCAATATTTTGAAAGAAAAAAAAAAAAAAGGAGGATGACTGGGACCTTCACGCCGTGGTCAGAAGCTGCTCGACCTCCACTTCCGCCGCCGCCTCCCAAAACCCCACCAGTTTGGAGAGCTTTACTTTGTCCAAAGATCCGTTTGAAGATTTGCATCAGCTAATTTGGAAACAACAAATTCCACCGATTTCTCCCCTCTCTGTTTTGCAAGAACTATCATCGTCTCACCAAGTTCTACAGCAAACTCAGCCCAAGCAGGAAATCACACAAATTTCCCCCAAAAAACAACACATTTTTTCCATCGTGAACGCCTTAAAACGCAGCACCACAAGGTCCAAAAAAAGGAAACATCAGTCGAAGAAGGTGTGCCATGTCCCGGCAGAGAGCGTGTCTTCCGACGTATGGTCATGGCGAAAATACGGCCAAAAGCCAATCAAGGGATCCCCATATCCAAGGGGTTATTACAAATGCAGCACATTAAAAGGGTGTATGGCAAGGAAGCAAGTGGAGCGGAACAAATCCGACCCGGGAAAATTCATCATCACTTACACCGGCGACCACAGCCACCCCGTCCCAACCCACCGGAATTCCCTCGCCGGCAGCACCCGCAGCAAGCCCGACTCTAAGAAGCCGGAGGAATCTGAGGTGGACATCGATGATGACGATTTTTTCTCCGGATTGGACGATTTGGGCGGGGATCGCTTGCCGGCGGCGGAGGGGTAATGAATCGAATGACGCTTTTCTTCTCGCTCACTTTTCTTTACGTTTTGTAGCCACCCTACAAGTTTTTTTGTCCGTTGAGACTAGTCGAGAATCTAGAAATCATGGAACTTTTTATCTTTTTTTTTTTTTATCTTTATCTTTCTTTCTAGGGAATAGAGTTAATTTTGTAATGATAAAGAGAAAGGGTTAGTAGAG
>one_Unigene_BMK.14274
ACTCTTTGCAGTTAGCTTCCAGATACAAGGCCTCGTCAAACCAGATTCCATCCACAAAGGAAAACCTGGCTTTGGAGAAACATGAAGCAAATCCGTTGTCATGTCCTGGCAGTAACGAGGTTGTGCTTCTGATTGCTGATGAAGGAGGTGAGCCAAGTAATGAACCTTCTGTTGATAAGGAAGCATCCGACAAGCATACAGTAAGAATTCAGAAGCCAGTTTGCCCTGAAAATATGACTAGTTCTGGTCATTGTGTTGACAGACCAGCCTCAACAACCTCCATTGCTGGCCCTTCTGCAATGCTTGAAAGCATGAAGAATGGTTCTAGTTTAGAGGGTGTAAAAGTTGAAGACCGTGCAGAAGGTGAGACATGTTCTGGTACCAGTCCTCATAGTAGCCCTCTCTTTAAAAACTTCATGCCCGGTACAGATTCTAGCAGAGATGTCCCAGAAAAGGGGACTGCCAATGTAGATGGTAACCACAAACTAAAACAGATTGATGAAGATAAATCATGTAATAGAGATAGTAAAAAATATGTGGAGTTAAATGTTGATTCAGGACCAGTTGACAGCAGGTTAACTGTGTCATGTAATCAGTCTGGCTCCCCAA
>two_Unigene_BMK.14825
GTCGTTCTTCACACGTAACGCCGTTTCCATTTTCTCTCTGTTTCTCTTCTTCCCATCAAAAGCAGCAATAAATTCCCCCCACACACTCCTACTTAACGTGCTCGTTTCCTCTCCCGAATCCCCACATTTTGAGAGCTTTCAATTTTGTGTTTTTTTATTGATTTGAGTTTTGAGAGAGTGCGATGGGTAGAGAGAGGGAGGGAGATCTGAGAGCGGATGCGCTGCGGGATTTGATAACGAAGGCGGGGGGGTGCGCCGTCGTGGACGGAGGCTTCGCCACGCAGCTGGAGAAGCACGGCGCCTCCATTAACGATCCTCTTTGGAGCGCGCTCTGCCTCATTAAGAGCCCTGATTTGATCAAAAAGGTGCATCTCGAGTATCTGGAAGCTGGTGCGGATGTTATAGTAACTTCGTCTTATCAGGCTACTTTACCAGGATTCCAGTCGAGGGGATTGTCGATGGAAGAAGCAGAATCACTTCTTACAACGAGTGTAAGGATTGCAGTTGAGGCCCGTGATAAGTTTTGGACGTCAGCTAAGAGGAGGGTTGGAAATAGCTACAACAGAGCTCTTGTTGCTGCTTCAATTGGAAGCTATGGTGCTTATCTTGCTGATGGCTCTGAATACAGTGGGAACTACGGCCCTGATGTTAATTTGGAGAAGCTGAAGGACTTCCATAGACGTCGTCTGCAGGTTCTTGTCGAAGCAGGTCCTGATTTGCTTGCTTTTGAGACCATTCCTAACAAACTAGAGGCTCAGGCATGTGCAGAGTTGCTTGATGAAGAGGGCGTTTCGATCCCATCATGGATCTGTTTCAGCTCTGTTGATGGGGAGAATGCGCCCTCGGGAGAGACCTTCGAGGAGTGCCTCGACGTGATCAACAAGAGCAGCCGAGTCAGTGCTGTTGGCATAAACTGCGCTCCTCCTCATTTTGTTCTCAGCCTCATCCAGAGATTCAAGCTGCGCACTGATAAGGCCGTAGTTGTCTACCCCAACAGTGGTGAGATATGGGATGGCATTGCCAAAAAATGGCTGCCATCGAAATGCTTTGATGATGACAAGTTCGAGGTGTTCACAACAAGGTGGCGGGATGCTGGAGCGTCGTTGATCGGTGGCTGCTGCCGGACTTCTCCTTGCACAGTTCAAGCAATTTCTAAAGTGTTGAAGAAGGAGAGGAGCTGATGAATAATAAGGTTTACTACTATGATATAGTCAATTAACTGTAACGCAGTTGTGCTTTCATGTGTTTGTCTTTGTATCTCTGGT
>one_Unigene_BMK.15288
GTGTGCTCTTCCGATCTAAGGGAGATGCGCCTTATTGTTGTCCAAATTTTGACAACCAATGGTGAAGTTGAGTAATGCTACATGTCATCCCTGATGCTGATGTAGAACAACACATACACATGATGATCAATGTTGGCCCAAATTCTCAAGAATTTCAGTGAGAATGACGAGAGCTGATCCTGCTGTTACCAGTGAGAGCGTCACTTTTCCTCCGGGAACCAATGTGGGAGTCTCCGATGACCCCGAGTATCTATCCGACCATGACATTGCCGCTGGAAGGACTCCAAACAACACCAGCACTCCATAAGTCCCTGCGAAATCCAATGCTTTGAAAAATATCTCTGGATCTAGCAAAGACAATATCAACGGAGGGACTAGAGTAAGGACATACGGTAGCGCCCTATTCTCCCCATTCTCGAGTTTCAGCAAGTCAGCAAGGAAGTTGGAGAGGCCGAGAACAAAACCAATGTAAGAAGTTGCAATGGCAAGAACCGAGAACACATCAACTATAGGCCCAACGACCTCGT
>one_Unigene_BMK.5335
GTGCATCTCCATTGGTTTCCGAAGCTGTGACAGATAATACAAAACATGATAAAAACACGCATTTTAAGTGAGATAAAGAGTTATCCACCCTGCCAAACGGACCCTCACTATAGAATTAGCCTTGGCGGACACACATGTGCTTAAGCCCTTCCCAAACTAATTATTATTATTATTATTATGGGTAGAATGAATCAAGTGCAAAAGCCCCTATTAAAACAAAAATATATTTAGAATATATAGCATATAACAAATTTCTGCAGCCGGAATAAGTATTAGCTTACATGGATCGACGGCATTTGTAGTCT
>one_Unigene_BMK.11499
TGATTTTGAAGCTGGTTGCACTTCTTCTCGTAGATTTTGCGTATGCTGTCTCCATTCTTAACTTCGTTGTATAGTTTCTTTTCCCAGGCATAGAGCCTTCCTAAGGTAAGCGAGTGGCTTCCCGAAGTCATGCCTCCATATTCATCAAAGAGATCGTTGCTGAACTCTGTCCATGTCAAGGAACTCTTGGAACTAGACTCGACCAAACTCTTGCAAGATGATG
>one_Unigene_BMK.5349
ACGACGCTCTTCCGATCTATATAAAAAAAGACTCAATCACACCATGTATGCAAAACTTACTCTCAGCACTCTCGTGCTTCATCTCGTTATTCTACTGGGTTCATCCGAAGGCGACAACAATCACATACACCACACCCATTCGTCTCATCTCCACCACCACCACGACACCACCACCACCACCGATCCCGACCCATCCCTAGCGATCTTCTTCTTCCCGGAGAATCTCAAACCCGGAAACACAATGAAAATCTACTTCCCAAAAAGACAACTCTCCGACTCCCTCCCTCATCTCCTCTCCAAACAAGAAGCCGAAACCCTCCCTTTCTCCTCCCAAAAACTCCCCCAAATCCTCCGCCTCTTCTCGTTCCCCTCCTCCTCCCCTCAAGCCACCGCCATGGCCGCCACGCTGGAGGAATGCGACCGCCACCCGATCCCAGGAGAGCAGAAATTCTGCGCCACATCCTCCCAATCCATGTCCGAATTCATCGAATCCATCTTTGGCCCCGACGCACCAACCAAGGCCGTCTCCACTTACCACATCAAACGATCTGAATCCGATGACGTGGCTGTGCAGAATTATAGGATGATGGGGATCCGGCAGATTCCGTCGCCGAAGATGGTGTCGTGCCATACGATGCCGTATGCGTACACGGTGTTCTACTGCCATTACCACAAGAGCGATAACCGGGTTTACAGAGTGTCGTTGGCGGGGGAGAATGGGGATGGAGTTGAGGCTATTGCGGTTTGTCACATGGATACTTCGCACTGGGGGCCTAACCATGTTGCCTTTCGGGTGCTCGGGGTTGAACCCGGTTCCACTCCGGTTTGTCATTTCTTTCCGGCGGATAACTTTGTTTGGGTCCCGATTATGTCTCAACAAATATGAGTATCATCTTTAATCGCTGTAATGAAATACTAGTATGTAATTTATGTACGTGTGTTGTTTGTAATAGTAACTAATAAGGTTGGTGTGTGTGTCCACCACAAAATTTACTTCTACTATTATACTAGTTCGAATGTTTTATGAAAG
>one_Unigene_BMK.5351
AAACTGAATGGGCTGTTATCAACTAGACTGGTGTTTTCATTGAGAATCACATCGTGCTTAAGCAGTTCACTACTATTTAAGTCACTATTGTTGCTCTTCAAGCCATGAGTCAACGGCGTGGTACTATCACAAGCTAAACTTGATGCTTCTTTGTGCAGTTCATTGTCTGATCCAGAAATGAATGGACCACTGGGAGACCATGAATTTTTCTCCAACATAGTACCATTCAGAGGTGAAACTTCACATTTCTCCATTCTATGATCAACATAATTAGTGGCAGATCCTCCAGTTTTATTCGAAACAATAGCTACTTCACAGCGGCATCTCTTGTTGTTTTCTCCTAGAGTGATATGATCAGTAGGCCTCTTGGAACGATGATGGGGCACTGTACGATCATCATCCAGGAAGAAATCATCCCAAGCGATGTCTACACACTCGGGCATGAACAAGTCTGACATTCCTTGAATCCTCAGCCTGCAGTCAGACCGTACGTTGTTTTCTTCATATTTAGTTCCGAATCTTCCCTTTCCCTCCATCAAAGAACCCGCATAAAACAATGAAACTAAAATATTAGAATTCACTTCATGAATTACA
>two_Unigene_BMK.32595
TCGCGAACTCATACTCGAATGAAAAGATGGTAGTATAATTTTATTTTAGTTCAGTTTAGTTTTTAAAGTTGAGGAGAAAATAGTGTTATAAAAGCAGCAAAGCCGGTAAGAAGTAGTGTGTTGGTATTCAGTTTGCCACAGCCACCGGTGTTCTGCTGCGATGTGGGTGGTCCGCCACTGCTTGGACTCGGAACCGCCGCACTGCCAGCTGGGCCTCCTGCTACAGGGCCGGCAGCAACACTGCTTCTATTTTCCCCAAGTTGGTAAAAAACCTGAGCCTCTGGTGAATTTGGTGGCAAGTTGAGGAGAGCTGGGCACTGTGAAATATTAGCCGGGGCGTTACAAATATGAGGAAGAGACAGAGCAAGTGTGACATTAATATTGAGGCCTAAATCAGGATCATTTCTATCCTTAATAACCACACACAGACACTTTTTGTTGGTTTTGAGAAGTTGCTTGAGACCATTGCAGCAATCTGGTGTGGGGGATTTTGCAGTTCCTCCAACATAAGGCAGACATGTTGCTAATCCCACTAATGACTGTGCACATTCTTCTTTGTCCTTGGATGTGTCGCAGACTGATAAGGTGAATAGCATCAAAGTTGATGCTAACAAGAACGAAGATTTCAATGTTAGAGCCTTGGAGATATTCATTTTCTAGAGATAGAATAAGGTTTGATGAGTGACG
>two_Unigene_BMK.668
GACCGAAATCTTAAATGTCATATTATTTACAGTGGTAAAATTAAATTGACAGCAATCCATGAAAATGATAAGCACCCTCAAAGTTCAATTCAACTGCAGAAAGACCACTACAAGAATTACGTATATTGAGTTCTAAAGGTTGTTTAAGCTTAAGCTAAAGCCAAAGCCAAAGCCAAAGCCAAAGATCAAAAATCACAGAGACAAAGTGTCCTCTTCAAGTCATTGGTTGTCACTGATCATCTCTGAGTCCCTCCAATCAGTGTGCCCACACTCTCACCTCTGATGGCCTTTGATATGTTACCCGGTGTATTCAGATTAAACACAACAACTGGAATGTTGTTCTCTTGACATAAAGTGATCGCAGTCATATCCATTACAGACAGTTCCTTTGAAGTTACGTCCTGGTAAGTTAGAGTTTCAAGCAGACGCGCGTTAGGATTGAACCTAGGATCATCGTCGTATACTCCATCAACGTTTGTAGCTTTAAGCACCACCTCAGCATTAATCTCTGCACTGCGAAGGGCTGCAGCAGTATCTGTTGTGAAGAAGGGATTCCCAGTTCCAGCTGCAAAAATTACAACTCTTCCTTTCTCTAAATGCCTGACAGCTCGCCTTCGTATATAGGGCTCAGCAACTTCTGACATGCGAAAAGCTGTCTGGACTCTTGTTGGAATGCCAATGCTCTCCATTGTAGCTTGCAAGAATATTGCATTCATGACCGTTGCTAACATCCCGATGTAATCGGCAGAAGAGCGATCAAGGCCACTGCTCCCTGTCCAAGACGCCCCACGAAAGATATTCCCACCACCAACAACAATTGCAACCTCAATACCAAGCCGAGTAACAGATGCAACCTCCCTTGCAATCGACATTGTTATCTTTGGGTCGATATTTTGAGTTCGGTCACCAGCAAGTGCCTCCCCGCTTACTTTCAGCAACACCCGACGCCATCTATATGTGGATTTCTGTGTGCTATTACCATTCAACGCTACACTATAAGGAGGCATAGGTATGGATGAAATCTGTGGTTGCCTCGAGGAGAGACCCTCTTCAGCAGCACAGCAACTAACAACCAAACGCTGATAATTGGAGGAGGTAGCCGCATGGTTTTGAGAAATAAAATTAGGTTTTAAGAAACAGAAAGAGGGCGAAGTGATGGCATTAAAAAAGCTAATGAAAGTGGTCGGAATCGTCATTCTCTACCGCAAAAAAAAAAAAACAGAGTATATAAGCGCAATATGTTAATGGTTGAACTGAACTACGATTCCATGAATTTTTTTTGTTGAATTACAGTTTGTGCTGTTGTACTCGACTCGAGGCTT
>two_Unigene_BMK.26154
CTTACTCCTCTTACTCGATCTCAATCAATCAAATCCCAACTTAGCAAATCACAAAATTGAAAAACCCTCAGTTTAAATCCCCATTTTCCACACACCCTTTTTCCCTCCCACCTCTAAAAATCCAATCTTTTCAAATGGGCGCCGGCGATCAAGAATCCGGCAACCTCCCGCCGGAAACCGCTGTGAAACCCTCCCTCCTCCGCCACAATTCCCCTCTAATCCAGGTGATACTGATCGGATTCGTGTGCTTCTGCTGCCCCGGCATGTTCAACGCCCTCTCCGGCATGGGCGCCGGCGGCCAGGTCGACCCCACCGCCGCCAACAACGCCAACACCGCCCTCTACACCACCTTCGCCGTCTTCGGCGTCCTCGGCGGCGGAATCTATAACATCCTCGGCCCCAAGCTCACCCTCGTCTGCGGCTGCTCCACCTACGTCCTCTACGCCGGCTCCTTCCTCTACTACAACCACTACCAGCACCAGGCCTTCGCCATCTTCGCCGGCGCCCTTCTCGGGATCGGCGCCGGCCTCCTGTGGACGGCGCAGGGGGCCATCATGACCTCCTACCCGCCCCACGACAGAAAAGGTACCTACATTGCCTTGTTTTGGAGCATTTTCAATTTAGGTGGAGTGATTGGAGGCCTAATTCCATTTGCAATGAATTTCCATAGAACTGAGGCAAGATCAGTCAATGATGGCACCTACATTGGCTTCATGGTCTTTATGTCAATTGGGACTTTGCTATCTCTCTCAATTCTCCACCCGAGCCGCGTCGTTCGTGACGACGGGTCAAGGTGCACCAACATCAAGTACTCGAGCGTGGGGGTCGAGGCTCGGGCGATTTCCCGGCTGTTTCTCGACTGGAGGATGCTTCTAATGGTGCCTGCTTCTTGGGGCAGCAACTTCTTCTATAATTACCAATTCAACAATGTGAATGGGGCATTGTTCAATCTTAGGACACGGGGTTTGAACAATGTCTTTTACTGGGGTGCTCAGATGATTGGTTCTGTCTTGATTGGTTATGTAATGGATTTTAGTTTTCGGAGTCGGCGGGCCCGGGGACTGTTGGGCGTCGCGGTCGTTGCGGTGGCGGGGACGGCTATTTGGGGCGGGGGGCTGGCGAATCAGCTCGGTTATGACCGGAGCGACGTGCGTTTGAAGCGTATCCGGCTACTCGATTTCAGGAGTGGGAGTGGCTTTGCTGGGCCTTTTGTGTTGTATTTCTGCTATGGTTTGCTTGATGCCATGTTTCAGAGCATGGTGTATTGGGTGATTGGGGCATTGGCTGATGACACTGAGATTCTTAGCAGGTTTACGGGGTTCTATAAGGGCGTGCAGAGCGCGGGGGCAGCTGTGGCGTGGCAGATCGACTCGCACAACATCCCGTTTTTGAACGAGCTGGCGACGAATTGGGCACTTATGACGATAAGTTATCCGTTGCTGGTTCTGTTGATCGTGAAAGCTGTGAAGGATGACGATGAAGTTGATGGAAAATCGAAGGGAGACGGGACGATCGTCCCCGGGATCCATTGATGGTTTTTTTTTTGGTGTTGGGATTGAATGTTTTGCACCTAGGGTTGTTGGTGCTTGTTCATTCTTGTGGAACATTAACGTGTTCCACTGGAATAAGTGTGTGTGATTGTTTTTGTAACGGTCGGCTTTGGTTCCGGAAATGCTGAAACTATAACAGGATCGTAAGTTGATGATATTAGGGACCAAGTTTTAAGTTCGTGGAAAAATATCAAATTTTACC
>two_Unigene_BMK.14827
ACCTCGTTAGTTGAGCGCAGTAGTTGTAGTGGATCGACAAAAGTATCTGATCCCGTTTCAGGAGTTGGAATGATACCAAGAATGACTGCGTTCCAGATTAGAAATAAGCCTAGCGGAATAGCAGTGCCCCCAACAATCGCAGTCTTTTGATAAGTCGCCTTCAAGATTGGTACAGAGAACGGGAACTACATTCTGATAAACAAAAGAAAGTGCTATAATTGGTATACTTTTAGGTGCAGCCTCTAAGTTGGCTTTTAGAAGAAAATCCCAGTGTAAGTCTCCACTTGCCACCACCACAAGTGCGACGAAAGAAGCTATAATGCAAATTACTAGAGCACCATTCACTGCTCCAATAATACCCTGGCTTCCAAAGTAGCATAGACCACCAAAAAGAATTGAAAACAGTGTCGCAGTTTCCCATATTGGAATGCCGAGGAAATTTGTCAGAATTTCTGAGGAACGAGCCACATAGGCAACGAGGAGGGCATAGTGGATGAAAATGTAGGACCAGCAGGTAACCTGCACTCCAGCATTTCCAAGGGTTCTCATGGCCATTGATACCAAAGAAACACCACCAGAACCAAGCTTACGCATCGTATTCACATTTACTTCAGCAATGAGAAGTCCAGTGGTGACCATAAAAATCCAGCATATGATGCAGGTTACTGCAGATGCCAGGAATCCAGATTCTTGTGTCACGGCAGGAATGGCAAGTATTCCTGCACCTATAGTGGTGCCAGCAACGAGGAAAATCGAACTGCTTAGGCTTCCAGGTTCCCTTTTCAATGTGGCTTGATTAAGGTTGGAAAACAGCCTCTGGAATTCATGAACTTCCTCACCATCTTGTTGCAGCAACTGCTGCTTTTCTTGCTGGGAGAAGCGCTTTAGTGATGCCCCCGGAGAAGAATCAATGAAGAGATGAGTGAGATTTGCTGCTCCAGAGATCCCAACAGAAAAAGGTGGATTCTTGATTTTGGTAATGAGTGTTGGGTTTCCATGAAGAAAGGAAGATTTACGAATGTGGGGCAAGGAAGAAGCTGAAAATGAAGAGAGCAT
>two_Unigene_BMK.14828
GTCCCCTTCGAGCTCACCGTCGTCGCCGATCTCAGCCGCGACGCTCTCACTATCCGCGAGGGCGAAGCCGTGGCGGTGAACTGTGTCGGCGCGCTGAGCCCTAATTTTATTGAGACGATGAAATGGGTAAACCCTAAGGTGGTGACGGTGGTGGAAGAAGAGGCGGATTTCTCGAGCAATAGACGCGATTTCGTGGAGTGCTTCGAGGAGTGCCTGAGGTTCCACACGGTGTATTTCGACATGCTGGAGGAGAGCTTCGCGGCGACGAGCAACGAGAAGCTGATGCTGGAGAGGGAGTGCTTGAGGAGCATAGTTAGGGTTTTGGCGTGTGATGGTGAGAAAGTGGAGGAGCATGATAGTGAGAGGAGGGAGAGGGGGAGGCAGTGGTCGGAGAGGCTCCGGGAGGCGGGATTCTCTGCGGTGGCTCACAGCGAGGACGTGGTTGATGACGTGAGGGCGCTGCTGAAGAGATACAGGGCGGGGTGGTCGTTGGTGGCGGCGGCGGAGGATGATCAGACTGGGATTTTTTTGGCATGGAAAGAGGAACCTGTAGTATGGGCTTCGGTATGGAAACCATCAAAATAAATGCCGTATATAATTATAATAGCATCA
>two_Unigene_BMK.670
ATCGGAAACTGGTTGCACCAAACTCTCAACGTAGCAACACTCTGGACCACAACCGAAAATGTTGTCACGTGGATATAACTTCACCTCTCCCTTCTCAATCCCCCAAGCCATGTAAGTTGATTCCGGTTCCTTCAGATGAGGAAGACGATACGACACCCATGAATCATCCACCCCATATTCCTTCATCTCCCAAAGTCTTCTCCTTGCATAATCACAATTCATATCACAGTACACCAAGTTCAGGCGCCCCTGTATTTCGGAATCCAAATCTACCGTCGGAAACCATCCATCGACAATCTCCGGAAGCTCTATCCTCCCAAACACCCCGCTCTTCAAGTCGAACGTCTCAATCCATCCACTTTCCACAATCCAATGCATCTTCCCATACACAAACACCCCAATCCAATTATTCAAATCAACACTCCCGTACTCCTCTATCGCTTTCCATGAATTCGTCTCGCTGCTGTAAATGCTACCCATCATTTTGCTCTCATTATTCTTCATGGACAAAACAGCAAACACCTTGTACGCATCACTCTCCCCATCCCAACCTATCCCGCACTTTATGAGATCGGAAG
>one_Unigene_BMK.16034
TCCCTCTTTCAGCCGGCTTCCGATTTGATACAACAGGAAGATTGCAACACTCTCCTCCTCTATCTCCCCGGATTCACCAAAGAGCAGCTGAAAGTGCAGCTAACGAGGACGAGAGTCGTGAAGATCAGCGGCCAGCGCCCACTGCCAAACAACAGGTGGAGCAGTTTCCAGAAGGATTTCCCCGTCCCCGAAAACTGCGATACCAACAAAATAACCGCCAAATTCGAGGAAGGAATATTGTACGTGAGGCTGCCCAAAGAGGAGAAGAAACTCGCACCTGCAGAAGCTCCGCAGCCGCATAAACCGGCGCCGCCTTCTCCTGCTGCGAAGATCGATCCGCCTCCGCCGCCAGCACGTCCACCAACACCAATTAAGACGCCGACAACTAGTGGTGAGATCAAGCAGAGTAGTGCTCCAAAATATTCTCCCGAAAAACCAGCTGAGAGCAGAGAAGAAACGAGATCTGATAAGAGAAGACGTGAGGCGGATGGCGGCGATCGGAAGGCGGAGAAGCGCGAGAAAGGCTCGGGAAGCGGCGGCGGCGGCGGATCGGGTAGAGTTGAAGCGGATTACAACAAGCTGAGCGCGGAGAGCCCTGCGGCGAGATTGAAGGCTGCGAGGGAGCGGATTAAGAATATTGTGGTGCTTCTCTTCGTATTTGGGCTTGGGATTTATGTTAGCAACTTGCCATGGTTTTCAAAGAGAGCTCAGGACTGAATTTGTAACTGTAATTATAAAAGGGGGGTAG
>one_Unigene_BMK.3049
GTGTGCTCTTCCGATCTTTATTATGCCCAAAGAAACTATACTTTTTTCCCCTCAAAAAATGAAAACTTTTAGCATAGTTTTTGTTAAGGAATTTCACATAGGTTGTAACTGCAGATTATTATGTTCCCCACTCTGGTGTGAAGTTGAGCCTTGATCCTCATGTTTCTCAGCAGCGTTCATCTCCTGCCGTGGCGGCGGGTTTACCACCGTCGCCTCGGATGCAGTGCCCTCCGCCAGATGATTCTTCATCTCTCTGTGCTCCTGGCATATCGCACACCAGTGGAGGCAGCAGTGCACCATACAAGGATCACAAGGTGAATCCTTTAGGTGATATTTTCTCTGCAACAGTTGTCGGCCCATGCCGGTGTAGATGCCACAGACCCACCATGCAAATAGCAAGCCTTCGGTTAGGAGGCAGGCCGTGTCTGGATCTATACCGTTGCAGGCTGCGGTGGCGATAGCAAGAGCAATGCCACCTTCAATGCATACAGCGTGACTGATGCACGCACTTCGCTCAGGGATGTCGTCGTTCAAGGTTGCAACATTGCGCCCGAACAGTACACAGGGGCAAAACATTCCTGTTAGGCAACTGTCACGATCCTCAGTGCAACCGAAAATCCCAGTTACCCAATCTTCATCAGCTGGAGGACAATAGCTCGGTGGCAGAGTTTGTCCACATTGTTCACATCTAGGAGCATTTATCGCTGCAATATCAATGGGCTGATTGAGTTCGCCTGGGGTGATCTCTTGCAGAGATACCTGGTCTTTGGTCAGCTTCACGTATGTCCCCTCCGCCATCTCCAACCGATCAACACTCACATGTACCTTCAAATATTCACGTTAAATAACATAGTATCTCATTATGTTGAAAAAGGTTACCAAAATGCAGATCATGATTCAGGTGTGCGTTGATACATACACACAGAATCGCGCCGTTTGAATGCGAAATTGGTGAGTTTCCCCTTTATTTTATTGTTTGCTGCTTCGTTGAAAATGCGAATTGATGCCAATCTTTTACACGCCG
>two_Unigene_BMK.14835
ATCCCATCCTTTAAAACTGAATACATCTACATACAATACAAGTGCATCCATCTTACTAATCACGAATTAATAAACCTTAATTCCATTTCAATTCCGGATGTACAAACATTTTGAACAAATTAGAGCACCGCACTCGGCTCGAACGAGGCAAGCGTCCCCGGACTCAGCAGCATAGCCGAGCACCACGCCAGAGAAGCCGGCGACAAGCTAAACCCGAGCGGGCTCATCACATCAAACGATTTCACCCTCTTTTCCTCTTCATTTTCCCCTTTCTCCAAACTCAACCCCCCATGCCTCGGCCGATGCGGCGGGGAGAGGTCAAGAGGCGGCGGCGCCACCTCCCTCAGCCGCCTCGTCGCCTGGATCTCCACCGCGCCCGTCAGCCTCTGCACCACGTCTTTAAACTCCACCGCCTCCACCTTGTAGATCTTTGGCGGCGACGGCGGCAGCGGAGCGATTGGCTTCTTCGTGATCGCAGGTTTCCGGACAGCCAGTGCTGTCCGGAAATTCTGCGCTGGCTTCCCTCTCTGGCGATGGAGAGGGAAGTGAGACGAAGAGTGTGACGAGAAGGAATACGAAGCCGAGGAAGAGGATTCCGATGAATAAGAC
>two_Unigene_BMK.14837
GGAGTACTAATTACTACTGAAATTCTTGAAATATAAGAAAATATATAGCCATAAAATGACACTTAGAAAACAACTTACAACCATAATAACATACTAATACCAGTTTATTATTATTATTATTATATATCGAGATATATAGAGACAACAAGGATATTTTTTTCCTAATTTGGGGTCCACTTTTTTCAGCACATTACATCCTTGAGAAGCTTGTACCTGCGGGCGGAGGGGCGCGGCGAGGGGGCTTTTCCGGCGGCTTTCTCCGCCGCTTCCTCGGTCCTTTGGTGCTTGATTTTGTCGCCGGAGTAGGCCGACCTCGCTTCACTTGCATGCTTGGTATTCCTAGGCGTCGAGTTCCCGTGCCTCGATGATGACGACGACGACGGATTCCGTTGCTCGTGTTGGCACCAATCGCAGATCTCGATCGCCTCCGCCAATTCGCTGTAGTAGTTGCTGCAGTACGAGTGCTGGGAGCGGTTGCGGCACTTGGAGCAGCGGAAGAGCTTGTCCGGGAACCCCACATCGCCACACATACAACACACAGTGTGGAGATCCACCATTTTTTGTCGTTTCGATGGGATTGGAACGAGAATCGAGAAAGTCTGGGCGCCACAGATGAAATTAAAAATGCAGATAGAAGAAGAAGAAGAAGAAGTGGTGTGTGTGTTTGTGTGTTCAACTCCTCTCC
>two_Unigene_BMK.14838
AGTATTTGGGTTCCGGGGGGATTAGGGCTTGATTGCTTTGGAGAAAGACAAATTAGTGGAACGCGGCTTCTCCCGGAGCGCGCACGACGGTGGCGCAGGACTACGATGCCGCCGCCCCTCTGTGACGAGGGGCTGGAGATAAAAAATGGAAATCCCTTGTGAATCTGATGGCAAAAGCACTTGGGGGGAATGAGGAATTTAGGATGCTACCAAGTACGAACAAGAATAAGAGGCACCTAAGTGGTGGTATTCTTCCCCTTTGTAATGATACAGGATGGTACTATCCATCCATTACGATATGAAGAAATTGTTTGGTACCTTTTCGTCATTAAGGCTGGAAGATTCTTATGAAGTGGGGGAGTTGAGTACGTGTTTGTGAGAGCGCAAGCTTGACATTAACACCATGGTTCTACTATGGCTAGCTTCTTAACCACACATCTTCCATGCCGCCTGTCTCTGAGAGGATATAGCGTTGAAACCACCGGTTAGAGGCAAATTATAACCAACTTGAAGGAGACGGGACTGCTAATCTCCACTATGTTCAAGATTGAGAGTTTCTAAATCTTCAAAACGAGATGGAAACTATGAGCTGTTGGAATGTAGGAAATATACCTCGTTGCAACTTTAGAATTTTCAGTTATTGAAATTCATAGGACCTTAGCGAGTCCTGTCTCATGATGTTGGATGCGGTAGAATATCTTCATCAGTGCCAGTTTTCTAGTCTAGATTCTTAACTTAATCAGTGCGAGTTTTCTAGCCTAAATCGTTTCTCTTCTCAGTTTTATCACTTTTGTAGTTTTGAGGGGGTTTTTTTTTGTACCAAGAGGAAGTCGTGTGTAATAGGTTAAGATTTGGATCCAAATGTTATGAATCATCTGTGATCAG
>two_Unigene_BMK.14839
ATCACATTCACCTATACTCCCCTTCTCCTCCCCGGTTTCCTTCCCCGTTCACGCTTCATTCGCTACCAACCTCATCCGGCCACAGCCCGCCTCCTTCTCAATCCTGATATATTTAGAAGCTTGAAGCTTCACAACCAAGCTTATTAATTGCATGTTGTCCAAGCTGAAGCTTAAATGGAGTTCTGCCCAACTTGTGGGAATATGCTACTCTATCAGTTGCCACAGTTGGGGCACCCTGCCCGGTTTACCTGTCCGACGTGCCCTTATGTATGCAACATAGAGAGCCAGGTTAAGATAAAGAGACATGTGCGCTTGGTTAAGAAGACATTAGATCCTATTTTTACTAAAGAAGACCGGAGGAACTTTCAAGAAACTAAAGAGAGTTGCCCCACGTGCAATCATGATAAAGCTGGTTTTATTCAAGTGCAGACTAGGTCAGCAGATGAACCCATGACAATCTTCTATGAATGCCGAAAGTGTGAATATACTTGGAGAGAGGGCTAGTAGTTCTTCATGCTTTTATACCCTTTAACTCGCATATCAGCTTTTTATATTCCGGCTAGGTTCCATTGAGACATTCTAGTGGATTCAGGTTCTTGCGAAATGCACAAACAACTGCTCATACCATTTTTCCTCACCTCA
>two_Unigene_BMK.14841
AAGATGAAGGCTTTGGGGCTGCATTGATACAAACGGGAAGTCCAAGGCCCGGGCTGACCCGACCACGACTCCCCTTAAGCTACCCGGAAGGCCCGTCACAAGATCAATGAGACAAAAGCTTCGGGAAGGCGTTTCAAACTTCATTAGGAGAGGAATGGAGGAGGCAGATGGAATGCCCGGTCGGGCGAATCCACACCTCCAAAACGCCCGACCGGGCGTTTGTGCGCTGAGCATCGTCCACAGTCCAGAAAGTTCGCCCGACCGGGCGATTTCACCATCCCAGAACGCCCGACCGGGCGTTTGAAGAAGCAGCGCCGAATCCAGAAAGTTCGCCCGACCGGGCGATTTCACTTTCCCAAAACGCCCGGCCGGGCGATTCAACTTTTACAGCCGTTTTTCCTTGTTTTTTAGCCCTTTTCTTGGGTTTCCAACCCTAACTATAAATATCCTTTTTGTAAGACTTTAAGGGCAGACTTTGATGAATGTTATTATGAAGACTCCTTAGAG
>one_Unigene_BMK.25177
AGCCACCCATGAAATAATGCACAAGTCTGCAAATACAGATCAGTTTATAGGAAAAACAACTCCTTAAACTAGAGCCTAAAAGAATAATTGCAAAAACTAAAGTTACTATACACCTCACAAGTCTATCCTAATGGATAAGAATAAGCCAGAGGATTTAAGATTATTAGCTGGTGTTGGTAAAGAATGCTGCTCAGACTTTGCTCTTGTGCTCCGGTCTATGAGTGTACTCGAAGTCAATGTGCACAAATGCTCGCTCCACCTCAGACAGTTGCTCCAGCTTTTCTTGCAGCGTTTCGCCGATGTTATGCGCTTCGCCCAACATCATGGTTTGTGGCAACACAATGTCAACCTCCACGAAGTAATGAGTACCAAATGTGTATGCCCTAACTGTGTCAATGTGCTGAATTTCCTCGTGATGATTCCATATCAGATAAGTCAGTTTTGTGAGGAAATCTGGAGGTGCTGTTCTTCCAATTAGCGACCTCACGTTTTCGAAAACAGTCCTACTCCATGTGTTGATTGTGTAAATTGCAATGATCATGGCTCCAGTAGGATCTATCCACCAGTAGAAACGGACAGCCAAAACAGCAGTGGCTAATCCGACAGAGTTGGTGATGACATCAAAAAAATGATCTTGGGCATAGGCTCTGACAATTTCATTCTTGAATCGGCGGCAATAAACCATTAGCACGAACTTCACTACGGTTACAGATACCATGATCCCTATCATCCACATCTCTTGGTTATGGTTCATCTCAGGGCCAGTCTGTTCCACGAGAATAAAAATTGTTGGCGTAAACCAATTTAGAGAACTAGAGCTAATACAATTCTTTAAAGATGAAATATCTTTGATATGAGTTGCCGAACAGACTCCAGTATAATTTGCAATCCCAGTGTTGCCATAACAGAAGCAAAAACAATGATGCCCACTGGTTGCATCCTTTTCTTTCCAATTGGATAATGATACTGGTTTGGATTTTTCATAGCATAGGATGTAAACCACAAGATCAGCCCAGATAAGAGATCAAGGAAAGAATCCATGGTTGATGCAATGACAGCTAAAGATCTGCTCTCAAGTGAAGCATACACTTTTGCAATGAAAAGGATCAGATTGGCAATGTTAGATATGTGAACAGCTAGCCTCTCACTCTTTGCATGCTGTTTCAGTTGATCCTCAGTAAGAGCATCTGCTAAAGCACCAGATACATGGATTGTCTCCATTTCATTGAATCCTTCCAGAAGTTTTTCCTGCTTTTTGTAATACTCGGCAACTTTTCGTTGTTTTCTTTTGTTCCTGAAGAGACGCTGGATGTTGAAACTGGAATGGCGATTGTCGGACTCGCGCTCCGGCAAGCGGAACGCATCCAAGTTGAGCCTCCACGACGGCTGGATAGTATCGGCGCTCAACAATTCTCTGCGGCTTTCGCTCACAACGGCGGCGGCGCTGGCACTCTCCATTCTGAGAGGTTTAATTTAGGTTTTCGATTTTGGGTGGAATTTGAAAAGGTTTGGATGCAATGCGGGTACAGGGAAACTACACGCGAT
>one_Unigene_BMK.8860
GGCAGGTTTATTGAATGATAGTTGTCACAATTGATACAACCGCACAAGAATTAAATAAATAATTCTTAATTTGGGTTGGTTTTGTTTCCTCCTCGATAGGCTTTGGCCTGAGAAAAAGTAGCGCAGCAAGTGCAACTATAATAAACGCCTCCTGCATGGCTATAACCAAATGATTTGCCACAACAACCCCATTTGCATAACTTTCCTCCTCCGTAATGACTCCCTGCTCCGCCACTTCCTCCGCCACTTCCCACATTTCCACCACCCTTTCCTCCGTCCCCGAAGCCTCCTATTCCGCCGTGGCCGAAGCCTCCAATTCCACCGCCGACGCCAGCGCCACCACTTCCTCCACCATTTCCGCCGCCGTGGCCGATAAAAGTGTCGGTGTGCAATGGCTCATCGTCTTTTATTTGGGCAAAAACGGGAAGAAGTAGAACGAGGGAGACCAAGATCAATGCTTCCAACTTCATTTTACTTCTTCTTCTAATTTATTTAAGTGACAATATAACTTGAAATTGTGGGGGCCACCGCCGACGCCAGCGCCACCACTTCCTCCACCATTTCCGCCGCCGTGGCCGATAAAAGTGTCGGTGTGCAATGGCTCATCGTCTTTTATTTGGGCAAAAACGGGAAGAAGTAGAACGAGGGAGACCAAGATCAATGCTTCCAACTTCATTTTACTTCTTCTTCTAATTTATTTAAGTGACAATATAACTTGAAATTGTGGGGG
>two_Unigene_BMK.14845
GGTTCACAATCATCTTTCATTTTATACATATACTCAATAGCCATATCAATTTTTTCAGCCTGGCACAATCCTCTTATGATCACATTGTAGGTAGTTGCACTTGGCACATAACCTTTCATTAACATATCCTCGAATACTACAATGGCCTTTTCAACAGAATCCTTCTTGCACAAAACTTGGATTAGGGCAGTATAAGTTGCGACTGAAGGTAGCACACCAGCTCCAATCATCTCATCAAACACTTTCCTCGACTTCTCAACCTCACCTGTCACACCAAACCCATGAATGACTGTTGTGTAGGTCACAACATCAATCTCAATTTTCCTTTTCTTCATTTCCAAGAAAAACTCCCACCCTTCCTTAATCTGCCCAGCTCTAAAATAACCTTTAAGGAGTATATTATATGTGGTCAATGTTGGTTCCACGCCCCTTTCAACCATCTCCCTCATAACTTCTAAGGCTCGTGGAGTTTGCTTCTTTACACAAAACCCATTTGCAATAATATTGTAACAGACCACATCAGCTCTAAACCTTCCCCTGAATACTTTTAAAAGCCCATATGCCATCTCTGCCCGTTTCGACTTGCACAATACATCAAGCAATGCATTAAATGACTTCAAATCTTGCTGGCAGCCATGTTCATGCATAGACAGAAATATCTTCACAGCCTTATCAGCCTTTCCAGCAGAGACATAGCGCTCCATCATGATAGCAAAGGTTTTAGGGGATGGACCCAATCTCATGGATCTCATCTTGCATTCAAGGGTCCACATGGTTTTGTAGTCTCGTATTCGTGCAGAGATGTCAATAGCATGGTCAAAAGCAATAGCTGAGTGTGCATAAGATGGGTGGTCTTCAACAAGTTTAAAGAATTGAAGGGCTTTAGGGCCATGGTTCCAGAGGCGTTTAAGAATTGCTTGGACTAAACCTGGAGTCCACGGAGAAACACTGTTGATGCATTGTGCTAGTGACTCTGGATTGTTTGATTGGAGTAATAGATTAGTGATGGTGACAGGGTCTGGCACCAGGAACG
>two_Unigene_BMK.14848
ATTTAGCATGAAAATTTCTGCCAATCATTCTAACACTAAGAGGTCAAATAATATCCTTGTGACCAATGGCAGTAAGACACATACATGCCAAAGGTCTGATAATGTGGAGACCCCTGCTAATATGGGAGATCTATCCGATAACCAACCTGAGACGAGTAATATCACTTCGCTTCAGTTAAGTTCTTGCAACTCAACTGATGAACAAACGTCCGGTGCTAGTGTGAAACACGTAGACATTCAAGAGTCTTCAGGCCTCCACAGTCAGACAAGCGATTCAGTTAAATCTAAGAATGATGGTGAGTGCCCTAGTCAGCAGAGAACGCTTAGTGACTCTGGGAATACCAGTAAGGTCCTTGCCCATGGGAATATGAAGATTGTCATTCATAAGAAAGAGCCCGTGGAGGAAAATGGACACATAGCAGCTTCACCTACTTCAGTCGAAAAGGAGAGAACTGGCTTGACAAGTGACAGTAATTGTATGGGTAAAATGTCAGCTGATATTCAGAGTACTGGGGAAGGGTTATCTTGTTTGCCACACAGTAACGGCAACGGGCCTATGGCGGTGAACTCCTTAAAGAAAAGATTGTCAGAAGTAAATGGATCTGCTCACATGACTGACTCACAAATAAGTCTTAACTGCCAAGACTTGCCCAATGGAAATATTGTGGCCTCTAACAACTCATGTGTAAA
>one_Unigene_BMK.15259
AGATTTTCTTCATCTCTCTACTACCAGCGGAATTTCCGCCTTGACTACAGCGAAAACTTCTCGTTTCCCGCGCAAATTATGGACGGCGTTCGCGTTTGCTGCTGGATCTTCTCTCTTGATTGACAATCAATTTTACCAGAAACTGCCCATGGACTTGAAAATCAGTTGCAGAGCAGGAAGCAAAGCAATGGTGTAGATGCCTGGCAAATGGCAATGGTCGGCTTTCCTTCCGATTTCATAATGGGAAAAGGACTCCTCGAGAATTTTGCCAACAGTGGTGGCTATCACAGTTTTGGTGGGAGTTCTTAAAGCAATCTCCATCTTCCAATGTGCATCAGAGAGTTAATCAGCCACACAAAAAGGGAAAAACAGGAGAAGCCCTTCATTTTCCATATAGTAGAGACAATCAATAAGTCTATACTTATTCCCTCCTCCCAAAAAAGCAGTATCCCTCACCCATCCCTTGCATGTTATGGCCACCACGGGACACACCAGGGTGGCCTCGGCTGCAGCATTGGTTGTGGTGGCGATGATCCTCTGCTCGGCGATCCCGGGGGCAGGGGCAACCATGTTCCCGGAGGTGGAAATAACGCTGGCTAACGATGGGGAGAACCCGGTGTGGTTCATGTGCCAGATGACTGAGAAGGGGGACTCCCTGTACGAGCTGCCCCCAAACAGCACGTACAGGTTCAACTTCACGCACGTGGCCTTCCCGATGCGGTGGTGCTACATGTACATCCACCCGGGCAGCCAGGGCTTCTTCTGGGTGTACACGGTGCGATCCAGATGCACCAAGTGCTTCTGGAGCATCGACAAGCACCCTTCTCTCTACCGCAACGACATCGGCCGGTGGGAGAGGCAGAAGCTCTTCATGCCGCCTTCTTTCAATATCTCCAATTTCTTGCTTAATGATACTCAATCTGCCAGATAAGATATATATAATCAATATGCACATCGCTCTGTTTTTTTGTATTGTCGTCTGATTGGTTTTGTATCTTTCCATCATTTATCCAAGATCGGAAGAGCGTCG
>one_Unigene_BMK.27020
GGATGAGGAAAACACTTATACACCCGATTCAAGTAAGGCATCCATATACAACTTGTACAACGTACATAACATGTCACAAAAAAATCAAAGTTTTAAAGATGGAATATCACAATTATTGTTGCAAACATCAAACTCTGCACATGCAGATCATCAACAAGCATGTCTTGTTTGGAAACGAATCTAATAGATCTTTCTCAACAATGTGGCCATCCCACAAAAAGAAACCAACCAAGCCAACCAATTTAGGCAAGCTTTGTGTTATTAAACTCAAATTAATTAAATCTCCCACAGTCAAACCGGATGTTACCGTTCCTCCCGGTCTTGACCCCGACCCGGCCCAACTTAGTGATGGCCGTGATAAAAGATTCGTTAAACGCTTTCACGTTCGAAGCCCATAGATTGACCGTGTTCTTGGATCTCGAGTCGGTGAAGAGCACCTGATCCGACGTGAAGAGTCCCTTCCCATCGATTAAATTTTTGAAGTAGGCATTGTCGAATTTCCGAGGAGTTGTAGGGTCCATATCAATGGCGATCCTCGGGTCCACATTTCTCGGGCACATGCCTTGTAGTTGGGTCGCGTAGGCCTTGTTCAGGCTCGGGTCGACCGGGTTTCGCGGGCTGAAGTTGTAGATTCGGTTCGAGAATTTGTCGCAGTGCGAGAATCCCACAGTGTGGCATGCTGACAGAGCAATCATGTCAGCTTGAGAGAGGCCTCTTGAAGCAAACATGGAATTCAATTGATTCAAATTGAAAGTTGGCTTTGGAAGATTTCCTTCAACACTCGCGGAAGTTGAACGTAATCCATCTAGCCTTCCCAATTCTACTGGATACGATGGCCCACCCGACAGTTTAATGACATCGCGAGTTGCCAAGGCGAGAATATCCGCGCAGGAGACCTTGTTCCGGCACCCGGAGACGGCGTCAACGGCGGCTTTGGCCTTGATCACGGTGTCGAAGCCATCTCCGGCGAGGGAGAGGTTGTCGGGGTGATCCTTCTCCGCCGTGTTGCCTGGAGTCGACGCCACGATCACCGACGCATCACAGCCGGAGACGAAGCAGTCGTGGAAGAAGAGGCGGAGGGCGGCGGCGGCGGTGGTGGGGGAGGAGATCTGCTTGTTGGTGGTGGTGTCCTGCACGATCTGCTCGAATTTGGGGCAGGTTTTGCTGTAGTAGGTGGTGCTCAGGTAGGGCTGCTGGCGCTGGCGGCGCTGCTTGCTTCCTGCGGCGAATGCGGGGTTGAGGAGGAGGAGGGCGGAGAGGGCGAGCAGGTGAAGGAGTGGCGA
>one_Unigene_BMK.9926
AACCACACACATTCAAAATCAAGCATTCGATCACTCATTCACTCCAATGAAAATCTCGCCGTCAGTTAAAACCCAGTATTCGAAAATTCCGCCGTGCTGTTTCATTGATTCGTGCAGAAAAATCAATTTCTCCAATGGCGGCGCAAACTCCGTTTCTCGGAGCTGCAGTTTTCATCAAATGAAAGGCCGGAGATTGGCAATAAGCTGTAATTCTAATGAAAGCAGACCGATTTCTCAACAGGAGCTCGAGATTTCGCCGCTTTCGATGGAATTGGTTCCCATTTCCAGCGAAGCACATTTCGATCGCGTCGTCGCAGAGTCTCAACATCTCGATGAATCCGTCGTCATTCTATGGATGGCGAGCTGGTGCAGGAAGTGCATCTTTTTGAAACCAAAACTCGAAAAACTAGCAGCCGATTATCATCCAAGAGTAAGATTCTACTCAGTTGATGTCAACAGTGTTCCACATAAGCTTGTTGTTCGTGCTGAAGTCACCAAGATGCCCACGATACAGCTATGGAGAGATGGCAAGAAGCAGGCAGAGGTGATAGGAGGCCATCATAAAGCTTATTTGGTAGTAAACGAGGTTCGAGAAATTATAGAAAATGAAATTAGTTAGTAAAAGAAAATTTGGAGATTATTGACAGATTCACCGGTGGCATAGAGATCCGACGAAGGCCGCCACCAAGTTCGACAATGAACTCTATACCGACAGGA
>one_Unigene_BMK.8733
GGAGACCTTGCTGGGTCTGCTGCCCTTTTCATAATTAGGTTTCCATTCACAGTCAACACCAACAACTTTGCAATTCTTAAAGTAGTTTATTGCCTCTCGCAGACTATTGACTTCATCAACCCACAAAACATCCTCAATACATAACTCGTGAAGATTTAAATAGTGACGGTGCGGAAGATTTGACTCTGGCTCTTCAGAATTAGAGAAACCTTTGATGGAATAGCGTTCACAAAGTTCTTCAACCTTTTCAAAATAGCCAGCTTCCATTGCTAAATAGACCAAATATTCAAGAAGTTTTCTGTCACCAGTAGCTCTCACTTCTGCTACCTCCCAGACACCTTTTTCTGCTAGCTTCTTAAGTGAGCTTTCTTTACTCTGATGATACAATTCAGGGAATTCCTGGCGCAAATTGTTTTTCTTTATAATATCATATGCAGGCTGTAACAATTTCTGGTCTACATATTCCTGGACGAGAAAACACAGCATGGGCTTTCCCAAATATGATGCCCACTTCTCTGCTGCTTTCATTTGTTGGCACTCCATCATTTTCATTAAATATGACTCTCCAGAATCACGGATGGAGAAGTGTATTAACAGATCAACAGCAGTCATATAAGATTGGCATTCCAGCTTCTTGCAAACATATCGTTCAACCACTTCTTTTGCTGAATCAGCTTTAAGTTTGCTCTTCATTGATACATCAGACATCGCATTATCAATATCTGTTAAAGTGACTTCAAAAACTTTAATAATCTTGATAAGGACCCCATTGTCATGTTCCAGAGTGCCATTGACAATGTCCAGAAATAACTTGGCAGCACACTCTTTTGCTTCCACTACATCTTCATCATTGCTGCCCGTTTTTAAGAAACGACAAAGAGCAGATATTACCAAATGGCTGAAGCCTTCACAGTATGGTTGGAACATGGGCAGCATGCAGAGGCAGTGAGCAATCCAAGTAGCTGGTCCAATTTGGCAATTGTTGAGTAAAACTAGACACAGTTGTTGTTGTAATGCACGGAACTTCATGGTTGCTTTGCAAGTTCCATAAGAATAACATTCTTTAAGGAGATACAAGAAAACCAATGGAGAAACATGAGAGAGATCAAAAAAAGCATGCTTCGATATTGAGGTTTGCCTGTGAAATGGTTTTTCGTCCCTTCCCAT
>two_Unigene_BMK.14857
GAAGAAGTAGAAGTAGAGAAAACATAGATGAGAATCGAGACGAGACTCATTTTTTCATCTCTCTAAATCTCAATTCCCTCTTTTCTCCATCTTCCAAACCCTAAATCGATGCAGATTTCGACTTAATTCGACTCACTAATTACCATCATGTCTTTCCATCCGAGGCCATACAGCAGCTACGGCGAGGGAGACGAGCCGGAGGATCAGGCGGCGGCACGGCGCGAGGGCAGCAGCTCCGGCGCGGCGGCGGTGCAGCGCGAGCACATGTTCGACAAGGTGGTGACGCCGAGCGACGTGGGGAAGCTGAACCGCCTTGTGATTCCGAAGCAGCACGCGGAGAAGTACTTCCCCCTCGACTCCTCCGCAAACGAGAAGGGTTTGCTCCTCAATTTCGAGGACCGCAACGGGAAGCCGTGGCGGTTCCGCTACTCGTACTGGAACAGCAGC
>one_Unigene_BMK.17343
CAAGAAAGGAATTAATCTCAATTATCCATCCATATCCGTGTGACAGACCACCCTCTGAAAACTCCTGTGGAAATTAAATGGAACCATCACCGATTCACAATCCACCTTGAGCGTCCGATGTATCTTAAACACCCCAACCTTGAGCCTAATCTTGGCCCGAACCTTGACGTTCAAGTTGACCTCCCCCGCGGCCCGCTCCATCCTCAAATCCCGGGCCGTGGCCCCGTACACCGTCGCGTTCTTCGCCACCAGCGCCAGGTCAACGAACGTCACGTTCCTCTTCGGCTGGTAGAAGGGGTGCACGTTGTTCACCGACAGCTTCTGATCCTCGTACCACACCGTCACCTCGATCCGGTCGTAGTAGAGCGACACGTGGCGATTGGGGTTGTCGGCCCTGAGCACGAAGTCGAAGTCCGAGCTGAGCTTGTCGTCGCTCAGGTTGAACCCCTTCACCGTCCCGTGCTCGATCGAGTAATGGAGCTTCTTCGGCTGCACCGACGCCCATATGATCAGGACTGCCAGCCCTGTCATAGCGATCAGGGCGATTACCACCAGCACCACGCATTGGAGCACGTGGCGCCGTGGCGCCGCCTGCCCCGGCGGTACTGCGGTTTGGGGCATGCTTGAGCGGATTTATTTAATTAGG
>two_Unigene_BMK.14859
CATTTCAGAGATAAAGAAATTCGCTAGCTCTGTGGTCCTCTCCAAAGAATCTGTCTATCCCACCGACAAGCTCTTCACCACCCACGTCACAACCGTAGTTCAAAAACTTCAAGCCTTCAATCTTTCAGTTTATGTGCATCTTTTCCAAAACGAGTACGTGTCTCAGCCATGGGACTTCTTCTCTGATCCATATATGGAGATTAACTCTCACGTCAGTAGCTATTTAATCAGCGGTGTCATAACCGACTTCCCTGCAACTGCTGCAAAATACAAAAGAAACCGGTGTTTAGGGTATGAAGATGTCCCACCATACATGTTACCAGCCCCGGCTGGCGGCCTTCTTACAATTATGGACAAGCGAAGTCAGCCTCCGGCAGAGGCTCCGAATCCCACTCTTACGGATGAGAGTGTGATCGAGCCTCCTCTGCCCCCAGTCAGGGCACCGACTAACAACACTGGTACGACAGCACCCGGCCCTGTTGCAGCAAACGGGCAGCCTACGTTGGTGGGAAGCGCCATCCTCAGTGGCATTTCTGTTTTTTATGCAGCTCTTGTGTTATGCTGATGTTGATAGTTAAATATGTTGGCCACCATTTTGTGATGTTTATATATTCTTGGTTGTTTTTATGACTTACAAATATTTTGAGCTTGAGGG
>one_Unigene_BMK.16321
GGCTGCACAACAAGCTCTGCATGACTGCATCGCGAGGGAGGATTCAACCAGATCCATGTGTCACGTCGACTCTAAAGACAAACAATGAACTATCTTCAACTTCAAACCGGCAGTTGTCCCCAGGCTTAATGTTGTTTTGCTCGCAGAAGTTAGTCCAGTTAACAGTTAATGCTCTACCACCAACATATTCATGGTAGACAACCGGCCATATCCTTCCTACCGAGTCTCTCAGATATACATTCATCTGAACCATCCTTGGACGAAATCTCGGCTGACTCCTCCATCTTCCTAGAGGTAATGTAATTGGTACCGGCAGCTCCAGGTATAGTTTGCTCTCTATTTCAGCTGAAAATGGAGATAAAAAGGGATTGGTAGTATCCAATTGGTCTGTTTCATATGGCAGATCAGGTTCAGTTTTTACTACTAGTGGAGAAATCATCTGGGATTCGTTCCACGTCATTGGTGGCTCCTTTCCACCACTTGGTAATTGAGGAAACACATCGTCTTTGTCCTCCATCTTGATTCCTTTCGTAATAGTAGTAGCATGTAGTCCTAATGGATTTTTGACAGTTGAACTGGTGTTGGAAGCATGTTCCCTTTTTGCAATCTTTATGAAAGGAGATTTGCTTATGGATTGTGCTTTATCTAGTGCAACAGGTACCACATCTTGGAAACTGCAAACACTATCCAACTCGCCCTTCTTCATTTTTCTGTTATCGGAAGTCTTCTCATAAAACTTGTTCTTGAAAGCACCACCAGACTGGCCACCCTCTTGATGTGAATGCGAAGCTATTTGAGTGTCATCCACCTTTTCAATCTCATTTCCATTTTCAGTATGAGAAAGTGCTGTTTTTGCATGCAAA
>one_Unigene_BMK.16505
GGCAAGAATATATTAATTAAAAATTACATACAGTAGAAGAAGCAAGGGAAGCAGCAGCTTTTGTTACAACATGAACACATATTTTTTAGGTTGGGACATTTAGGATAACATGTACACCTTGTGCAAGAGCAGGTTGGGCAGCAAAGGCGCTTAGGCAGGCAGCAGCAGCAGCCATTCAGGCTGCATTTCCACTTCTTAAAGCATTTGCTACTAATGCAGGGGAAGCACCGGCATGCCGGTATTCCGCAGCTTTGACATGGGTTGCTGCAGGAATTACAGGTCATACAGTCACAGCACCGCGGCATACTGAGATCACACGAGCAATCGCAGCAGTAAATCCGCGAAAAGTCGAAGCAGCACGCTCCACAGAACCATTTCCATAAACGCCATGATCTTCGAGTCTTCTTAATCGTAGGTATGAGAGGGTCGACATTTCCTGTCACGAATTCAGCGACCTCTTTACAGGATCTTGAAGCTGGTGGAATGCTCTCAAGAGATTTCAATTCTTCGTCTAAAAAGCCAATCTCCCTCTCGAGCATCTGAACCCTGGCTCCCTCCCTCCGCTTCCCGTACAAATGCGGCGGCGCCGAACCGTTAGCCTTGGAATCAGACATTTACGAAACCATGGAGGAGAGAGAGAGGGCGAGGGGAAAGGTTCCATGTGAAC
>one_Unigene_BMK.16985
CGCAATTGCTCAAGCTTTCTCACGCATTTCCGCTGCCAATCAAATGGGCTCCTGCTGCTTCCAAACCACCCCTTAATCTCCCTTCAATTCCCCAACCAAAACCCCCCTTTCCCCCACCGTTTTCGAGAAATCTCACCGCGACGGCCGCCCGCCGCACTTTCGACGAGGCAGCCTACGAGGCGGAGCGGCTGAGCTTGGATGCCGCCGCCCGGGACTCCATGGCCGAGCAATCCGCAATCGAAGGCGACCCCAAGGCATGGAAATGGGTCATCAGGAAACGGATTTGGGACTTGATGGAGGCCCGGAATATAGCTCAATTCCCCCGCCCCGTTCACCACCGCATCCCCAATTTCACCGGCGCCACCGTTGCTGCTCAGAAGTTGAGTGAATTGCAGGTGTTTAAAGAGGCAAAATGTGTGAAAGTTAATCCGGATACGCCCCAAAAACAAGTCAGATTCCTCACACTTAATGGTGGCAAAAAGCTTTTGACTCCACAGCCACGTCTGAGGACCGGATTCTTTTCTGTTCTTGAATACTCAATGTTAAGTCCTGACACTATTAAGGAGGCATGCACATCTGTCGGAGTAGCCAAGTATGGCAAGCCGATAGGATTGGAGGAAAAGATAAAAGTGGACTTAATCGTTGTTGGTTCTGTTGCTGTAGACCCAAAGACCGGAGCAAGACTTGGCAAGGGTGAGGGATTTGCTGAACTTGAATATGGTATGCTACGTTACATGTGTTCCATTGATGATTCGACACCAATTGTCACATCTGTGCATGATGAGCAATTGGTGGATGACATACCCATCGAAAAACTGCTGGTCCATGATGTGCCCGTCGACATCATATGCACTCCGACCCGAGTTATCTTCACCAACACCTCTATTCCAAAACCTCAAGGAATATACTGGGACAAATTATCTCCAGAAAAGCTTGGTCAAATTAAAATACTAAGGGAGCTAAAGAGAAAAATTGAACGCGAAACTGGGGAAAAGCTTCCCACAGGCCCCTCCGAGAAGTTACCTCCTACAGCGCGAAGGAAGCGCTGATGCATCAAAAGCCAACTTGTGCCTGCATTTGCTCATGTGCCTTGGTTTATCCATGCAAACACTTGCTTCCTCTTCTTCTGTGTAAAGAATAGTTTAGTTTATGAGTTAGACAATTCATATTGATGTTGATTTTGATTTAATTCATAAATCAGAAGAATTGAGTGGCAAGTCCCACATTGAAGAGAGTAGGAAGATGTATCGTGGGATGTATTATAAAATGAGAATCGAATTCCTAATTAAAATCATGCAGCCGTGCGTTGAGCACATAGCGAAC
>two_Unigene_BMK.14866
GGAAAATTGAAATTGAAATTGAAATGGAGAATTCCGGAACGGCGGAGGGAGTCGGATACTGGTTACAGTGGCAGGGACTCCTTTCCGCGCTCGTATGCGTGGTCCCCACGGTGATCGCGGTCAGATTCCTCCGCAGGATAGGCGGCGGAAGCGATCCGCTGAAGCCGGCCGATCTCTGGTCTCCGTGCTGGCGGAATCTCCATCCTCGATGGCTCCTCTTCTACCGCGCCTTCGCCTTCATCTCCATGGCTTACCTGCTCTACCAGACTGTTGCTGCCTTGGGCTTCATCGTCTTCTTCTTCTACACTCAGTGGACGTTTGTTCTAGTGCTAGTATACTTTGGGATTGCTACTCTCGTCTCGATTAGAGGATGTGCGAAAGCCGGGGAGAAGGAATCAGATGAGAAGCTTGGATTTCTCGAACACCTAATGCAAATCATCTATCAGACATCTGCAGGAGCCATCATGCTCACGGATATTGTGTTTTGGTGCCTCTTGCTTCCATTCATGTTGGGGGAGAGCTTTCAGCTCACTCTTTTGATCGGGTCCATGCACTCTGTAAATGCTGTCTTTCTCATTCTTGAACTTGCCCTCAATCGCATGGTATGTTTCTTCCTAATCCCATCTATTTTCTTCAATCGACATGGTAAATCCATACCAATGTCATTTCCAGCCATTTACTTGGTTCGGGCTTATCTACTTTATTCTGTGGAGCTGCTCCTACGTCGTCTTTCAATGGGCTATTCATGCTTGTTGCGTCAAATGGTGGCCATATCCTTTTCTTGACCTTTCAACACCATGGGCACCTCTATGGTATCTGGCTCTAGCATTGGTTCACATCCCCTTCTACGGATTGTATGTATGGCTTACAAAAGCAAAACATAAGGCCTTCTCAACATGGTTTCCCAATGCTTTTGTGAGGTTTCCGGAAAAGAAAGAAATTTAGGGTTCGCCAGATTCTTGCAATTGGAAATAGATGCATGTAAAATGTACGAGGAGTTAGACAGAAGTGTACAACAATAAGATCAATATTTATGCGAGATGATATGCTCTATCATTCTCTTTGAAGAGTATTTTCTCACTCTATTTGGGATAAACACGGTTGTTAACACTACCAAACAAATCCAATACTGTGGAACTTGATCAACAGATGAAAACTTTTAACGCCA
>one_Unigene_BMK.5377
GGCGGAATATATGAGACACTTCTCGGCGAGTACAGTTCGCAGGCAAGCCCTCCACATACAACGTACTGGTAGCGTCAGGAGGTAGTGCAATTTCAGGTCTCCTACGTACTCCCATTAACTGGCTTGACACTTCTGTGCGAGTAAAGTTCGCAGGCAAGCCGTCCATAAAGAACAAGCTGCTAGTGTCAGGAGGGAGTGAAATTGCAGGTCTCCCACCTACTCCCATTAACCGGCTTCGTGCAGCAGCTTCTGGGCCTGATTGCATCAGTCTTAGATCATCTATATCATGAAGATCATCAAGCCCAGCAGTAGCAGGTCTTCCAGTTTGGCCACCATATAATTGCACTCTAACTTTCAAATCACGCAAGTAGCGTTCGTACGACGCATTGACATGGTCCATGTCTGTAGCGGCGACAGCACTTCCCGCCCTTTCATTGCCAGGAACATAGTAGCTTGTCGTGACTTGTTCACTAGGCATCTCAAACTCGGAACGAGCCCGTTTCGCCACCAGCTGAGCTGGAAGCGACGCCGCCGGCTGCCTGTTGTCACCATACCTCCAGAAAGCGTCCGCCATT
>two_Unigene_BMK.14871
GACTTTCTTTATCGGAATATGTAGAAAACACTCTCTTTTTTTCATGGCTTTTCTGATCCTTTTTTAACCCCTTAATTTTTTGATTCAACCAATCCATTCGCCACATTTTTGGAAAATCATCTACTGGGTGCATTTTTTGAATGAATTCGGTTGGGTTTCCTTTATCATCTAGTTTAATGGGGTTTGAAATGGATCTGAAGGGAATTCCATTGAAATTTGAGATTTTCTTCATTTTGATTGTAAATGCCTGAGATTTCTTGATTGCCTCTATTTGTTAGTTTCGTTTTTCAATTCACCATTTGGAAAATTAAGAATGGATCATGTCATTGGAGGAAAGTTTAAGCTGGGGAGGAAGATTGGTGGGGGATCTTTTGGGGAGCTTTATTTGGGAACACATACACAAACTGGTGAAGAAGTGGCCGTGAAGCTGGAATCTGTTAAGACGAAACACCCGCAGCTTTATTATGAATCGAAGTTGTATATGCTTCTTCGTGGCGGAACTGGGGTTCCGGAGCTTAGATGGTTCGGAGTTGAAGGAGAGTACAATGCCATGGTTATTGATCTTCTTGGGCCAAGCTTGGAAGATTTGTTTAACTATTGCAATAGGAAATTGTCCCTGAAAACAGTTCTCATGCTTGCTGATCAATTGATTAATAGAGTGGAGTTCATGCACTCGAGAGGTTTTCTTCACCGTGATATAAAGCCAGATAACTTTTTAATGGGCTTGGGACGCAAAGCGAATCAGGTATACATTATTGACTATGGACTTGCAAAGAAATACAGAGATCTTCACACTCACAGGCACATACCATACAGGGAAAACA
>one_Unigene_BMK.16264
CTCGCATTGAAGAAGAAGGACAAAAGCCCCTTTATGTGTGTGGTGTGTAAATATACAGAGCTTGGTAGGGCATCTAAGAGATGAAAAGTTTACATGGGCTGTCACAGTGAGCATTATAATAAGATCACAAAGAATCGACATGGAACATACATTTAGCCTCATTCAATATTTGCTCTAGTTGTTGCGAACTCTAGTTTGTATTCAACTCATGAACCCCACTGGATGAGACTACGATGCCAGCAATGAGCTTCTGCTAGCTGCGGCCACGGTGGGAGGAGGGGAGGACGAAGAAGATGATGAATTTGAGCTGCTTTTGAGTTTCTTCTTCACCCCTTCACCAACATTGTCCTGCACTTTGTTGTTGTGTCCAACTTTTGTGGAGTTTAGGTTCACTGGTATGATGCATTTGCAAAGAAAACCAATTCTGGCAAGGCGATTGATCCAATTTGGGATGGGATTGGTGGTGAGTTTGATGCAGGCATCATTGCAGAAATGGTTGCAGTTTTTGCTGATCAAATTGTATGCATTTCCTCTGTATTTCTCAGCAAGTTGCTCCATCAAAACTTTCACCTGCGTAGGGCTCATATCAGTCCATCCAATCAAGATAGACTTTCGAAATGTGAATCCCTCGCACTGCCTTGGCTCTCCTTCGAAAATTCCTGTGCTTGGATACTCGTGAGCTCCGAATGCATACTCCACTCCGTGAACTTCAACACCGGAGTGATAAACGCCGAGGCCAAGCCAGTAGGCGTAGCCATTGATGGCGGTGAGATCATACACGTTGAGATACACAGCCGCCGTGGATCCACCGCCCCCTTTAACCGGAGTTTTCCCGCATAACATTGCGAGAATCAATCGAAATTTTGAAATCCAAATCCAAAGAGGGAAAATCTACTGATAAATACTCCTGTATTAATGTGA
>one_Unigene_BMK.2026
GTAGAGGAATATAACTTCTAAATCTGAGAAATCGTAACTTCTGTCTGTCTTTTTTCTGTTCAAGATTTATGAATTCCTAAAGTTTTTGCTGCCTTGTGATATGCTTCGTTTGAATAAAAATAAACACTGAAACCAAGGGTTAATTGTTTACAGGAACAAACAACAGATGGTAACAAGAAAATTACATGGACACTATCAAGAGATGAGCATTTCAATTTTAGAGCAGTGCATTGGGCTGATCTGCATAGCCTTCTCTACAGCTCCTTGCAAAGTGATGTCGTTCTTTGGGGACATTTGTTCTTGTCCTTTCGCATTTCTGATGATAAAACTTATGTTAAAATTCAAGCTAAAGTACTCCAAACTAATGAAACAGTGGAGATAGTGGCCGATTTGCTTGTTGCAGCCGATGGCTGCCTCTCGTCAATACGTGAAGCTTTTCTTCCAGACCTTAAACTGAGGTTTGTCAACAAACTTGACTGTTTCTGTCATGATTCTCCCTATAAAATATGCAAAATGATACACTTCATTTGACAGATATTCTGGCTACTGTGCATGGAGAGGTGTCCTTGATTTTTCAAACAATGAGAATTCAGAGACCATAATCCAACTCAAGAAGGCATATCCTGATCTTGGCAATTGCAACTATTTCGACATAGGTTCAGACGGTCATGCTATTCTCTACGAGCTAATCAACCAACGAGTCAATTGGATTTGGTATCACAATCAACCAGAGCCACAATTTAAGGTAAACACTCTCTCAATCCATAAATCTGATGAATGGAATTCTAAAGCTGCACTTGGCTGTAATATCCGATGATCAACTGCAGGGAAACTCGGTGACAACAAAGGTGAGCAGAGATATGATTGAGGATATGTATGAAGCAGCAGAGAATGTCTGGATTCCAGAGCTGGTGAAAGTGATGAGAGAAACCAAGGAGCCTTTCTTGAATGCCATATACGACGCTGATCCCCTCGACCAATTCTATTGGGACAACGTGGTTTTGATCGGAGATGCAGCTCACCCCATCAGTCCTCATGCTGCGAGAAGCACAAACATGTCGATCTTAGATGCTGCAGTCCTGGGGAAGTGCCTCGAGAAATGGGGCGTGGAGAACCTCACCTCGGCCCTAGAAGAATATCAGTCTATTAGGCTGGTGGTGGCTTATGAGCAAGTTCTGTTCTCACGGAGGATGGGGCGCATAAAGCAGCGTCTGCCCCTCCCCGATAGCAACCTCTTTGATCATCTCACAGCCAGTCAAGAAGAAAGCAAAGTGCTTCACCTGAGCAACATGCCTTATTTCAATCACATTCCCTCCATTCTTCATCTGCAAAAGAACTGTGATCAGCACCAAGGCAGTGGAGCCAGGAAAATTCAGCCCTCTATCGGTTCTTGATCGAATAATGGAAGGAAACCATGTCCGCATAGTCCTGTACTACAACCTCCCCACGAGGCGAAGGCCCGGAGAACTCACCAAGAGGCTCAGAGAAACCATCTCGGAGGCACTATCTGCGTACCCACCGGTCATAGGCCGGCTGGTGAGGACACCAGAGGGCCACTGGACCGTCAAATGCAACGACGCCGGTGTGAGAATGGTGGAGGCCAAGGTGAATGGAACTGTCCAAGAATGGCTGCAGAATGTTGATAGAGAGAAGGAGCTCATGCTAGTCCACTGGGAGGAAATCTATCACAAACCATATTTCTGGTCTACCTTTTATGTCCAGGTTCTCAACTGCAATTCCACATCAATTCTTGGGGGAGCTCCAGCACCCCCAACCATTATAAATGATTCATTATAAGCACTAGCATTTACACGCAAAAAAAACTGGAC
>one_Unigene_BMK.2729
TGGGAAACAAACCTAAATTTTGTGACTCCACGAGCAACTAACCCTTTATTTTGTAGTAAAGTACTACTACTTTTTTCCGATTTATCATTTTGTCCGTCCATTATTAAAATCCTAGCTCTGGCCGTATGTAGATAACCGAATTCGAATGTGGCGGACTCGCAATCGGGCTGAGCTGCAGCCACATGCTCTCCGACCCGACCTCCGCCACAATGCTGATCAAAGTGTGGGCAGACACAACGCTAGGTGGCCAAACCGCCCCCGCCCCCGTGTTCCGGCCCCTCCCCACGCCACCACAACAAGCAGCAGCAGCCAACACTACCACCAACCCCACCTCCATCGATCACTACAAATCAGGCACGGGAGGTGGAGGCGGCGGCGCGTGCACTCCACCACCAACCTCAACCATCACACTCCAATTCAGCCAAGAATCCGTAGCGCGCTGCGTCGCCGCAGCCGGGCCCCACGCCACCCCCTTCGACGCCCTCACCGCGCTGCTGTGGACCCGCATCCGCAGGATCAGAGGCGCGGGGCCGGAGCTCTCGCTCTCGATATGCTTCGACGCGAGGAGCGTTTTGGGATTGGAGAGCGGCTTCTTCGGCAGCTGCATGGTGTTCAACAAGGTGGCGGGGGCGGGGTTGAGCGAGGACGTGGCGGGAGCTGCGACGGCGATTCGGGAAGCGGGAATGGACGGAGATGGGGTGATGGAGGTGATCGAGTGGCTGGAGAGAGAGAGTGAGGTGAGATTGGACGGTGGAAATAATGATGTGGTGGGTGGGGATTTGGGGAGGAGGGAGTG
>one_Unigene_BMK.26604
CCCCACCAATCGTCGTCTTTTCCTACAATAATCCCACGAACTCCCGTTGTTTCACATCCAAAATTCTGAGAGAAAAATTCAAGAGAGAAGCCCTCTTCACTGCAGTTTCTTCCATCCACCAAAAGATTGAGAGTTCAACACCGAGAGTAGAAAGAAAACTGTGAATTCAAGATTCTGAAATTACCTCCTGCAATCAGAGGGTGAGCTTGTGCACGTTGTTTGCGGTGGGAACAGAAAGTGATTGAGGAGTAAACTTTTGAGTCTCCCCTATGGCTCCCTATGTTACCTTGCTGAAGAATCTTCATACTGCCATTACTAACTCTGTTGTCAAGGTCCGTTGTGTCCGTGTCTTTGGAGGTCTTCCTGATGACAATAGAGATATCAATACATAATCTGTTTTTCATGATTCTAAGATATCATTGGGGTCATTACTTCCCCTGGAAGTGTTGTCAAGCAAAGTAGATACATGTTGATTGAAGTTGAAATCAGTGACGAGCGGTAAGTTTCATACTAATTTTAAACCTTTATGTTTCATACTTATTTTTATTATTCTCTTTTTGAAACTAACTCTGCTACTTTTTTAACATCCATAATAAAATTTTCTGTACAATTTGGGATTCCGATGTGGAATCTTATCTGTCTCAATTGACCAAGGCTGAAGGGATTGTTCCTATAATCATAGTGCAGTTTTGTAAGCCCAATGTTTTCAGAGGTGAGGTTGGTGTGTCCACTCATTATCAAGCATTCAAGATTTTGATAATGCTGATATTGATGTACTGAAGGAATTTAGGAACATGATTAAACATGATGATACTTTCCTTGAACAAGGGATTGTGGATCAAACTGGAGTAAGGGTTAGTAGAGAGTTTGATGACCTTGATGTCAAGTCTCTTGGTGATGTTGTTTGTTTGGAGGTTTAGGTTTGTTGTGAACATTGTTGATGACTCAAGTAATGCATCTCTTTTGTTGTGGGATAGAGAAGTGGTTCAACTAATTGGAAAAAAGGGTCACTGACTTGATAGGGAGTAATATGGAGAATTCTGCTATGGAGTATGTTCCTAGGAAAATTGAGGAGTTGCTATTGGGTCAAGAAGTGTTGTTTAAGATACAAAGCAGGAATAGCAAGGAATAATACCGTAGATATCCATATACAGTTAACAAAATTTGTAATATTCCAAAAGTTGTTGAGAAATTTGTTCCTGAGAACATTGCTTCACAAGTTCTGAATACTGATGTCATACTGATGCCAAGTTGGCTGATTTACCCTTTGGATCTGATATTGTAGAGGTTTCTGGCAAGGGTTTTGTCTCACCTGATTTATCAGTTTTTACTAAACAAAATGAGATTGAATGGATTACTGAAGAAAGTGTGAAGCGATGCTAGGAAGATGAGTTTGATAGTTGTGATGATGTGTGTTTTGGTAAGATCAAGAAGAAGATGAAGAAAGTGAATGTCATTGAAAATGATGATGAGGCAGGGCTCAGCTACACTCAGGATTTATTTGGTGCAGATTAGCTTTGGAGAATCCTAAGTGTTTATCTGTTTTTTATTTTTTGCTCAACTTTTTTGAACTTATCATAACTTTCATTTTAGTTCTTTGGAGGTTTAGTTGATGGTCTATGTCACATCAGTTAGCAGTTCTGGATTTTGATTTTTGTCATTTACTATTTTGGTATTAGTAAACACCTCTAAGATGAATTTTTTTGTAATGATGGCCAGATCGGAAGAGCACAC
>one_Unigene_BMK.26294
CGCTTCCTCAAACCCTCACATTTGCTGTCTGTGAGATTTCCGATTGTGTTTATCGGGTTTTTTAGCTTTCTCACTCTTCTTTCTTACACTAGCCATTCTACCTCTTCTGCCTTCCGCCCGGTTTTGGTGGTGCCGAGCTTATCTTTATTGTCGTCTTCTACTTCAAGAACGGTGAAATCGGTGAGGGAATTTGGAGGGTTTTTCTCTCCGCTGAGAATTGAGAGTAGGGTTCTGTTTCCGGATCATGTTTTGTTGATGGTGGCTGGCGGTGGGGGAGATGGGTCTGTGAAAAGGAGCGGCCTTGATAAGTTGGAGTGTGTTTACTACGGTAAAACTGATGGGTTCGTGAAGAAGAAGAAGAAGAAGAAGGTTTTGTCTGTTGATGAATTTGATGGGTTTAGGTCGATTGTGAGGTGCCCAATTGGGCCTCGGGATTGCTCAGAGGTTGTGCATTTGAAGAGGGTTGGTAAAAATGGGATCTTGAGAGAGAGGGATAGGGTTTTGGTGAGGAATCAGACGGTGAAATCATGGGACAATGTGGCGTATGCGGCATTGAAAGATGGGGAAACTGCTGTTGTGTTTGTGAAGGGGTTGAATCTGAGGCGGGATAGAGAGTCCAATCCCAGTCAGTTTAGCTGCCATTTTGGGTTAGGGAAGCTTGATGGTCAGAGTGGGCGTTTCTCCCTCGTGGAGAGGGCGATCACGGCGGCTCAGGAGGTGGTGAGGTGCCCCTTGCCGGAGAGGGTGATTGCAGGTCTTGATAAGGGTCTTGGGGTTCGAGTCACTGTTGGATTGAGGCCGCCACGGCCTCGTGGTGGAGGCCGTGAGCGCATGCCTATGCCGTCCGTGGCCAAGATTTTTGATAATGGGAGTGGGAGGAGGATGAGGAAGGAGGGGAAATTCGAGCTGTGTGTGTGTACTATGGTGTGGAATCAAGCCTCTGCAATTCGTGAGTGGATAAAGTATCATTCTTGGTTAGGAGTCGAAAGATGGTTCATTTATGACAACAATAGTGATGATGGGATTGATAAGGTTGTTCAAGAACTTGATCTTGAGAATTACAATGTGACTAGGCTTGTATGGCCATGGATCAAGACTCAAGAAGCAGGGTTCTCACATTGTGCTTTGAAAGCAAGGGATGAATGCAGTTGGGTTTCGTTTATGGATGTGGATGAGTATTACTATTTCCCATATTCGAATTCTGGGCAGGATAGGTTCAGGGCGTTAGGGTTTGCGCCTCAGGGCTCGTTGCGTGCATTGGTGGCGAACCTCTCGTCTTCCTCAAGTAGCATTGGGGAGATCAGAACATCTTGCCATAGCTTTGGTCCATCAGGGCTGAAATCACCCCCCTCACAGGGAGTCACCATAGGGTATACCTGTCGGGTGCAGAGTCCCGAGAGGCATAAGTCAATTATCAGGCCAGACGCGCTAGACGCCACCTTGCTCAATGTGGTGCACCATTTCCACCTAAAGGAGGGGTTTACTTACCTCAATCTGCCCCAAAGTAGTGCTGTGATCAATCACTATAAGTACCAAGTATGGGAGGTTTTTCGGGCGAAGTTTTACAGGAGAGTTGCGACTTACGTTGCTGACTGGTGGCAGAACCAGAACGAGGGCTCTAGGGATCGAGCTCCTGGGTTGGGGACAGAGGCAATTGAGCCGCCTGATTGGCCGCAGAGGTTCTGTGAAGTGTGGGATACAGGGTTGAGCGACTTTGTTTTGGCCAATTTGGCTGATGTCTCATCTGGTTTGCTGCCATGGCAGATGAATTCTGCTTCGACTGTTTGAGGCTCGTTGTAAAGGAGAAAATCACATGATACTCGATTCTTTGATTGGTTCTTTCACAATTTGTATCTCATTTTTTGGTTCTTTATAGGTTTTAGATTTTGTTACAGG
>one_Unigene_BMK.10022
GGATGATATGATGGGTCAATTATTTGCTTTATTGGTTTTAACGGTGGCAGCTGCGGAATCTGCTATTGGGTTAGCCATTTTCGTTATTACTTTCCGAGTCCGAGGGACTATTGCTGTAGAATTTATTAATAGCATTCAAGGTTAAACATGACTCCTAGAGAGTTACCAAAATACGAATTTCTCCTTTCGTTTTCTTCTTTCTTTTTCTTGGTTGGCAGGGTCAGGGCCTTTCTCGCTGGGCGAGCACATCCGATTCGAAAGTCCTTTCCTAAACCACTTCCCGTTCAGTTGCTGAAAGATAGAGATAAGGTTTTCTAAATGAGATCTTGTTCCACGAATATGCAGGCTAGAAAGATGCTATTTGCTGCTATTCTATTTATTTGTGCATTAAGTTCGAAGAAGATCTTAATCTATAATGAAGAAATGATAGTAGCTTGTTGTTTTATAGGCTTTATCATATTTAGTCGGAAGAGTTTAGGAAAGACTTTCAAAATGACTCTCGACGGGAGAATCCAGGCTATTCAGGAAGAATTGCAGCAATTCCTCAATCCTAACGAAGTAGTTCTTCTAGAATCCAATGAACAACAACGATTACTTAGGATCAGCTTGCGAATTTGTGGCACCGTAGTAGAATCATT
>one_Unigene_BMK.6519
ACCTTTATGAGCTTGCTTAGCCCAAAATCTCCTACTTTTAAATGATCGGCATTTGAGTTGACAAGAAGAACATTCCTTGGCTTCAAATCTCTGTGTATTATAACATTTGGCTCACTATGGAGATATGCCATGCCTCTGGCAATATCTAGTGCAAAATTGACTGCCGTTGATGGAGTGAGCGACCCTTTTCCCTTAAGATGCTGATGCAAATCACCCCCTCTCAAGTATTCTGTCACCAACATTAAGGGCTTCCTTTCAGTGACAGCTCCTAGAAACTGGACAATATTTGGA
>one_Unigene_BMK.13652
ACTCAGATCATGTTTGAGACATTCAATGCTCCTGCCATGTATGTTGCTATCCAGGCCGTCCTGTCCCTGTATGCCAGTGGACGAACCACTGGTATTGTGCTGGATTCTGGTGATGGTGTGAGTCACACTGTCCCAATCTACGAGGGTTACTCCCTCCCACATGCCATCCTTCGTCTGGACTTGGCCGGGCGTGACCTTACTGACTACCTGATGAAGATTCTGACTGAGCGTGGTTACTCGTTCACCACCTCAGCAGAGCGAGAAATTGTGAGGGACATGAAGGAGAAGCTCTCCTACATTGCTCTGGACTACGAGCAGGAGCTCGAGACTGCAAGAACTAGCTCCTCTGTGGAGAAGAGCTTTGAGCTGCCTGATGGGCAGGTCATTACTATTGGCAATGAGCGCTTCCGTTGCCCTGAGGTCCTCTTCCAGCCTTCCATGATCGGTATGGAAGCAGCGGGTATCCATGAGACCACCTACAACTCCATCATGAAGTGCGACGTGGATATTAGGAAGGACCTCTACAGCAATATTGTTCTCAGTGGTGGTACTACTATGTTCGGCGGTATTGCTGATAGAATGAGCAAGGAGATCACCGCCCTCGCTCCCAGCAGCATGAAGATTAAGGTTGTTGCCCCGCCTGAAAGGAAATATAGTGTCTGGATTGGAGGTTCCATTTTAGCATCTCTCAGTACCTTCCAACAGATGTGGATATCCAAATCCGAATATGATGAGTCGGGTCCATCCATTGTCCACAGGAAGTGTTTCTAAGCAGGTCATCTCACGAGGTTTTTGGCACTGGATCTATTGGTGGTCAAAACCGAGTTTCGGATTTTTATTTCATTAAGATGGTAACAGAGTTGTTTTTTTCATTGGTCCTATTCTTTTGAATTTTTTTCTTT
>two_Unigene_BMK.14892
AATTCTACAAGGAATTCGACGAATTTCTCCTCGACGCCGCCCGCCAATCGCCGGCGGTGCCGTTTCAATGGGAGCAAAAGCCTGGCACGCCGAAATCAGCTGTGATTAATGCTGGAGATGACGATCTCGATTTCGCGTTCGACGTCGGCAGTGATGATTGGGAAACGGCATCTCTCTCCGCGGAGGAGCTCTTCGACGGCGGCGTGATCAAGCCGATGAAGCAGCGGTCGCAGGCCAGGAGGATAATCCAGGGCGCTTTCTCGCCGCGCCACAGGAAAAACGCGGCGCCGTTGCCGGAAAGAGGAAGAGAAAGAGGTGTGGCGCTGTCGAGGCCGCCGAGCCGGAGGGCGGCGCGATCTCTCTCTCCGATGAGAGATGATCACCCAAATCTATTGGAGGAAGAGGTGGCGCAAACCGGAAAGGTGAATTCTGTTCCGAGCAAAGGGCAGAAGAAGTGGAGTTTGAAGGATTTTTTCCTATTCCGGAGCGCGTCGGAGGGACGCGCCGCTGATAAGGACCCGCTGAAGAAGTATACGGCGGCGTTGAGGCGGTCGAGCTTCAGAGCGATTGATAGTCCCGGTTCGAGGAGAAAAGGACCGGTTTCGGCTCATGAGCTGCATTACACTGTGAACCGGGCGGTTTCGGAGGATATGAAGAGGAAAACGTTTCTGCCGTACAAGCAGGGGATTCTGGGCCGGTTAGCGTTCAACCCGGCGGTTCATGCGCTGGCTAATGGCTTCGGTTTATCTCGTAATTGAATTTAGGTGATTAAAAAAGGAAAATTGCATTCAATCTTTATATGTAAATTTGCATATTAAGGGTGGAGAGACTACAT
>one_Unigene_BMK.17194
CTAGAGTGACCAGCAATGAATCCCACCTCATTATTCTTCATATCAACTCATCACATTTCACTAACTAAGCAAAAACAAGAAAGGAGAATGGAGCTACAACTACAACACTACCAATCAAGAAGTGTGAAGCAAAATGTTTATGGAGTTAAATTCAACTCAAAGGATTATAGATGTTCTCCCAAAACATATTTGCCTGATCCCACTGCTCACCAATATCAAATGCTTCCTTCTCCTACCAAAATCAGACACAGTAGAGTCAATTCAGCCATCACCAAAGTTGTCAAACTCAGAGAAAGCCTACACATTTTTGCACAAGGCATCCGAGAGCATGTGAAAATAGGACCAAAGTTTAGCGAGACGGTGAAAGGAAAGCTGAGACTAGGGGCAAGAATCCTTGAGGTTGGAGGGGTTGAAAAAGTGTTCATGAAGAATTTTGAGGTTGTGGATGGTGAGAAACTGTTTACTGCATCTCAATGCTACTTATCAACCACATCTGGCCCCATAGCCGGACTACTCTTTGTTTCGAGCGAAAGAGTTGCTTTCTGCAGCGATCGATCCATCAAACTATCTTCTCCCAACATAAAACTACACTACAAGGTGATGATCCCTTTGAGGAAAATAAGGAGAGCAGTTGAAATTGAGAATGTGAAGAAACCGCGACAAAAATATGTGGAAATAGTTACGGAGGACAACTTCGACTTCTGGTTCATGGGATTTTTCAACCATCAAAGAACGTTGAGACATTTGCAGCAGGCAATCCATCAAGCCAGGAGAGACTTTTGGGCAACAGAGATAGTATAAGAGTGTCGTTCGTTATTGTCTGGTTTTCTTCATTTTATTTCAATTTTCTCCTTAGTATTCGGATGTACAAAACTAGGTTGGTGTATACTGTGATGAATTTGTGAGTGTAGAAATGAGGGACTAGATATTTTGAGTGTCATCCTTTGAGACTCCAAAAATGGAGAGGCAAAGGTAGAAGAAACTTGATCATGACTCACTAGTCACTCCTTTGTGCAATATGGTAGATCGGAAGAGCACAC
>one_Unigene_BMK.30791
GCTCTTCCGATCTCTTGCATTTGGTGACATTGAATATGCCCTAGAAAGGCCATTTTTCCCTCGAGGAGGGCTTACTCCCTTCGAAGCAAATTCATCAACTTGTCTCAAAACCGCCAACTCTTCTGCCAATGCAGCTCGTACTTCACTTTGCTTCTCGTACTCATAACGAACTTCATGAACATTGACCATAACTTCAAGCTCATGCGCAAGCCATCGCTGCAAGGACTTTTCATTGCTCTGCCCATTAATTCCATTCCCGTTGGTTGTCACAGAGTTTTCACGAGCTGAAGATTTGCGTGCTTCTAGCAATTCTTTCAACCTTTTGGTAGCCATTGCAGCTTCCTCAGTCTTCCTCTGAAGAACCATTTTCTGGCGCTGGTTCAGTGCTTGCAGTTTATGTCTTTCATACTCGTTTCGTCTCCCCTCCTTCCTCAACTGTAGCAGTTCCTTCTCCCGAGATGCCTTCCATTGTCGAAACTGTTCACTTTCTTGCTTTATCTTGTTTTGCAGTTGAACCTTCTGTGCCTTCATGCATTGTATTTCATCTTGCAACTTTTTCGCTGCTTCGTCACTCTTCTGTTTCTGTTTTAACAGCTGCACTTGATTCTCTTGTTTCTTCTTAAGATCTTGTATCTGAGATTCAAGAAATTTCAGTTTCTGCGAATGGACATCTTGCAATTTTTGAGTATGCCCTTCAGTATTAGCAGAAAGGTTTTCAACTTCTGCCAGCAGCCGATCCCTCTCGAGCTGCACAGTCCTTTTTTCCTCTTCAAGTTCCATTAATTTCTTTCCAAAGTGTTGCTTAAGAGCGGTGGTGTCGTATCCACCAAATAGTTTCATCTCCGACTCTTTCTTCTCCAACTGTCGATTCAACTCACTCAACTCTTTATCCATACTATTCTGCAAATATGTGTGTTCCAACTCCTTTGCCGTATCTTCATCGATGTCTCCAGAATCACTGCTTTCACTCATCTGGTAGTCGCTTGACTCGATACTTTGCAATCCCCTCTTAAGGCCTTCACTTTTCATGGCACCATTGGTTCCAACTTTCACGTTGTCTGTGTATTGGTCTATCGAACCGCCTCTTGTTCGAAACTCATTTAGTTCTCGGCAGAGCTCCTCGTTAGTAGCTTCCAACCAAGCAATTCTGTCCTTGAGAACCTGTATTTCATCAAATGAAACTCCTCCACCACGGGCGCATAGTTCAGCTTGCAGGAATTCCAACTGCTGACGCATCTTCAGCATTTCATTCGATATGGGGTCTCTATTAACAACAGGCTTGTTCTGGATATTCCGAGCGCGATTGGCATATTTCAGAGTGTTCAAAGTCTCCTCCGCATTTATGTCAGCAGGACTAATGCATGCTATCATTACTGTTCTGCTGTTGCCACCAAGAGAATCCTGCAATAGTCGAGTAAGTTTACTATCACGATATGGCACGTGGACGCCTTCTTTCCGCTTCTTATCATCACCGAGTGCGCTAATAACATTCCCAAGAGAAAGAAGCCCCTTATTAATGTGAACACCTTCTTTAAAACGTAGACCATCAGATCCAGTTCTCTTCGCGCGCTCTGATCCAGCAAGATCCACCAAATGCAGCTTCGCACAAAGATACTCTTCAGTCATACAGTCATTATAATTGCTGTCATTAGGATTACCGGGGTGAAGTTTACGCATCTGCTCCACCGTGATGGTGAAGATGGCATGAGAGCGGCTCGACTGATTGTTCATGTTCGTACTCCCTGTTGCCCTGCTCAGCGATCCTTGCTCAAGGCAATCGGCCATTTCTTTCATCGTCTTCACACTGCGCTCTGTAGATCCTGCAAGTGTGATCACACCATTCGATGTCTCACGAATCTGTATTGGAGGTTTACCAGGGCTGGTCACTTTCGCAGTGTTCCCATTTGCTATATCTTGTTTATGAGTGGAGTTTGGATCAAGCAGGTCTCTCACTTCTTCTTTATGAATCTCAATGAAGGAAACGTTCAACTGGAACTCAATTTCATGCTTCAACATCTCAATCTTGCTGAACAAAGCATTCATGGCTTTGGGAATGAGCCCGGTGTGTGCTCCATCTTTGAGACTCGTCCCCATGGTGTACGTTTTCCCTGACCCCGTCTGTCCGTAGGCGAGAACAGTGGCATTGTATCCTTGGAATAAGCCATCAACCAGAGGCGCAACGCACTCTTCGTACATGGCAGTCGAGGGGGAGCCGCTGCTGCCATAAACATGATCGAATGTAAACGAATGGGTCCCAATTTGCACCTGAGGCTTCCCAGGTTGTACAGTGACACAATCTTTGCATCCCTGAATCCTCTCATCTCCTATGAGAGGCCTTATATGCACCGCCACCTTCACACAGCAATCCTCACCAGATGAATTCGTTTCCATTTTTTTTACCAATGAAGCAAGCAAGATTAGATTTTTAGCTGAAACACACCCTCCCAAATGGAAATAAAAGCCAAATGTGTTATTTTTGACAAACAGTTAGCTGATTA
>two_Unigene_BMK.14895
GACCATGTAATGTAATCTTCTGAATTCTCATACCCAACCACATATATTGTCAAAATCTAATACATCAACCCAAAATAAAATGGGAAATCATCGTATTAATATGCAGCTAATTCATACCCTCTCTTTCATTTGAGGAAAATGAATTACATAAATGTTACTTATGATACATACAAGAGAGGGCATCCTTTACGAGTTCTCAGTCTGTTTGTGCGCGCATACAGGGCAAGAATAGAAGATCGTCTGTCCTTCATCAGCAGATCGAATCTGTCTAGCAACGTAAGCGAGGCCCAAGTGTTGGCATGCTTTGCATTTTGCATTGTAATCCATCTGTTTCAGCTCCCTCTCCTCTTCCACATCCTCGAGGGTAGACACCCCCATCTCCCTCCTCAAATCCTCAGCACTGACTGTATAGCGGAGCGTTTTTCTCTTCATATCTTTGAGACGCTTCTGGGATTTGCACAATGGGCATTGAGCATACTTGGGCGAGCCGAAGGAGAGCATTGTCCCGCACAATTCGCAGAACATGAAGTCACGCTGACGGCAGTACTCCGACATACTTTAGATTTTTCGAACGAAATTAGGATGATAAAAGTGATCTATTGGGGAAGAAGAGAGCTCTGGAGAAGGGATTTAGGAATAGGGTTTATCAGAAAAGGGGATGACTGAATT
>two_Unigene_BMK.14896
TTTGGACAAAACAATCTCAACATTCGGATTATGGCAAATTGGTAGCCTGAATTTTACAGAAGCCTATGAATGTTCATTTTCTAGAAGTAAACTAAATGATTTACACACAATACCTTGTTTCTGAGTAGGAAGAATGCTCCCATGGCAGAAATTCAACTACCTAACTTAAAAGCATCAACAAATAAGCCTAAGCAAATACCAGCTTTCCAATAGTTGATCATTACCACTAGAGATTGCAATCTCCCTGTTCTCATGGGCTTTTTGTACATCAGCATGCCAATACCCTCTATTGCAGCTACTACGACACCAGCTACAAGCACATCCCAGTCGCCCGTCTGGCCAAGGATCGTTGCAAGAGCATTAGCCGTGTAGAAGCCAAAGAGCAGGAGAAAAACCTTCATGGGGAAGTTTTTCCTAGCAGAGTTCAGTTTACTCAGTAACTCCCTTCCACCTGCACTAACTATCCTCCCCAAACGAGTTGCGCCAAGAACAGAGTTGTCTCCATTGGCGCTGCCTTGGTCATTGTTGTCTGTAATTCCATCAGTATTCAATGCAAATGCTATACCACTTCTTCGTCTACTCGACAATGAACTGTTTCTACAAGATGAATCAAGTTTCTGAATCTTTAAGTTTTGCATAAAGATAAGATTTTGACAGACACAACTCTGCCTAGGAAGCACAACTGGTTTCTCAGATCTTTCATTAACGAGGGATATAGACTGCATCAGTATCATATCCATTTGGCTGGTCAGTCAACTGCAAAACAACTGCATAGACTCGGCTTCTTAGTTATCAAAAACGAGAAAGGCACAAAATCAACACGCCAATTCATCCAGCCCCG
>one_Unigene_BMK.11863
AAATACAATTGAATGAGATGCTGGCCTCTCCAAACACCTAAAAACACAATTTACATCATCTCATAACATGGTGTTTATCAGCTAATATTGTCTAGGATAGGCCCATAGCCTCAAGGCAAACTCATCATCAGTATCACTGTCACTATCTGAGGAAGACTCAGATGACACAAAGCCATTTAAAATGAAGTCATCAATCTTTTCTATTGATATAGGCATGATTTGGTGCTCTACTTCATTTCTTCTACCGGTCTGATTGGAACATCTGTTGCGATTAAGCCATACGATTGAACGGCAACTTGAACAGTATCCTGTACAACATCCCAGTTTTTCATCTTTATAGGCCGCTTCGAATGCAAATCTATAGTTAACAGCAAATGCTGTAATGCTGTCAGGCTGACTCATCTCATTTTTACTTGTTCCAACTGTTTCAAGTCCCTTGTTCTTCACAACATTCTCACGATTGCTAAAGTAAGTGTCATACAACAATTTCCATAGACAGTTGTCACCAGCAGCACCATTCCATGACCGGCAGACTGCAGAAGCAGAAAGTAGAGATTTCACATCTAAGAAGCCAAATATGTGTACAAGAACATCCTGAGGAAGCTGATCTATAACTTCATCTTTATTTGTCTTGGATTTTCTCTTACTCGCAACAACTGCATGCTTGTGTTCCGTGACAGCCAATGCTCTCTTTTGCCTCGGCAAAGCAAATTCCGCACTTTGCAGAAGAGAATTAGCAGCTGAAATTGCTGACTGCGTCTGCATCTCGGGGAGAAGGCGGAAAGCGAAAATTGTATCCTGAAAAATGAGCGCTTGAAGATTTTTGGGGAACTTAGAGTAGGCATTTTTAAGAAGGAAGCTCAATTGTTTAGATGCGAAGAAATATTGGGAGGGTTTGGAGAGGCATTCTTTGATTGATAAAGATTGGTATCGATCAATTGGGTTGTTGAATCTCCCAGCTGCACAACTATTGATTATTCGATTCCGGGTAACCATCTCAAAACTGCAGATTTCCAGATTTGGAGAAATTGACAAGAGCAAATAATTCACCGAGA
>one_Unigene_BMK.9962
AAGAATTTGAATTCAAAGAGATTAAGCAGTGTTGTATGTGTGTGTGTGAAGGTGTATGTATGTACAGGTGAGTGTTGTGTGTGTGTGTGTGTGTGCAAGGGTGTGTTGTGTGTATATATGTGTGTGTGCAGGTATGTATATGTGTGTGTATGTGCAGTCATGCAGGTGTATGTATGTGTGTGTGTGTGTGCAGCTATGTGTATAGGGGTGTGTATAAGTGTTTGTAGGTGTGTGAATAGGTGCGTGTTGTGATGGGGTGCGTGTAGGTGGGTGTGTAT
>one_Unigene_BMK.30960
GATATAGGAGCAGAAAGGGCATCAATTTCAGACTGCTCTGATCACACAGATATTGCACACAATATGATTATATCTAACCATGTCAATTCTGGAATTAATGAGGATACTAACAAGGGTGACTGAATACCTACAAACTACGCTAATAAGATACACATGATGAATGTAGAGAAGCAACGAAAAAGAAGAAAAAATCATCTTTGGACTTGTTCGGCTGCATGGTTGTTAGCTGTGGACGATGAACCGGTCCTGCCGTTTAGTAGTCCGTTGTCAGCAGGAGGTGACACTCCCCACTTGCCATCGGATTCTGTCGGTTCTATCACTTTAACAGACCCATCTGTCAATCCAACAGCGAATTGGTTTGCTTCATGAGGATGAGCTGCAACCACCACCGGAGATACAGCTTGGCTTCCATTAATTGCTGATTGGGACAAATATGCAGTGGGAGCAACCCGGCATCTTAATCTCAGTGTATCGGCGTCAAACACTCCAACATTCCCATCAAAAAAGGAAGCAAAAACAAGCTGACTGTTACATGAGTATGATGCACATGATATAGGAGCGGAGAGGGCATCTTGTGGGACCCACTGTCGTATACGTTCCATCTTGGAAGCATCATATATTGCCAACTGAGTTTCATGGGCTACAAGCAAGCGAACTTGGTCCGAGTGGAACTGCACTCGGGTGTCACCAGTGGGTGCTTTACCTGCTGGAAGTTGTATTGGAACTGTCTTTCTCTTCTCCCATGTGTCAATGCTCCATATGCAAAGTTGAGCATCGCCACCAGAAGACACCAATATGTTTAGGGTAGTAGAAAAAGCTAATCCAGTAATGCGCTTCTGGTGGCCTTTCAGTTTTGATTTCACCTCATCAACCCTCACATTGTAGATGTGGATAGTTGAGTCCTCCATTCCAATTGCTATAATGTTGTTATCTTGTGGGTGGAACACCAAGAAAGTAGAAGCAGGTGGTGGTGGCATAAATGTAGTCATCAATTTGAATGTCATCATATTGAACAACGAAACTTTTCCACCAGCAGCTGACATTACATAGGAGTCGTTCTTTGAGAGAGCAATGCATGGAACAGCTTCCTCAAGGTTAACGCCTGTGATGTCATTAGTCATAAGAAGACCACTGTTTGGTTGCCAATGTTGAGGAACAACACTGGCAGTGGCCTTTCCACTCGGGTTTTGCTCATTGCGGACCCACTTCCAAAGCTTTTGAGTGCCATTTGATCCAAGGGCCAATATGCCAACACCAGAATTTGTATAAAGGAGCCTAGCAACCTTGTTGGCAGCATCAGCACTATCCGGCATGGTGACCATGCGGCAATGGGCAGGATCCATGATTTCAGTTAACTGCCAGGGTTTTGTCTTATCATTCGCATCATCCAGAGCTCTAGGCTTTTCCACGCTTCTAGCCATGGAATCTACACCATTAAGGATGGGAGATGGCCTAACAGGGGAGCTTCGTTCCACTTTCGGAGCGACATTTGGAATGGCAGATCCTGAAGCCTTGATGGCTGCAGCTTCCAGTGGAGACCTTAATGCCTCAAAAGGTGGGGCTTCAACTGCTCTCAAGGATCTCATGCCATTAGCATTCGCTAGTATCTTGATTCCCTTGTCAGCAGTAGTAACAGCAAGCAGATTGCCTTCCTTATTAAATCTCAAACGTGGAAGACTCGGTATACCACCATCGCAATCTATAGTTTTAAGTACATTGACGTTATCCATGTCCCAGAACTTTATCTGGCTATCTTCACCTACAGCAAGAAAATGATTCTGTGTAGTATCAAATTGCAGAACACCACCACACTTCTTTCTAAATCCAGTATAAGTTCTTTTTATCGCCCCTTCACTTTCATTCCACTCGACCAGATGAGCGTCCCCATCTTTCCCGGCTCCACAGGAGAACAACCTGCCCCCATCTGCACTATATAGCATAGTGGTACACCAATGCCCAGGAGCATCATAGTCAACTCTGGATCCCATGTTATCATAAAGCCAAGCTTTGATTTTTCCATCAACAGCAGTTGAGAAAATAAACTGAATATTCTCTTTCTGATGAGGGCAAATTGAATAAACAGGTGCTTCATGGCCCTCAAAGTTGAAAAGCTTTCTTCCTGTTAAATCCCACACCTTTATAAGCTTGTCATCCCCACAAGTCACCACACACAGTTGCTTATTTGGATGAGCAAAAGCAATGTCATTGACTCCTCCTGAGTGAGCATCGATCTCCAAATGCTGGCGTAAATCATTTGGCCCCGTATATGCATATAAATGGATTAAGTGCTTGGAAAATGCAGCTCCACAGAAACTCCCATCTGGACTCCAAGTAACACGGCTCACAGAAAATGGTGCATCCTTGGCAGCAGAAGCCTGGAAAGTTAATGTGCAAGCTTGCATCTCCCAAATCTTGAATGGCTTTGAACATAACTTCTCTCTTATTCCAGCTTCCCAAAGAGTTATTTCACCACTATTGCAGCCCACAAGAAGTAATGTTTGGTGTGATGGATGAAAGTCCATGCTTGTTATGGAAGATCCCTGATGCAGTGTAAAAGCCACAGTTCTTGGCAAATCATCAATTGACCAAGATGCCTGCTGACGAACTGTAGGATATGTGACCTCTTCAACTGACTGTGCGGGACGCAAACGCTTCATAAGTTGCTCGTGATCAGCATTTGGGTATTCAACCATCATACCAAGAGTTGCTGGGGGGGTAATTGGGCGCTTTAAAATTGAAACTTGATTGGGTGGGACAGGCAAGGAAGAAGCTGTAACAACAGCTGCTTGAACAGATGAAGATGCAGCGGCATTTACCATCCAACCAGCTAAGGCATTAGCATTGGCTGCAGCTGCAGTAGGTGGGAATGGCCCATGAGCTCCAAGAGATGTGTATGCAGCAGGCTTTGCAACTGCAGGTGTGGGAAGATTAACAGGAGTAGATGCAAGAGCCCCATTTGGGGGACTGCATGTATGGTCATTGAATAAAGTCTTAATATCTGGATTTGGCCTAGGATTCTTACAGAGTTGGTGCTGCCAATTCAAACTTTGGTTAATAAGTGTTCTCAATCTAGATGACTTCAAAGTAGGAAAACCAAGCTTTTCACGGAAAAGAGGATTTGCTTCAATAAGCTTTTTGAGTTCTATTAACATTATGCTGCGAGCAGTCTTAGTGTCACCATATTTGGAAAGCTGCTCATTCTCCCTGAAATTGCTTAGCGTCAGTAACTGAGTTATTTCCTTGTAAAGATCTTCATTAAATGTTGAGAAGACCTTCAAGTCATTCACCAGAATCTCAACGGCCTTTGCTTTGTCTTGCCTATCAAGAGCTTCAAGATACTTCTGCTTACGGATTTCAAAAAATATCTTCATTGAGTATCTGTTATCGTCAACTTTAGTAAAACCAGACAAGTACTTCTCAACTTCATCCCATTCACCAGCATGCACCTTCTCCTCAAAGTATTTCATGTTAAAGTAAAAGCCTGATTCTTGTTCAAGCTTGTGAACGGACTCCTTGAATTTCTCCTCCTCGAGGAACTGAAGAATTAAGAAAACCAATTCTCTGCTGAGCGACGACATTTCCGACCTCAGATTTCGCCAAAATCCACAGATCGAACCCCTTAAAAACAAATTCTGACGGCTCCACACAACTCCTCCCGATGTTTTCTCCTTTCTAGGGTTTCTCTAAAATCACAGGCTGCGACGACAAGCATATGGAGAGGGAGAGGGAGAGGGAGAGTGA
>two_Unigene_BMK.14902
TGTAGGTTTCAACTTTCAAATGCATTAAAATATTTAAAATTATGCATAAGATTTAATAAAACACAAAAATAAACAAAAGAAAAACAGCAAATGGCGAGCGGCGTTGAGGAGATTCAATCTTGGCTCTTTGCTGTGTAAGTATAGGAAAATACCGCTAGGCCAAGTCTGGTAATTATTGCTAGCTATATCTAATAACCTTATGACGACAAGTTTTCGGTACAGTGGTACCTCTTGTTCACTCGTGGCTCCGCTACTAGGTGTGGGTTAATCGAACTAGAATTTTCAACTCTAATCCTATTTTTTTTATGATAAGCAAACACTCAAGCCACAAAACGGCGAGCTACAAAAAGGCAAGTCAAAAGGCAAAGCCACCAAAAAACGAAACCCCCTACCTCTAAGAAAAAGGATCCAAAACAAACAAAAAAAAACAACCTAAAAAAGTAGTCCCATCAAAGTAACAGACCAACCATCCCCTCATCAAGCCAAAACCCATAACAAAGCCACAAGAGAAGGTAAAAACAGCATCCCAAAGTTCAACTAAAAGTCAACATACCCTACCTCTTCGTGAAGCTCTTGTTCCTGCCCAGCCTAGCCTCTGACAACCTTCAACTTTAACCCTATAAATTTAGCGGGCTATTCGGACTAGTCCATGGGTTGCGGGCTACATAGTCTCTAGTAACTAAGGCAATAAAAGATGACCACCCATGAATAATAAAAATATATGACTATCATTATTACTAAGAATGAAGTATCTGGCATTGATTTATCTGAATAAGAAGAAAAACAGTTGATTAAAAAGTGATAGGACCTTGTGAATTGAAATTGATCATGGAAAAATAAAAGTAGCATAATAGTATTATCACTACAATTTGTCACTATCCTAACTTACTTTCCTAATTTGTTTCCATAATCAATGATTTTTCCTTGTCGTTTTTCAAGATATCATTTCCATTTTTAAATAAAATAATTACTACTAGTATAAAATTTCATAGCAATTCATCTTTCAGGAAGAAAAAAAAACACAATCATACATACACACTGAAGCAGAGTAAAATGGGTGAGGAAATTAACAAGCAAGTGAACTCATCTGCAGAGGTTCGTGTTTTATGAATAGTTTGAGATTTTTGGGAAAGAAATAAAAACTGTATCTTAC
>one_Unigene_BMK.12543
TGCTCTGAATATATTCCCTGAACATAGATTGTAGGAATGAGGCAACTTTTTCATTGATTGTGGAATTATTTGTCTTGTCATTTTTGTAAGTCCTGGCTGCAGGTCTCTTAGATTCCTTTCGCAAATCATGTCTTGACTGCTTGACCTCCAATGTTATTTGGGATTGTAGCTCCTTTACTTTTTCATGAATCTCTTCAATGCCTCTAGTAAGCATTTCCCACCTGTCCAGTATTTTGCACAGCTCCATAGCTGACAAATCCCTCAACATCTGAAATGCCCGAACAACGTAACCTTTATCTTGTAAGCAGCCAGGTGATTGGTTATCATGCACTGAGGTTGTATAATCTTTTTCCACTAAATTAAGATCATTAGCACCAAAATTCTGCAGCTTAAGCTTGAGCATCTCGCAGTATAAATCTAAAAGGGAGATTTTGTGGTATCTTCCAACTTCATACAGGCACATAACTAAAGAGCTCCAAAGCTGATGTAGTCTTTTCAATTCAGACAAAGCAGAGACCCAATCAATACAGTTGCCTCTTGTCTCGCAAAACCTTTGTAAGGATGGAAGTTCAAGAGCTCGCTTCATAGCAGGTTCTCTGAGTAAATTATTTTCCCCGTCCAATCCCTCAGTGCCTTCTTCATTAACTAGTTTCCTTAGAACGAAGCTTAAAGGTTCAGAGAAGACTTGCTGTGCCGTAACAATCTTTAGAGCTTTAACAAATAAGGTTAGTG
>one_Unigene_BMK.14951
CCCCACATAAATAAATTAACAAAACATTACACAGAAGATATAATTGTATACGATAGGAGCTCAGTTACAAATGTGCCACAATCTTCATCAAAAACCAATTAAGACCAGAAATCGGGCCTTGTCAGAGCGACTACAACCAATGGCCTTGTGAATATCAACTTGCTCATAGAGGTGCATCGCACATTTTTCAACTTATCTAATTCTTTTAAAGTCCGAAAGCCACTCTCTGCACATAATCAGGGCGCCTTTTGGTGGGCATCCGAAGCAGTCCTGTGATTTGTAGCTCTGTTACTGCTCTGCAAAACTCGGCTTGTATTGATGCATCAGTTTTGGTTCGAGCTTCTTTTGAGTCTTTCCGTTTTTTAGGTGATGGGGACATTCTCAATTTTTTCTTGGCTTTTAAAGGTGGATTTGAAATGACTGCCATGAAGGAGTGAAACCATTCATGAACATTGATGAGATCACCATGTTCTTGAACCAGCGTGTACATTATAGAGGTATCATGCATCGATGGAACTAGAACACCATCATTCTTGCTGCAGCAAGAACACTTGAGGAGTTTTCTTGACTCCAACAGGTCAGCTTGGATTCTTCTTCTAGGATCTCCAATCAAAGCTGTATTGAGATTGTCTACATTATCAAAAAAGATTATTTCTTGAAGAGGTATACTCTCAAT
>one_Unigene_BMK.21786
CACATGTTTCCCGCGGTTCCTTCTCCAAGCTGAGTTCCTCTCAGGAATCTCTCTTCAGCCTAAAAATTGTGCTTATTCTCTTTTCTCGAACCGGAAAAGAAGATACTTCGCGATTTCCCTTTCGTTATCTGCTAAGCCAACTAAGGAAACGCTGATTGTAGTAGGTGGCGGAGCTGCCGGCATTTATGGAGCCATTAGAGCGAAAACGGTTGCGCCCGACCTCAATGTTGTTGTTATCGAGAAAGGAAAGCCGTTATCGAAGGTTAAGATTTCTGGCGGTGGTCGGTGTAATGTGACAAATGGACATCACACTGATAATGTGGTTTTGGCAGGACACTATCCTAGAGGCAATAAAGAATTGCGAGGGTTATTTTTCAAAATGCATGGCCCAATTGATACCATGTCGTGGTTTTCAGATTGTGGAGTTGAACTGAAGACTGAACCTGACGGAAGAGTATTTCCAGTCACTGACAGCTCATCAACTATTATAGATTGCCTAATGTCTGAAGCAAGGAAGAGAGGGGTTGTTCTGGAGACTGGTAAAACTGTTACAAGTGTTTCAGCAATTTCTGGTTGCAAATTCTCTGTCAAAGTAGAAAAACGCACAGTTGGTTATGTTGAGCATGCTGAAGCAAATTTCTTGATGATTGCTAGTGGTAGTAGCGAGCAGGGATACAAACTTACTGCACAGCTTGGTCATTCTATTGTGAAACCTGTACCCAGTCTATTCACTTTCAAGATTGATGATTTTCAGTTAGTAGAATTGTCTGGGGTTACCTTCCCTAAGGTGAGAGCACAATTGAAGCTGGCAACTGTTCAGAAGAGCATACCCGCACACACACAGGTTGGGCCACTGTTGGTAACACACTGGGGCTTTAGTGGCCCAGTAATTCTCCGATTGTCTGCCTGGGGAGCTCGTGAGCTCTCAGATTCTGATTATAAAGGAACACTTCATCTGGATTTTGTTCCTGATTTTAACGTAGAAGATCTGAAGTCACTTCTTATTGCACACAAAAAAAAGTTTGCGAAACAAAAGGTTGCCAATTCATTTCCTTCAGAACTTGGCCTTGTGAAGAGATTCTGGAGATATATTTTAGAACGTGAGGGTTTGGACGGGGATCTTTTATGGGCATACATATCCAACAGCTCTTTAATCTCAATTACTTCTCATCTGAAAAACTGTTCCTTCAGTGTGAAGGGAAAGGGTCAATTTAAGGATGAATTTGTCACTGCTGGAGGTGTTCCATTGTCTGAGATATCTCTGAACACCATGGAGAGCCGAATCCAGCCACATCTATTCTTTGCTGGGGAGGCATTAAATATTGACGGAATAACTGGTGGCTTCAATTTCCAGAACGCTTGGTCGGGTGGATACATAGCTGGAACAAGCATCGGTAACCTGGCGACAGCTTCTAGTCTGGAGGAAGAAACTGTCTGAAAAGAAACAGACTATTTTTTAAAAAGTGAAGGAAAAAAACGCTCTCTTGCATGATTGCATCATTTGGATCTAAGGGTTTGCCTTTGATGCAGATACCACAGATTTTTCCAGAAGAACATGGCAGGCCACATAATTGATGATCATCTCACTATCCGCAACGCTGTCTCTTAT
>two_Unigene_BMK.14911
CAATCTTGGCGTTGCTATTGGCGTTTCTAGCGTGGGCATACAAGGCCATCCGCCCTCCTCCACCGCTTGTCCACGGCTGCACTGGTCCGAGAATCAAGCTTCGAGACGGGAGGTTCTTGTCCTACAAGGAGTATGGAGTCCCTAAAGAGCGGGCCAAATACAACGCCATCTTGATTCATGGCTTTGGCTCTTCCAAAAATGATGATGCCTTTGGCAAATCGGAGCTGGTCGAGAAACTAGGCGTACACGTGGTGGCGTTTGATAGGCCTGGCTATGGGGAGAGCGACCCTGACCCGAAGAGATCACCGAAGAGTATTGCTTTGGACATAGCAGAGCTTGGTGATGAGTTAGGTTTTGGTCCTAAGTTTTATGTGGTAGGATGTTCCATGGGGGGGCAACTTGTTTGGGGATGCCTCAAATACATACCTCACAGGCTGGCAGGAGCTGCGCTGCTAGCTCCGGTGATCAACTACCGATGGCCTAGTTTTCCTCCCAAGTTAGCGAAAGCATTGTTCCGTCAAGAATTACCGGAGGACCAGTGGGCGTCTCGTGTGGCACGATACGCCCCCTGGCTTGTCTACTGGTGGAACACTCAGAAATGGTTT
>two_Unigene_BMK.624
TGGCCACAGCAAATATGATTGCAATTCATAGTAAGGTAGCAGAGATCCACCGTGGACCGATCTGCAGAGAGAAGCTAAACGGAATGTTGGACGAATTCTCTATCCCGAGATGCTTGTACCTCGGGATAGAACAAATCCAGGAGTTCGGGTTCAACCGGACCACAGGCTTCTACTGGATAAAGCAGGAGAAGAAAACGGAGCGCAAGGTGGATAAGGTCGGGACTACGTACTTTGACACGCAACTCACCGCATTCATCGCGCCACGTCGCGTGTCAAAGATCACGGGAGTGAAGGGCAAGGAGATCTTCCTCTCACTCGCAGTTGCTGAAATACTTGTGGGAGTCCCGGAAAGTGATAAAGTTAAGTTTGTTAGTACTACTGGTATTTACAGAGTCCACTCTATCGCGACCTTTGAACCTACTGTTGTCGGAATCAAGACAAAATAGAGATAAAATGTCAAAATCAAAATCAGGACAAAAAGATAAAAAAGTGCTTCATGTATTCTTCTTCTTTTCAATAAAATCTTTGTGCAAGTCCGGATTTCGACAAGATCG
>two_Unigene_BMK.678
GGACACAATTGACAACAAATCAATTCAAGGAGACGCAATATATCAATTCACATAAAAGTTAGTATTCTGCAAAGACAAACTTCTGACTCTAGTTTTGGTACCTCACAAATGACAATACAAAAGTTTAGAGCAGAGACAATACATAAATCCCTAGTTAGCGTTCCACATTATGAATAGTTTCAAGGAGAGCGTACTGCATCTTCATCCTCAGCAGGACTTCTATCCTCTCCAGGGCTAGGGCTGCGATTGCGCCCATTATCCTCGTAAGGACTCTCATCATACCTCCTACCAGCAGGACTCACAGGGCTACGGCTACTCTCCTTTGGGCTGTCACTATTGTACCCATCTTGCTCTCTCTCCACTCTGCCTCTACTAGGAGAAGCACTTCGCTCTCTTGGCGCATCCATATCAGGCGTTGGACTGAGCTTCCTTGATTTAGTAGGAGAGGCAACCCTTTTAAGATCTGGGCTTTCATCACGAGGGCTTCTTGACCTCTCTTTATAATCAGCATCACGTCCT
>one_Unigene_BMK.13839
AACACTCAGAAATGGTTTCCTCCCAATAGTGTGATAGCTGGAAGGGCTAATTTTTCAGCACCAGATCTTGAAATTTTATCCAAATTTGATCCAAGTTCAATTGACATGGCGTATCCGACACAGCAAGGCGTGTACGAGTCACTTCACCGTGACATGATTGTGGCATTTGGGGCCTGGGAATTTGACCCTATGGAGATCGATGATCCTTTTCCCGGTGGCGAAGGATCAGTGCATATGTGGCAGGGCGACCAAGACGGGTTGGTCCCAGTCACCCTACAACGCTACATTGCTAAAAGGCTTCATTGGATTAAATATCATGAGATGCAAAATACAGGGCATATGTTCTTAGCTTTGAAAAGTGCTCAAGATGAGG
>one_Unigene_BMK.28060
CTCGGCTTACTTCGTTGTTTCTCAGGACGAGATCTCCCACTTGAAATTGAAGCTTTTTCACCCTTTGGTTATAATACCGGGCTACTTGCTCCTTATACTTGGCTGCTTTTATGCACGCCAATTCTCTTCTTTCTTCGGCGAGATCTAGCTCTGCTCTCAGTCCGTCGTCATTCATTTCTGAGGAGAAATTTAGAGTTCGGGGACTGGGTACGCCGATCTCCACCGGAATTACGGCTTCAGTGCCGTACACCAGACTATACGGAGTTTCACCGTTGGAGGTTGTGGGTGTAGTTCGGTAGGACCATAGGACTTGAGGGAGATTTTCTACCCATTGTCCTTTGGCTTGTTCTAACCGAGCTTTTAACCCTTTCACCAGAATCCGGTTCGTTACTTCCGTTTGTCCGTTTGCTTGGGGATGGGAGACCGAAGTGAACCGCTGTTGAATGTTCAGCTCTTGGCACCAATTCTTGAACGTCTTGTCGGTGAACTGAGTCCCATTATCCGAGATGAGGATGTGGGGTATGCCAAATCGGCACACTATGTTCTTCCAGACGAAGTCCAATGCCTTTGAGCTCGTTATCGTAGCTAATGGTTCAGCCTCCACCCACTTCGTGAAGTAGTCCACGGCAACGATAAGGAATTTCATTTGCCGAGGAGCTTGAGGAAGTGGTCCCACTATGTCTATGCCCCATTGCATGAAAGGCCAAGGGCTTTGCATAGTGTATAGATCGGTCTGCGGCATCCTTGGGACATTTGCATGAATTTGGCACTTCGTACACTTCTTGACGAGCTGCACTGCCTCTTGTACCATGGTTGGCCAATAATATCCCCATCTCAGAACTTTTTTAGCTAAAGCTCTGGCTCCGATGTGGCTACCGCACGATCCTTCATGAACTTCTCTGAGGATGTAGTCCGTCTCTTCTGGTCCTACGCACCGCAATAACGGCTGGAGGTAAGACTTTCTAAAGAGGACTCCTTCATGAAGTTCGTACCGAAGTGCTCGGCACGTGATCTTCCGAGCTTCTCTCTTATCCTCGGGCAATTGTCCTTGATCCAGATACTGCAAGATCGGCGTCATCCAGTTCGGCGAGCTGGATACTGAATGTACCTCGGCTTCATCAATGCTTCGATGCATTAATTCTTCCGCCTTTGAGCTCGGATCTGAGGCCAACTTACTTAAGGTATCTGCTCGGCTATTTTCCGCTCTGGGAATGCGGATTATCCGAAAATAGGAGAAACTTCGGCTGATGCTTTGCGCTTTGTCCAAATACTTCTTCATTCTCTCGTCACGAGCTTCACTTGTACCCAACATGTGATTTACTATGACTTGTGAATCACAATGGACTTTGAGAGATTTGACGAGCAGACTTTGCGCTAACTGGAGTCCGGCCAGGAGGGCTTCGTACTCGGCTTCATTATTAGTAGTGGGGAATAGGAACCGAAGTGAGTAGGTTACCTCGTGTCCGTCGGGAGCGACAAGTAAAATACCAGCTCCACTTCCCATCTTGTTTGAAGCTCCATCTACGAATCCGCTCCAGCAGTCCGGCGGCTCTATTTCGGATTCTGAGGAGCGCAGTTCGCACCACTCTGTTTTTTATTCTTCTTTGACTGCTTGCTTTGGTATTTTTTCAATGTCCCTGCCCTCACAAGAACATCGATACCTGCAGCCAAGTTTCTGCACTCCTCGGTATCGTGACCGTGGTCTTGATGGTAGGAGCAGTAGTTATCCTGGGGTCGGCGCGCGGCTGATTTCGTCATCCGCTTTGGCTTTTCGAACAGGTCAGAGTGTAGTTCGAAAATTTCCGCTCTCGGCTTGTTCAGCGGTACGAACTGAGCGGGCGGCTTCTCGGGATTGAGACGGGGTCCCAATCTGTCTTGCACCGGAGCCCTTTGAATTCTTTCAAATGGAGTCCGGCGAGGATGCCCCTGATCGCTATGATCGGGCTTCCTTCTGTCTCCTCGGGTCGATGAGCTGTCTAACGACCGTTTGCGACGGTCTGCCTCATCGGCCCGGGAGTACTGGTCCGCAATGTCCCACATTTCCTGAGCTGTCTGCGGACCGCACTCAACGAGCTTCCTGTAGAGAGCTCCAGGCAGGATTCCATTTTGGAATGC
>one_Unigene_BMK.18629
AGCCGGAGAGAGGGTGCCTGTTGATCGCCATGGAGAAGCTGGACGGAGTCCACATCTTCGAGCGGACGGTAGTCGTGCTATTGTCTACGGGACCACCAGGCCCGACAGGCCAGATACTAAACTGGCCGTCGCTCATGTCAATCAAGGAGACGCAGCCTTCAGCGTAGGGCCCATTCTCAGAGAAACCAATGTTCTTCGGGGGCCCGGTGGAGGAGGCCATGTTCCTGGTGAGCCCACGAGGGGAGGGCGTGCTGGAGAAGGTGATGGAGGGAGTGTACTACGGAAATAAGGAGAGCGTGGGGTGTGCGGCGGAGATGGTGAAGAGGAACATGGTTTGAGGCGGAGGAGCTTAGGTTCTTCCATGGCTACTGCGCTTGGGAGAGGGAGCAGCTCAGTGATGAGATTCGGGCCGGATATTGGACTGTCGCGGCCTGCAGTCCTACTGTCATTCAGGAGGCTACTGTCGGGCTTTGGGAGGAGA
>one_Unigene_BMK.1594
GCAGGTGCAAGTTCGACTTCAGAGCAATGATATTATCAACAAGCAGAATACCAGTCAGTATTTGTTTTCCAGAAAAGTGTAAACATTCAGTGATTTTTCTAGCAATCTGTATGCATCTGGCGAAAGAATTCGGAAAAGTCTTCTCATATTCCTATTTGGAGTACCTCAAGCAATTTTTGGTTATCCTTGTCCCCCTTCCTGAACAATTTCAATCATCTTTCAACCTTCTGAGAACTCTCGAGGCCCAGCGCTTGACACGTCGCTTCAGAGTGTAGCCAATGAAAACTCCAGCAACAAAGCAAAAGGCACAAAGCTTTGAGCAAGTCCCCACTGATATAAATTGCCTTGAGGAGCGGGTGACCAACCGGCCAGACTGGTCAACAGATAACGCTGACACCGACGAAGAAGAAAGAGAAGAGTTAAGAGGTTTAGCTTTCTCCAAAGAAGAGGCGTAGGTGCTGAATTTCTCTGCCGATTCTTGCACCTGTGATACCGCACTGCTGTATGCCTTCTGCAATCCTTCCATTTTCTTTGTCAAATTTCGATCTTCTTCAGTTTCACAATTGGTGATAATGGGGAACACGAA
>one_Unigene_BMK.2936
GATTAGTATTCCAGATGAATAATGAAGTACACATCAAACTATGATCAAAATTGGAACGGATACACCGTACAGGGGTACAGCCCATGTTTGCTGTGGAACGTGCGCATCTTACAACGCTTTTAGCACATCCCCGAGAACTAGTCCCCACTGCGTCCAATGGCTGCCACCCTGGCAGAAGACGGCATATGGCTCCCTGAGAGGGCCATCACACGAAAGTTCACTTGTACTTCCGTCAATAAATGTCCCATCAGCAAATATCACCTCAGATGCATAGCCAGGAGTTGCACCTGCTATAGGTTTTGTAAAAGAGCTAACTGGAGAATTTCTTTGCACAGCTTCACAAAAGGCGAGCAGCCGTTCACGGCTTCCAAGTTTTACTGCCTGCACTACATCATTGCGGGGGGCTCGGCAAAATGGTTGCACCTCATATCCTCTACCTGCCATTACTTCAGCAATAAGAAGGCTTCCCTTTACTGCTTCACCAACCATTTGTGGAGCGAGGAACAATCCCTGAAAAAACAGTCGCATTATATCACCTGACGTAGAACCACAATCAGTTCCTAGACCCGGGGCAGAGAGACGAGCAGCTGCTGCTGCTACCCATTTCTTTTTCCCAGCAACATACCCACCACATGGGGCTATAGTTCCACCAGGATTTTTTATGAAACTTCCAGCAATTAGATCTGCACCCACCATTGGAGGTTCGATTCTATCTGTAAATTCACCATAGCAATTATCCACCATGACCAAACAATGGGGATTCTGCAACTTGATTATCTCTATAGCCCTGCCGATTTCTTCTACACTCAAGCTACGCCTCCATGAATAACCGCATGATCTTTGAATGAGTGCACATTTTGTTTGAGGTTTCAGAGCAATCTTCAGGGCGTCCCAGTCAAGCCCTCCATCCTCTGCAAGTGGCACTTCTCTGTAATCTATTCTATAGTCTCGCAAAGAACCCAAATCATTAGAGTCCCTGATCCCAATAACTTCTTCCAGCGTGTCATAGGGAGCTCCAGCAACTGCCAGAAGCTCATCTCCAGGCCTTAGGAAAGCAAATAAAGCACATGTGATTGCGTGAGTACCTGAGAAAAACTGTCCTCGAACAATTGCAGATTCAGCACCAAAAACCTCTGCAAAAGCTTCATCCAGTGCTTCACGCCCACCAGATTCCTCATGACCATAGCCCGTGCTGCCACCAAAGTGATGGAATCCAACACGAGCATTCTTAAAAGCTTTAAGCACGCGCGCCGAGTTGCACGCCACCAGATTATCCACAGCTCGGAATTCCGAGTACAACGAGTCCACCGCTCTCTCAACCTCCGGTACGAAC
>one_Unigene_BMK.7872
GCCCTTGTTTATTCCCCTTCCAAATAAACGTGATGCAAGGATAAAATTTCCGTATTTTCATTTCCCCCATCAATCAATATAAATAAAAACAAACAAACAATCCAAAATCCATCAAACAATCCTAATGCTTTAACTTTAACTTTTCAAGAACTAAAAATACTTCACCATCTGCATTTCCTTCTGCTTGAAACCACACCTATTATAAAACGGCATGTTGTCACTGCTGCAATCGAGAATCACCTTGTAACACCCCGTCGACCGGGCGTGATCAGATAGGAATTCGATTATCTTCTTCCCTAAACGCTTTCCTCGAACATTGGAATCCACAACCACATCTTCGATGTGACCAACTTTGCCACAATTCCTTATGAATTTCTTCTCTATGAAGACGCTCCCGGTTGCAATGATCCTGCCTGAACCTTTATCTTCTATCACGCATATAAGATGGTCGTTGCCATACTTAGCCACCTCCCTAAACCGTTCATTGAATGCTTCGTCGGAGATGGAGTCGCATACAGTCAGCTGCTGAAGCAGCTCCACAAACCCCTTCTTTTTATCCGAGATTTCTAACTTCCTTACTTCAAATGCCTCATCTTCCATGGAAGACTTTGTTTTTTCCATCGAAAATTCTATCCAAATTTCTTTTCGTACAAAGGGAAACTGCCCCGATTCAACAATTAACTCGGATCCAGATTAATAATGTGGATGAATGTTTGACTGTAGGGAACTAACTGAAAAGTGGATTTGCTGGAATGGGGATCATCGTGCAGGCAGCATATTCT
>two_Unigene_BMK.14922
CTAGAATATGAAATTTATTTCCCGACGCATGTTTGAGCAACTAAAACAAACAAGTTCCATGATTAAAAATCTGTTTGGTCTGGTTGATAATGCTAAATAGAAGAATTAACAAGCATGGTCCCATTGCAAGTTACAACACTTCCCTCCATCTTCCTCTATAACGTTCTGCGATCGTTATAGATCACGTTACATCCTGGCAGCACAACTGGCACTACTGTTTAACTTCTAGTGAAGCTTCTATGCGTTCGATAAGCTTGTCTTTGCCCATTGCACCTTCAAAGCGATCGAATGGTTCCCCATCCTTAAACAAAATGAATGTTGGCAATGCTTCTATTTTGTATTTGTTTGCAATGCTGGGATACTTCTCCGTATCAATTTGTACAATCTGGATCCTATCATTCATTGAAGTACCTACTTGATCCAGAATAGGAACCATAAACTTACAAGGACCACACCAAGTAGCATAG
>one_Unigene_BMK.2967
TGAGCTAAGGATATATTCCCTTGAGAAGGCTACATTTGGTTCCGTTCTACAATCCCGGGCAATTAGAGCTGCTCATTGTTTGACCTCGATACAGTTCTCACCAACCTCAGACCATCTGTTACTGGCCTATGGTCGACGCCACAGTTCACTTCTTAAAAGCATTGTCATTGATGGAGACACAACTATACCAATTTATACAATTCTTGAGATATACAGAGTTTCAGATATGGAACTTGTGAGAGTTCTTCCCAGTGCAGAAGATGAGGTTAATGTAGCTTGTTTCCATCCTTCAGTTGGTGGTGGCTTTGTATATGGTACTAAGGAAGGAAAACTGAGGATTCTTCAATGTGATATATCTCATGGATTTAAGAATGAGGGATCCTGTGGTCCTGATGACAATATGTTTGAGGTTCAGACTTATGCATTGGAGGGCTGATTAGTGTCAAGTGCAGGGCGCAAAACTTGAAAGCTTGATGTGGGGTTGCTTTGTCTGTCTGCTGCACATCAACTCACTTTGCCACCATACAGTGG
>one_Unigene_BMK.11936
ATATATCCTTAGCTCATACATAACTTGGTGTGCAGAGATTGGATGTCTAGTTGGAGAAGTTGAGGCCCATGTAACATCATGCTGAACCTGGGCTTGCAGTCCTGGATCGGCATCAATGTTTGGTAGGATACATGCCACACAAGTAGCCAGGAATCTTCCACACGGTGAAAAGTAGGCACCCATTTCACTACAAAGCACGGCATGGGGAATCGTTAACAGACAGCGTGATGTGTCAAGAGGTGCACATGGATTTTCCACATCATGAGACCATATTCTCAGCTTCACAGTGCAAGGTAAATCAGCAGCTGCGGCTGCGGCTGCAGCGGCAGCCAGTGAGGTAGCTACCTCAGACTGGACTTGGGTTGTCAAAGAGTGCGAACTGCCCTGCTCTGGTGGAATATTGTTAAAAGCAGCACTACCACCGGATCCAGTTGCAGTTCTTGTTCGCGAGCGTGAAGAACGGTGTCGTGAACCTGCTCTTCCGGAAGCTCTTGAACCAACATTAGGAATTACTGGAGGAACCATAGATGATGCATTTGCTATTCCATTATAGGATGACAAACCTTCGTTGGCACCACCAATTTGTGCATGCATTATATGCTGCCCAGCTTGACTTTGACCAATCAACCACCCTTGCAGAAAAGGAAGGTCCCAGTATGCTGGGTCGGCAAATCGAAGAAACAGATTGCTCTCCTCAGTTTGCACATCTGTCTCCATGGAATCAATAGAAGGTAGAGGAATAGCATCATCCGTAACCCTCAATGACAGATTATTTTGTTGCTCTTCCCGCACAGGAGATTGGATTGGAGACAATACAAGTTCATACTGACCGGATGGAGTTGAATAAGTGAGAAGTCGCACAGAGGCAGAAGAACCACTCCTTTGATGTGGAACATAAGAACTCATTTCAACACCCGTCTGTTGGGGAAGTAATGTGCTATCACCTCTGGTAATAGAAGGCCCTATCAGAAATGGTATAGACATAATGGGCAACTCATTTCCTGAATTTGGCTGAACAATGGAGTGAGCATCTGCTATATATATAGTAGGAGGGGGGTAGCGCGAGTACCCAGGGGATGTTGCAAAAGCAATTGTAGGATCTGAGGAGTCCAGATCATTGACCTCAGCAGTTAGA
>two_Unigene_BMK.14928
GACCTCAGCAGTTAGAAGAAATGGAGCACCATGAGGATGAAAATGCACTGCACGGAGAGAACGTCGAGTCTTCAATATAATTGTTGGTGAGGAAGCCTCGCCTCTTCTGTTATAATGCCATATATACAACTTATGGCCTGATGCTACAGCTAAAATTTCCCCTTGCGCATGGAAGGCAATAGAAGCTATAGGACGGTAAAAATCACGAGACCCAATACACTCCGCTGTCTTCGCATTCCATAAGCGAACTTCATGATCCAAACTTCCACTAGCAACAACATCTGGATAGAGTGGATGGAACCTAACCACCCAAGGTGTCCTCCGATGGCCACTCAACACCTTTAAGCATGTTCCACTTTGACAATCAATTATCTTCACTGTATGGTCTCCGTGTGTAGAAGCCAATATCTTCCCATCAGGACTAAATGCCGCCGCAATGGTTGACCTTGGTGGAGGCAGTAAAGGACAATACTTAGCTGATAAATGCAGTAATGACTCTGCCTCTCCCCATGATTGAAGTTCTTGTCTCACATCTTTTGCTAATTCACATTTTGATCCAGATGATTTACCATGGCGACCCGATGCCTTTCTCCAAAACCTTCTAGGTGTTCTTTTTGTTTGGGGGCATACTTCTCTATGAGCTAACAATTTAAGTACATTACTTTGCCTCAAATCCGAGTCAAGAGCAGGACCCCCAAGCGGAGGTACAAGCTGCCTAGAATTCGATGATGATGTTGGCGTGGCAGCAGCCGAAGAGGCGGAATTCTCCGTCCAAATCGAGGACGACCTCATGATAAATCACAATTCACTGTTTAAACCGGCAATTCAACGCGTAGATCCATTGATATCAGACAAATCGTATCCCCAATCTATGAATCTCCGCAAATTAAATAAAATTTGGGGGGTTTATATTAGAAGCTCGGATTTAGTTGAATCGGCGAGCAATACCAATATATAATCTAATCAATTTACGGGGAGGATACGCCAAACTAGA
>one_Unigene_BMK.17676
ATGGATGGGATTTGAAGCTCATTTTGTTGTTTGCTGTATTTTGTGCTAAGTAGATATATGTGATGTATGCTAAATCTGTACGCAAGATTAATGGGTCTGGTTTCTTGAATTTCTCAGTGGATGATATAGAAAAGATTTAATTTGAATTTACCTAGCTCTAGATTTATTTTGTTTCTTTACTTCTCTGCAGAATTGTTTACTTTTTTGATTGTTTCTTGGATAACTTTATCTTGTTTTCTATGAAAAGTTGTGCTTTTGAAGTCATGTGTATCCATTTTATTTGTTGCAGAACTATCGTAATTTTGCTCGAAT
>two_Unigene_BMK.14930
CAGAAGGGAAAGGACCACTCATACCATTAGATCTCAAACTCAAGATCTGAAGGGCGGATAAACGGCCAAGAGTGTTCGTAGGAACTCCGCCTTTCAATCCAACAGCAGGCAGTCTAACAGCTATAACTCTTGAACTATCATGATTGCAAGTGACTCCAGTCCAGCTATGGCAAACAGAAGTCCTCTCATCCCAATTCAAACTCTGGGAATGGTTCACGTATCTAATGAAATCGAGCAAAGCAAACTTATCCTCGACCGGTTCTGCACTAGCTAATGAGAAGAGAGTGCCACACACTAGCACTGCTGAAAGGATCAACTTGATTCCCATCTCTCCAATCAAGAACCTTAAAACCCTCAAACACTAATGCAGACTCTCCCCCATCCCTCTGGAAAAGAGATCAGAAACTTCCAATCTCAGCTACCCAACAACCAAGAATTACAAACTGAGGCAGCG
>one_Unigene_BMK.14317
ATCGTCCCTGTCAACTACCGGAGGTCCTATTTCTTTCCTCTCCCATTTATTTACCTTTTTAAAGGCTTTAATTCATAAATGAGGCTTTGGGCTTGTGTTTTTCTTGTGATTGCCACTTTTACTGTCACTGGGATGTGATTTTGTCTTTTTTTTATTTATGACTGTCTCTATTTTCAAATAAGCATAGGTTCTGTTCTCCACTTATTTTCACTGTGCTGTCATTTTTCCCATTTTAGGATAAATTTCACTAACAATGCATGTGCACTCCTCTGAACTGATATACACATTACACAGTGATGGGCTTTTTAGTATTCACCAATTTTTAAGGTTTTGTGGCAAACATGCTTTAGTTTGGACCAGCCAACAAACATGTGGTCCTGAGGGTATTATTGGAAATTTGTAGAGTGACATAGGCATACATTAGTTTGTTGCACATGGTTAGTTGGCTCAATGGTCAAAACAGCCCATTTATATCCGGGTAGAGGAGAAGCAATTTTACTCTGCTACTACCAAAACATCCCATGTGAGAGTACGAGGGCCCCACTCCTCACCTATTATAGCCATTTAGATCACGCCACGTCACCATATATCTGGACCGTCTCTTTTTAGTTAAAAGTCAAATTTCGGTCTCCAATGTGAAAATTCATTGCCGAACTGCCTTAATTCCCGCTCTCGCGGTGCACGATACTGAATGAAATTATTCCCCTGCCTAGAAGGATTTTTTTATATTCAATTTCAACTAACTTATTTAATTAATTACACAATGATAAATTACTAATGTGATGGTGTTGGTGGCGGCGGTACACAGGGTGCCTTGCAAGAAGCACGGA
>two_Unigene_BMK.14934
TATAAGTTGATGGAGTTTAATTTGGTGCAAAAGTTGTGAATGAGACCAAGATCAGTCAAGATTTTGGATATAGGAAATTTTAGTAACAAACGACGTCGTTATGAAGTCCCAAACTCGCTGATCATACATATCCGATAGATGCGTATGATCAGCCTAAACATACACATAGTCATGACATCTATGACTACTGAGCATCCACTGCATTACTCTGCATAGGCACAAACGGCGTCGTTTCACCTTTACTTTTAGATTCCCCATACGCGATGCTCTTGCTCCTACGGAGGGTAGGGGAGCGATGCAGCCTGCAACGGAACGAGCCAGCGTGCGTGGTAGGGGAGCAAAGGCAAGAAATGGACTTGGTCCTTGCCAATGGAGGTGGTGTCACCTCTGGTATTTCCTCCTTCATCTCTTTTCTCATCACTCCATTTTCCATTGCATCAAAAAACAAGGCTTCTTGATTTTGG
>one_Unigene_BMK.10221
CCCCACACATCCTCCATCAGCTTCGCATTCGTCCCCTGATCAAACCACTGCGGCACCGCCACCACCGGCACCCCCAAACTCAAACTCTCCACCGCCGAATTCCACCCGCAATGCGTCACGAAGCACCCCACCGCCCCGTGCCCTAGAATCTCCAGTTGCGCGCACCACCTCACTATTTTCCCCAATTTCCCCAATTCCGTGGCGACGCTCAGCTCCTCTTCGTCTCTGTCTTCCTCATCCTCGTTTCGTTGGATGACCCAGAGGAAAGGTCTCGCGCAGGCCAGCAGCGCCTCCGCGATCCCCTCCATCTGCGCCTTCGGGAGCTTCAGCACGCTCCCGAATGACACGTACACCACCGACGACGGTGGCTGCGCCTCCAGCCAGGACGCACATCCATAGTCGTCTGGTGTACGGAAGAGATCGCCTCCGTATGACCTGTCGGTGGGATCTCTTCCATCCAGGTACGCTGTGGGGATCAGCGGCCCGATCCCCATCAGCTCGTACCTGTCGACCGCTCTGAGCGCGTCTGGCTCGAGCGCGTCGAAAGTGTTCACGAGCACTTTCACCTTTTCGTCTTCGGCTCTGCCCGCGTCTAGGGTTTCAAGCTTCTCTCTCATCAGGGATTTAAATCTCTCCGGCGTCTCCGGCAGGAGGAATGTCGGAAGGTCGCGCTGCTTGAGGGGCGGGAGGTGAGGGAGGCGGATGTCATCGGAACCGGCGTCCACGGCGGCGGCGTGGCCGTTGAAGTAGAAGTGGTAGATGCAGAGGACGGACT
>two_Unigene_BMK.14936
TCCCGAAGGCGCAGATGGAGGGGATCGCGGAGGCGCTGCTGGCCTGCGCGAGGCCCTTCCTCTGGGTGATCCGACGAAACGAGGATGAGGAAGAAGAAGAAGACGAAGAGGAGCTGAGCCTCGCCATGGAATTGGGGAAATTGGGGAAAATGGTGAGGTGGTGCGCGCAATTGGAGATTCTAGGGCACGGGGCGGTGGGGTGCTTCGTGACGCATTGCGGGTGGAATTCGGCGGTGGAGAGTTTGAGTTTGGGGGTGCCGGTGGTGGCGGTGCCGCAGTGGTTTGATCAGGGGACGAATGCGAAGCTGATGGAGGATGTGTGGGGATGCGGGGTGAGGGTGGAGGGAGGGGGTGGGGGTGAGTTGCGGAGGTGTATAGAGATGGTGATGGATGGGGGGGAGAAGAGCAGGGTAGTGAGGGAAAATGCGAGGAAATGGAAGGATTTGGCGACGGAAGCTATGGCGGATAATGGATCTTCGTTTAATAATATCCACGCCTTTCTGCAACAAATTTGATTCCACACTTTGTAATCTGTGTCTTTTCTTACGGAGTTAATGATCATCAACTATCATTGTTTTTTCTCTAAGATCATAAACTATTTATTACTAAATACATTGACTCGTTTTCTGATGC
>two_Unigene_BMK.14937
TTAGCAAACAAAATACAGTTAAATATGACATATTAAAATAGAGAGGTAGTACCATGGTCCATAAGTTTAAGCAAGAATAAACTCACTTAAAAATTCAAGTAATAGAAAATTAGATCCTAATTATTGTCACCGCGCGGTAAATAAAAGATAGGTTTAAAAACAGTAAATTCTGTTGTCGCGCAATCACCTGGACTTCCGCTTTATGCAAAAAACGGTGCCGGATTTGCCGTACCGAGGCAATTCCACCGCCGCCGATCCCAGCACCGAGTCACTGTATTTCCTCGGCATCGCCACCGCCCTCCCCCTCGTCGATCGCACCACCACCTCCGCCGAAGAGTCGCGATTCCAATCCTCCACCAAACGTCGCTGTCCGTCGAATCCGATCCTCTTCCTCGCCTCCGCCGCCGCCTCGCCGCCGCGCTTCCTCTTCCTGATTTCTTCCTCCTTTTTCTCGCGCAGCGCATTCTCCGCGACTCCGAGCAGCGCAATCCAACGTGTATTCCTCCTCTCCTCCTCTGCATCTCCGCCGATTTCGGCGCTTTTCACCTCCGCGTTGAAATTCACCTCACCTTCGTCAGATACGTCCGCTTTTTTCACGGAATCCTCAGCCGGCGGAGTCTCCGGTTCATTTCCGCCTTCCTCCGCCTCGAACTCGCAATCAGCAGCCTCAGGCGGAGCGACGTTCAAGTCGATATTCAACAATCCCCTCCTCCTCTCCAATTTTCTCGCGACTACCAAGCCTTCGCCTCCGAATCCTTCATCCTGGCAGAGGAAGGGCTGAGAATTAGGCGTCGCCGACGCGGCGGAGATGACTGACATTTGCGCATTCGACAGTCCCCTAAAACAGGCGGCGGCGTTGAAATTCGTATTTCCACTCGACGCCATTGACGGTGAATCGATTAACCCAATCAACAATCAATCCAAAACAAATCTGATATTTTCTGATTCTTCAG
>one_Unigene_BMK.18993
CCTTCTCTCTCTAATTCCCACCTCTTTCTACATCCAAAGGTTCAGGGACGATTTCCTTTGAATGCCGTCTGTTTGAGGACGAACCAATCCGCCCACTCCCTATATAGACCCTGTCGTTCCTGACTGCTTGAAACTGTTCCCACCTTCAGCTTTATGGGTCATGGCACTGGCTGCTGCTGGTGCAGCTGCTACGTCTGAAGAACTCTGCCGCCAGCTCCCAAATACAGCAGCATTCCATGAACCTCTAGAGGATGTGGTTCTGAGCCTTGCAGAAGCAGAGTGCTCTTCTCTTACCACCTTCAGAGGATTTTCCAATGCTTTGAGAACATAGCGCATCAGGGGACGCCTTGTTGGCTTGGGATTGAGGCAAGACCTCGCCACAATTGCCATTGCCCATACTTCTTCCAGGAGATCCTCATCAATGATCAATGAAGGGTCCACGATGTTTGTGACTAGCTCCTTGTCGTATATACTAATGTACGGTAATGTTGCTTCCAACCATTCCTTCGTGGTCATGTTGGTGGATGAACTCAAGCCCAGCTTACCAGTCACGAGCTCAAGCAATACCTTCCCGAAGCAGTATACGTCATAGGCACACGTTGCATTAGGTGTACCTGAACCTGACGCAGCTTGGTTCGAAGTCTGGGAGAATATTAGCAATCTTGTGATTCTATTCTGATGAAAGTCTCCTTCTTGAGCACAAACCTCACTTAAGCTTCCCAACCGTACTTCATATTTATCATCAAGCAGGATGCTGCTGGCTTGAATGTCCCTGTGAACAAGTGGCGGAGTACATTCTTGATGCAAGTAAGACAGACCTTCAGCAGCTCCTATTGCAATTTTAAGTCTGGTTATCCAGTCCAATGATTGTTAACTATCATTAT
>one_Unigene_BMK.35541
CCAGCACAGAATCGCCGCTGGGACAGCGTCGAAGGCTACCTGTAGAGTCGCTGAGAGAAAGAGAGCTCGACAGAGAGTTATACATCGGGATGATAGAGGAGCGACGACTGGTGGAGGCGCCGTGTGAAATCGGAGGAACCGGCCTGAGGGAGTAGGGCGCCGTTGAATCGAGAGAGAAGATGGGAGGCGTTGTCTCTCCATCTTCAATTTTGAGGAT
>one_Unigene_BMK.18239
CCATCACATAGTTGCAAGTCTTATTCATATTTAAAAGCAGATTATTCAGTTTATAAGAAATTCTTAACGTTAAACGCACAACACAAAGGAAAGGGCTTCAAATACTGGAACCTCAGTCTCTTATTCCATTTCACCTTCCACCAGCAAATTATTCCAAGCAGAGAGTTGCAAACTTAAAGGAAGACGAACACCGCAACTGAAGTCCAGAAACTGTCTCGCCTAACACTTGAGGAGGCTTTCGACGAATGGAAATGCAACAGGACAATCACCCTCAAATTGCTCATCCAGATCAAGTGTCGTGAAGGATTCTTCCACAAAATCGAAGATGAGGTAGCAGATGGATTCATCATCATGTTTAATGATGAAGAATATTTCAGTATCCCTAGCAGCAACTGAGTTGATGCTGTGGACGTTGATAAGATCTATGGTGGACTTAGATCTCAAGTGCCACCGGGAGTTCTCCAATTTATATACCTCAAGATAAGGATCTTGATTTTGGTTCAGTGCATATGTTCCTGGATTATTGAAGTGAACCACTGACAAGCAGCCCTCTATTTCAGTCAAGAAACTCCACACATTCAGAGGGGTGGGCAGGCAGATCTTGGTGAAGCTGTCGTTCATGTCAACTGAGAGAATACGAACAGGAGTACCAGGTTGATCTTGTGACCATACAAACCAGTAAACTGTTCCAGCTATACTAGCATAGTAAGGGCAGAGTGGGTTAATGGGACTACTCTGCGGCCGTTGCACATCCTCAGAAATTCTTCGCCATGCTGTAGAACCAGAGGTGTATACCTCACACTTATATTTAACATCTTCCCCTTTAGATGAATCCGAGAAGAAGCGAAATGCTTTGAAGTCATTACTCTTGGGGTCAAAACCAACCCCAACCGATGGAATCACTACCGAGGGACTTCCTCTTGGAAGTACAATGGAGTCACGAGTAATCGGGTTGAAAATGTTGATGTCCACATCATTCAGACCATCACTATCTTCATTCACACTGCATATGAGACCATTCAAGAAACAAGTCATCTCAGGCGAGCAAACTTCGTCAAAACCAAAAAGGGGGACATCTTCAATGATTTTCCCATTTCCCTCCAGTAGACATAGATGATTGATCGTATCATAGTCCTCCGGATAAGGACATATGATATATTTTGGTTTTTTCTTCGACCAGTTTAGTTGCAAATGAGGAAATTGTGGTTCAGATATCAATTTCAACCAATGTTTGGCAACACATTTGCACGCTACAACTGTTTTCACAGGAAGCCTGGACAAAATGTTTATTATAACTTCTTCAATGTGTCCAATTGGTGGAACATAGTCAGACCGCAAACGGGCGAACTTGTTCCCAATCTCAGACATGACAACAACAGTCTTTAGCCTCCTTGTTTTCGTTCTTCTGTAATAGACTAAATTGTGCCGCAGATAGGTGATGGAAAGTCAAATATGCGTATATCTTGAACCAGAAAAGGAAAATGAAAGGAAGAATGAAGCAATCCCAACTTATCTCCTCAGCGGTCAACTTTGCAAGTTGTAACGGCTCCTTTTGAATCACTCATAATACCGAGTGCAACGTGGTAGTAGCAAATCACTGGCAAACACGTCACAACGGACATTACTATTCGTTTGACACGATTTGTTTCATAAAGTTCCCGCGAC
>one_Unigene_BMK.25083
CCGAAGGCGCCGCAGAGTCCGCAGGCGGAAACCCTAGGGGACGGCGGCTCGAGCGGCGGCGGAGCTCTCCCCGCGCGGTCGGCGCGTCTGCCGCTGGATCGGCTCCTCTCGATTGCGATTCCTCCGCTTACAGAGGAATTCTCGGCGGCGGATGCAGTGGCTGATTTGTCGCCCGACTTGAGGTTTTGAGATCTCTTGTTTTTGTATTCTTCCTTTTGTTGGTCGGCTAGCTTGTTCAGCTCTCCAGAGAGGAATTTGTCGTCCCATACGAATCCCGAGGATCCTTGTCTCCTGAATGATACTGCTGATCTCTGCAACCCTGCCATCTTCAATTCCCGTCTCTCCCTCTCTCTCTCTGTATATATACACCTCGACGGAGGCTGGGGTTTTGAGGAAGGATTTTGATTTTGGGGGAAATACATCTGTTGATTTCCTGCTCCTTTCGCATATGATTGATGAGTTTTACCTGTTGCCTAGTTTGATTTGGTGCAAGGTTTTCGGATTTTAGTGTGATTTTCATCACTTCACTGGTTTTTTTGCTTTGAACCGTACTCATGGACTCCCCTCAATCAGTTGTTTCACCGCTCAAGAGCTCTTTCCCTGAGTCTGAGAAGCAACATTTGGCAGAAAAGTCGAGCCTCTCTACAAGGGAGATCAATTCCCAGAGGAATGGAAGTGCAGTTGGTAACGTGGAGGAGTTTCTCGGTGCTCTGAAGGTGTACATACACCAAGCGCGGGATATCCACAACATCTGCATCTATCAAAAACAAGACGTCTATGCTAAGCTCTGTGTGACTAGTGACCCCGAGATGACAGTCTCCACCAAGATCATCAACGGTGGTGGGGCAAACCCTGTTTTCAACGAGAATCTCATTCTCAATGTTCGCAAAGTTGATTCCTCCCTTAAATGTGAGATATGGATGCTAAGCAGGGTGAGGAATTATCTCGAAGATCAGCTTCTCGGGTTTGCTTTGGTGCCTATATCTGAAGTCCTCCTCAACAATGGTAAGTTGGAAAAGGAGTTCTCTCTTTCCTCAACCGATCTCTTCCACTCACCTGCAGGATTCGTTCAGCTTTCCGTCTCTTATGTTGGAGTGCCGCCTGAGGTCATTCCAATCCCAGCACCACTCACGTCTGTGGAGAGTGATTCAGTAACCAAGGACACTGAATCTGCCAAGTCTGTTCCTGATGACATGGACAAGATCGAGTTCCCCGACCCTAATGTCGCAAACGAGAATCACCAGATGGTGGAGGAGTATTTTGGGATGCCATGTAGCAACGTGGACTCACCAAGCTCGGACAGCTTGGTCAGTTCCGATACTGAAAATCAGGTGAGCTCTGAGGCTGAGGTTCAGCATGGAGAAAGTTTCTCGGTGGGAACTGTGAGCTCGAAACCTTTGCCAAAGGTTGATTCTCCTCAGAGCTGTGCATCAACGGATGGAGGTTCTTCTGCGTCAGCTCCCGTGAGTTTTCAGTCTTGTGAGACTCCGAAAGATTCAAAATCTCAGGGTGAGGAACTCGTCTCACCTCCTAAAGATAAATCCAAGGAAAAAACTGCAAACAGCGACAGTAATGCTTCAGGTGCGGTGTCAAGTGATACGTCTGCAAAACCGGTTGTGACAGTGCCGGAGCCAAAGGTGGTTCAGCAGGACATAGTGGATATGTACATGAAGAGCATGCAGCAGTTCACTGAATCCTTAGCTAAGATGAAGCTTCCGATGGACTTTGAGAACGGGCCGACCAGCTCAGAGAATTCGACGAGCTCTGAGCAGAAGACTCCAGGATCGAAGAACTCAGGCTCTCGTGTGTTTTATGGAAGTAGAGCTTTCTTCTGAGCATGGTGGTGAGGCTCTCCCAAGATACACAAGGTGAGTTTAGTGATTAGAATGGAGACTAATGCTAGTAGTAGCATTTTAAATGTAATGTAACCTGGTGTTTGGGACATTTATCTGGCTATGTATTAGAGATTATAAAAAGGGATTACTAATGTTGTAATTGTATGAGTCTTGTTGGTTACATTATTTGCAAATCTCAACTCTAATCCCCATTTTGCTGCATACTTGCTTAATCATGGAT
>one_Unigene_BMK.15016
GTCTTTCGGTTGTAACATATGCTTCATGTCTTAATCAAGACAACATGCACAAAGTGGAAAAAATCCACACAAAAAAGTTATTATCCTCTATCTATATACAACTTTCTTCCACATTCAAGAAATGGGCAATGAGAAAGGAAAAATTAAAGGCTCAAATACTTACCCTTACCCTCCACCTTCACTTTTTCAGCCTGCATCACTTGACTGAATCTCGAGCTCCGCCCACCACAGAGGTGACAGCTTTGGCACGGCCATCTCGGGTTCTATCCCCGTTATCTCCCTCAGCTGCGCGCAAACTTCTCTCATACTCGGTCTCTGCCTCGGATCTGGATCAGTACATGATCTTATCACACCACCAACCCTTTGAAGCTGATCCTTGCCATACGTCTCCAGTGTCGGATCGACCATCTCTTGTAAGCACTGCATCCCGTTAAGATAGTCCGAGGCCCAATGCTCAGGAGCGTCACTACCTGCCATGTATGGGAGCTTCCCGGCTATCATCTCATACAGCACAACGCCAAAGCTGTAGATATTGCTCTGCGCGTCTGGCTCCCTTATAGGCGCAGATGACCTCTCGTCCGAGAAGCCAAAGTCGGACACTTTTGCAGCATAGTCCTCAGTGAGATACACGGCTGAGGACTTGAAGTTTCGTTGGATGAACGGTGGAGACATCTGGTGCATGTGGTCGAGGCAGTAGGCCGCGCCCATAGCTATTCTCATTCGAGTAGTCCAATCCAAGTGCTCTGCTTCTCTTATATGCAGATGCTCAAAGAGTGTTCCATTTGGAGCATACTCAAACACCATCATTCTAGTGAAAGGCTGCTCTTCCACACAATATCCGAGGAGGCTCGCGAAATTCTTGTGATTCACTTTTGATAACGTGTCGATCTTCTTCCTGAACTGGGCTTCCATGCTGGTCGACCACTGCTTAGGCGATCCCACTGCAATGGACGCCACTGCTATCTCAACTCCACTTGAC
>two_Unigene_BMK.14952
TATCTCAACTCCACTTGACAACGTACCCTTATACAGCGTACATAAAGATGCCGAGCCAATCACATTGCTGAACTCTTCACACGCGGCCTCAAGTTCAGATCTCTTGAGCCTTGGGACACCAGTTATAAATGCTCTTTGAAGTTGTCCACTTAATCCTGTAGCCCAGGGCTTGACAGTAGAAACCTTGCCACTTCGCCAAAAATAGATACAGATGATCAAGAGAAGCAAGACAGGACCTCCAGCAGCAGCAGACACGATCAGAATCCGGTGATGATGCCTACTAGAAGATGGAGCTGGTGTGCTTG
>one_Unigene_BMK.262
GGAGAAGCAGCGGCTCCCTCTTCCTTCTCCTCTCGGCGTAATTGCTGCTCTCGACGGGTTGCCGGAGCATTTTTTTCCCTTCTGCGATTTCTCCTTAGCTCAGCACTGATACCATCGCGGGGCTGTCACCGTTTGTCAGCTCTAGCCCGCGACAGCACAGCTTGTGTTTTCCGGCGGTCAGCGACGTCGTCTCGTCGTGTAACTGTAGAGCTGCCTTCGCCGCCCGCCCCTTCGATGTCGCAGCTGCACCAGGGAGCCCCCGCGGCTGCCCTTGGCCTTGCCGGTGGTCTCCGAGGCAGCTCTCCGGCCTACAAGCTAAGTTCTTTCACTCCGATATATTTCTTCTCATTTACTCGTTCGATTCCGTGCTCATTTGGTGGCTGGAAATGAGAATCTTATTTGTGTTCGTTGCTGGGGGTATTTGAATTCGATAAAAGCATGTTCTTGTCCTAGATTCTTTCATCTTTTAGCATGTTATTTAAAGAGAGAGACTTAGGCAGTAACTAAGTGAGTGTATTGTTGAATCTTTCTCCCAAAAAATCATTTCTTGTCTCAAGGTGTTTACTTTAGAGTTGATTACAACATGATGACATGAAAATTTGGTTGGGAGGAAGGTGGAGGTAGAATACCACGACTTGATAGATGCTCTTAGAACTCAAAGTTCACCCACCTACTTTAGAGTTCCTAGTTGCAGTGAAAGGGAGAGGGTGAGGTTGTGTTGAGTGTGAAAACTTGTGGGAAAG
>one_Unigene_BMK.2224
GGATCAAATGATTCTTGAAATTGATGGTGAGAATTCGTTTGTTCATTCTCTTACAGCCATGTTACTGCAATAGGACTCCTAACAGAATGATTATCCGAATTCCACACAAGAGAGCCAAATGAGAAGTTAGTGGATACTATCCCTTTTGCAATGATGGTCACTTTGTAACTTAACTTTTGTCCAATCTTCCTAAAATTCAATACTCGAGGCCTTACGATGATCGATATACCTTGGGGTTCAGACACTTTGACAGCATAACTGCTGACCGCAATGCCAACGTTGGTTACTCTTCTTGTATATGTTGATGTTGTGTTTTTAGCACTTCTGCTGAATTGGACAGCAAAAGAAGGGTAGTTTAGGTCTCCGGTTTGGAAATCAGAAGCATCTGGACAGGTGAAGTTCCCTCCGAAGAAGAGGCCTATTTGTGTGGAGTTGTAGCTTAGGCTGCAAAAGTAAGTGAGGTAGTCTTTGGTGAAGACGTCGTAGATCAAGCCTGGATCAGCGGCCATCTGGGGGCTGACGTGGCCAGAGCCAAACGCAAAGGGGGTGGCGGAGCTTGAGCCTGCTGAGGCCACATCTGCTATCGGTGAGCCTTGTGAGTCAAGAATGTAGGCTGTAGTCATCATAGCTGATTTGATTGCTGCAGGTGACCACTTTCTGTGCCTTGATTTGAGCAGTGCTGCTAGGCCACTGATGTGGGGGCAGGACATGGAAGTGCCCGATACAATGTTGAAACGAACGCGTCTCCTGTCGCTTGTGAGCTCCGTGGGGCTTATGTTTGGCGGCCATGCTGCAAGAATGTTCACTCCTGGTGCAGTGATGTCTGGTTTGATAATGTCTGGTCCGAACAGACTAGGCCCGCGTGAGGAGAATGCTGCCATGACCGGAGCTGGGCTGTTGTAGACTGCCCCTTCAAATGTGAGCACTGCAGTTGCATTGGTGGTTGAGTTTGAGTACATTTTGACTGCCTTGGATGCTGCAGCTCCTAGAGATGCAGCAGGCAAGACGTGGGCGTCTGCTAGCAGCTCCTCGCCTTGATTTTCTCCGTTTGCAAGGATCATGCCGGCTCCACCAGCCATCCTCACTTGCTCTCCTTTCTCAACTCTGTTGTTTATCCCTCTGTCACAGATGACAATCCTCCCCTTGACTAGCCTCGGGGAGAGGGAGTTGGCGATGCAGAACCTAGCGCCACGGCCACCGGCAGTGTCACCGTATGCCAGATGCGATGGCTTGGTGGGAGCCTTCCCCGAGTAGAGTGTGGTGCCAAGGAGAATCTGGCCATCACCAAGCTCGACTCTGGCTGGGAAAACGCGGTCCATGTAGCTTGCAGCAACGGTTGCCATCCACGGTGCAGTGTTGCTAACGGAGGAACCCGAGGGTCCTGAGTTGCCAGCTGAGGCTGAGACAAAGACTCCCTTTTTAACCGCACCGAATGCTGCAATGGCCATGCTGTCCGCGTAGTAAGGCTTCGAGACGCCTCCCAGCGACAGAGACAGCACATCCACACCATCACTGACTGCTTGCTCCATTGCAGCTACTATATCAGAAGTTGCACATCCAAGTTGGTAGCAAGCCTTGTATGCTGCAATTCTTGCTGTGTATCTCATGCCACTTGCTGTCCCTTTAGCCAGGCCTAGGAAGCTCGCGCCTTTAACAAGATTCCCTCCTGCAGTCGAAGAAGTGTGCGTGCCATGGCCCTGGGAATCACGAGGGGACCGGTAGTCTGAGGTCTCATTCACCCTCCCAGCAATGGCCTCATACCCTTTGAAGAAGGCCTTTGCACCTACAAGCTTCCGGTTGCAATTCGAGGCTGCGAATTTGGGGCCAGCCTTACATTTCCCTCTCCAACGAGAAGGCACCGGAGGCAGGCCCTTGCTACGGAAGCTGGGGTGCTCCGGCCATATTCCTGTATCGACCACCCCAATGATCACATCAGAGGCCAGATTCTCAGCATCCCACAAGCCTACCCCCTCTTCTAGGCCAAGGAAATGAGGTGAATGAGTTGTGTGAAGGTTGTATAGTTCATCCATGGTGGCAGAGACGAACCCGTCCTCTTTGGCTAGAGACTCAAGATGCTGCTTTGACAGCCTTGCAGAGAAACCAGAAATGACATTTTCATAGACATAAAGGAGCTCTGCCTCCTCTCCTCCATCTGAGTCTACATTGATAGACTGAATCATTGCTTCATACCATCTTCTCGACGTTCCAACAGAGACGTCGAAAGCCTTCATCTTGGACTCGTCCATGTGGACAACGTATGTGTTCGAGTCCATTGCAGCATAAGAAGTTGAAACAACATTCAGTGCCAGAACTAGGAGGATAGTCCTTAGTATCATAGCTGCCTCTGCTGCCAAATACCGAACTAGTCATCT
>two_Unigene_BMK.14955
TGTGGATCAAAGTTTCCAACAAATTTCCCATCACATGTATGCAATGATTACAAATATGTGAAACAAATTGTTCATCAGCCAAAGACTTATATACTCCTATTGATAATTGCAGGGAACAAACCATCAATCCACAAACAGCAATTTCATCCTTAGCTAATTAATTCCTCGTATAGTAATCTCAAACTAACATTATTTAAAAAATAATAAAGCATCACCGGAGAAATGGCAAGTTCAGCTCCGGCAGCGAGTGATGGCGTTGCAGCCGCGCTGGTAGGGATTGGCCTGCGCGCCGGGGCGGCAATTGTAGTAGGAGGCGCCGCGGCGCGAGCAGGGGGCGCTGTTCCTCTTTAGCGCCTCGTAGCTGATGTAGCGGCTCGTGGCTAGGATGCGCCTGCTGGAGTCCGAATCGAGCTCGAACTCGTCGTTTCCGCCGGCCAAGCACTCAGCGATGGTCCCCCTGCACCCGGATCTCCCCGCCGGCATCATCCATCCCACGGAACCTGCCGATGCTTGAAGGATTAGAATTGATGCGATTAAGCAGAGTGCTAGTAGCAATTTGAAGGCGACTGCCATTTCGAATTGAAAGCGGTCGATTCTGAGCACTGAATTTTGCGGAATTGTTGTGTCGCAAAAGGGTTTCTCTCTCTAATTAACTCGTTGGGGATTTATGGTTTGATTAT
>two_Unigene_BMK.681
TTAGGGTTAGTTTCTCATCATTCATATCATAGTCTTTTCAAATCAAATTTTCATACAAACTTAATACATACATATCCTCCATATATATAGATATAAAAGTAATAATTAAGAGTAAAGATTCAAACTTTATCATAATTTCGTCATCATCATCATCATCACCAAGACCAGTAGACATTGCTGTGATCATCTTGCACTCCTCTCTCCGGCTCAAACCCACCGTGATTCGAAACCGCCTTCAATTCCTCAAAAGGAACCATCTGCGGCGGAAATCCCGCGGCGATCGGAGGCGGCGGCATGAGCAGCTCCATCAGCGGTAAATTGGGGTCGAAATTAGGTTTTCTTAGGGTTTGATGCAGCAGCACGGGATCGATGCCGCGGTTGCCGGCCAAATTGAGGGCTCCGATCCTAGGGTTTTGGGGCGGATCGGGGCGCTTGCTCTTGCGGGAGCCGCCGCCGACGGGGGTGTTGCGGGGGGGGGCGCCCTT
>one_Unigene_BMK.33742
AGGAATTCCTGGTCCTGCTGCTGTAGGTGCAAAACAGACACAGAGAACGGTAGCCACCAGAGTTAGGAGAAGGTTTGCCACAGCAATATATGCGAATCCCATTAGGTATCTTTTCTGCTCGATGTATTCAACGACAACTAGAAGTTTGTATCCTGCAATATTTTCGACCGCGAGATTGATGAGGGTGGCTATCAGCCCTGTTAGCAGCCCAATAAGGAATGCCAGCAACCATTTGGAGAAGATGTACTGCAGTATGTCTTTTTTCGATCTGCTTCTCCAGTCTTGCTAAAACAGATCGTTTTCATTGATCTCATAGTCCAAGCTCTCTATGTGAGAAACCTTCGCTCCAACTCCTACTACGGCTATAGAGTTTGAAGAAAGTGTTTGATTTTCTTTGAGCAGAGGCCGATGCAGCATGCTTCTTTCAGGGTCGACTTCTTCCTCGTTTTCTTCTTGCTTTGGTGTATTTATTACTGCTTCAGCTTCTAGATCGGAAG
>one_Unigene_BMK.29985
GCTCATCATCCGAGCATCAATGCAGCTGTTGACCTGCTCAAGCAAGGAATGGCCGAACTTAATATTGAGCCCTATGATGAAGACGGAGGAACGGGTGAATTAAGATATGTCCAGATGGCTGTCACAACATACAACACTTCTCTTCCTGCCTCAGAAAGATATAAAAATGGTAAGGTGCAAGTTACTTTGGTGTGGAATGATAGAAGTGAGAATTCGACTAGTTTTGCAAAGTTAAATGCCTTGGCCAATTACATGTGGAGAAAAGGGGGGCCAAGGAGGGAACTACATTTGATTCATTCTGTTTGGGCTAACTTTCAGACATCGACAAGCAATGTTATTTTTGGGAACAGATGGAGACATCTTTTAGGGGAGTCAGACTTCTGGGAGCATGTTGGAGGAATTGATGTTTCAATAGCCCCCTCAAGCTTCGGGCAAGCAAATACACGGGCTTTTGATTCTTTACTCCGTAAACTTCAAAAATACGTCCCTTATGGAGCGTCAGTTGTTGATCTTTATGCTGGTGCTGGGGTGATTGGTTTGTCTTTAGCTGCCACAAGGAAGTGCAGGTCTGTGAAATGTGTGGAGGTGAATAAAGAAGCAAAGCATTCTTTTGAAAAGACAGCTTCTCGATTACAAATTGATGAGGAGAGTAGCATCAGCTGGCATCAAGCAGATACCTCAAAAGAACCACACACTTGGCTACTGGGATCCGATGTCGTTGTGGTTGACCCTCCTAGGAAAGGGCTAGATCCATCTCTGCTTGGTGCTTTGCAGTCTGTGGCATTCATGAGGAGAAACAGCTCTGAGAAAAAGGTCAAAATGGAAAAGAGACCATGGGTTCTTCGAGAAAGAGAGACTTCTGTGCAAAGTAATGGCCAGATGGCTCAAGATGAAGCTCCGTCACTGCCACAAACTCTTATATATATCAGCTGTGGATGGGATAGTTTCAAAAAGGATTGCAAATCTCTGCTCTCTAGTAGGGCATGGGAACTGACCAAGGCGCATGGTTTCAATTTTTTTCCTGGAACACAGAGTATTGAGGTCCTGGCTGTGTTCAAGAGAGGCTCTGGAGTAAAAGTAAAGAGAAAAAAATCTGGGAAAAAGAAAAGACTGGCTTGAGGAGCACTTCTACATCCATATATGTGATCCAGACAAAGATTTGGAGAAATTTTGTTAAATGAGCTCTGAATGACAAAACATTTCAATCTTCTGTCATTATATAACTGCTATTTTGAGCAACATTGTATATATAGATAGATTGATCAAAGAGATGTGATGAATTATAAATGATGTACGATTAACATTTGTATCGTGATAAACAATCTACACCCCTTTGTATATTCTATGCATATGGATTATAGAATGAATTATGCAACAAAATGATGGGAAAATTAAAAGAAGAATTTTGATGTATCTGGAAAGTGAATGAGCAATTGTGTTGAAGTCTTGAAGATCAATGTCCCCTTTTATTTCCAGCTGACTTTTCCAATTGAGGAAATGCACTCAAAATGTTGTGGGCTCTCAAGTCCTGTCTTGTCAAAATTCCCACCAGAGGATGCACCCCAGCTGCTTGATATTTGGGTATAATAAGCATGTGGCGGAGCCCTAATTGCCTGAAGAGCACCATTGCCTTGGCGACTGACATGCTTTCGACCACCGTGTATGGATTCGTGTTGGTCAAGGGATGTAAATCAACAAACATCTCCATTTCATCCTTGGTTACTCTAACCTCATCAACCTTGCCTCCCCTTTCAGCCAATTCCATGGAAGTGAAATTCTGTCTCACTTCCCAATCTTCTGCTCTTCTTCTTTCTTGCAGGAACCACTTTTTCTTCAGCACTAAAATGAGATGAGCTCTCAAGACCAGGCCATGGAGTTCAGCCACATCATTTGGTGGCCCCATTGGCGGAACCACTCCTATATCTACGACTGGGAAACCATTGTGTGTGGTATTTTTTAGTACTTCCACAATTCGACCAACCTTCTCAATTCCACTTAGGGTGACTACTGCTGGCTTGTGATCAGCAAGCTCACCAACTGTAATATTCCTCATCCATGGCTCAGGATGCGCGTCCAAGAAAGGTAGTCCTTTTAGTTCCAGTATTATGTCATAAATGCTTGGATTGAAGCAGTCGCCTACTGTTTTTGCAATTAGAATAACTATCATTGTAATGGGGAGCAAGAGAAGGTTGTTGGTGAGCTCAAGGAATATGACACACAGGGAAACAGTCATTCTCATGGAACCAGCCATAAGAGAGGCAGCTGCAAGAACAGCATAGAGGCCCTGATCAATTTTCGTGTATGGTTCCATGATAATGCCTAGAATACGACCATAAGCAGAACCCATGAGTATGATAGGGAGGAAGAGACCAGATGGGACGGCAATACCAAAGGTGATGAGTCCCAGTATACAATATAGTATGAAGAAGAGAATGAGAGAGAAAATATGGAACTCATCAGAAGTGTTTATGGAGAAAATGTTCCGAACAGCTTCATCATTGGTGGTAATGAGAAGAGTGGCTAGGTCATTGTAGTAGCCTGCTGGGCAGTTGAATTTTTTGAAGTTTCCTGTTCCACCTGTTGTGGGACATCCCATATCCAGTAGGGCGGGATCACATGGTCTGCACTTTGCTAGAAAAGGAAGCCCAAACATGCATATAGAAGTGAAAAGGGATACACTCAGACTGAGAAGAAGTTTAGGCAGTTTTCCCT
>two_Unigene_BMK.14959
GAGCAGAAAAGATACCTAATGGGATTCGCATATATTGCTGTGGCAAACCTTCTCCTAACTCTGGTGGCTACCGTTCTCTGTGTCTGTTTTGCACCTACAGCAGCAGGACCAGGGATTCCTGAAATAAAAGCTTATCTCAATGGAATTGACACCCCCAATATGTTTGGGGCAGCACCATTGTTTGTGAAGATCATTGGAAGCATTGGAGCAGTTTCTGCTGGATTAGATCTTGGGAAAGAAGGTCCTCTGGTGCACATTGGTTGCTGCATTGCATCCCTATTGGGTCAAGGTGGTCCAGACAACTACCGCGTCAAATGGCGTTGGCTAAGATATTTCAACAATGACAGGGACAGACGTGATCTAATCACATGCGGCTCTTCAGCTGGAGTCTGTGCTGCTTTCAGGTCCCCAGTTGGTGGTGTCCTATTTGCTCTTGAGGAGGTGGCGACGTGGTGGAGAAGTGCTCTCCTTTGGAGAACCTTTTTCAGTACTGCTGTTGTGGTTGTAATTCTTAGGGCCTTCATAGAGTACTGCAAATCTGGAAACTGCGGCTTATTTGGGAGAGGAGGCTTGATCATGTTTGACGTGAGCGGTGTTTCTGTAACATACCACCTAACCGACATCATCCCTGTTGTTGTCATAGGAATTCTTGGGGGCATCTTGGGAAGCCTCTACAACCACTTTCTCCATAAGGTCCTCAAGGTCTACATATCATTGATCATGTTGAGTCACAGTACCATCACATCAGCCTTAACTATCCAGCACTCCCATGAACTTTTTCTTTCAGCCTTATTTCTATGGACACCAAATTTTGGACTGTAT
>one_Unigene_BMK.17101
TGGGGAATCACTGCTGATTATTACCATGCAGATATGGATGTCCATGCTCGTGAGAAAGTTCATACAAGGTGGAGTAACAGCAAGTTACAAGTCATTGTTGGCACGGTGGCTTTTGGAATGGGAATCAACAAGCCAGATGTCAGGTTCATTGTTCAGCACAGCCTAAGCAAATCAATGGAGACATATTACCAGGAGAGTGGTCGAGCAGGAAGAGATGGGCTTCCTTCTGAGTGCTTGCTATACTTTAGACCAGCTGATGTTCCTCGCCAGAGCTCAATGGTTTTCTTCGAAAATGCAGGGTTGCCCAATCTGTATGACATTGTGCGATATTGTCTGTCTAAACAGCAATGTCGGCGGGGAGCTATCTTTAAGCATTTTGCGGAGCCTTTACGAGATTGCAATGGGATGTGTGATAATTGTGCCTCCAACAATGAGTTCAAGGAGCTGGATGTATCTGATCATGCAAAATTTGTAGTATCAATGTTGCAAGAAATACTAGAGAAAGAGCAAAGGGCAACAATGTTGCAATTAGTTGACAAGATGAAGATCAGAAACAAGGATATGGATCCCGTGCTAAAAAAGGAGCAAATGGAACAATTAATAGTTCAACTTGTAGTGGATCGTGTTTTGAAAGAAGAATTCCAGCACACTCCATATACCACTAATGCGTATGTGACCGTGGGGCCTTTAGCAAAGCAAGTATTGCATGGGAAGAAAGCAGTCAAGCTTGAAGTTCGTTCTGGACAGAAAAGCAGTCTGACTAACTTGAAATCTAACAAGCGCAGCAGATCTAGCGGACTAGAATTTAAGCTTGATGAGCTGCGAAAGGAACTTGCTTCGCTTGATGGTGGGATTTTCCCTCACTCGGTACTATCCACTCAGCAAATCAGCGTGTTGAGTGAAAAGAAGCCAGAATCAATGGAAGAGTTAGAGAAGATGATCGGAAAGGTGAAGGCTGAGAAATATGGTGAAAAGATTTTGGATGAAATCAAAAGTTATGAACCCAAGAATGAGATAGAAGAGGAGCCTTCTGTTAAAAAAAACAAGAAGCCACTAGTTGTCATAGAAAGCAGTGAAGATGAAGCATGA
>one_Unigene_BMK.14107
AAATCTCAAAATACATTTTCCTTCAACCACCGCGAGCTTCCTACACCGCCGTCGCCGATTGTTTCGCCTCCATTTCAGATTTCACGAAGACAAAAATAACGGAAGTAGCCAAAGATGTACAGAGCAAAGCGTCTCTACCAAATCGCTCAGCAGCGGCTGAGTCACTCCTCGGCCACATCGAGAGTCGGTTATGAACGTAAAAGGAGGAAGTGGATGCCGCAGGAGCTCACAGGAGGTGTATTGGAGCTCACGTGCAAGTCATCTGCGCCTAGCGGCGTCTGCAATGTCTATTTGGTTGGAACTAATCACCATTGTCTGGTATCTGGGAGATTAGCTCAGGCTGCGGTGAAATTCTTCAAGCCAGAGGTTGTTTTCTTGGAGTTGTGCGACTATCGCAAACCTATTTTAATGGGTCAAAATGCAAAGGTATTTTGTATTTGGAGTCTGTTTGTGAAGAGTTACTCAGCGGCTGAGTCACTACTGGATTGAGACCAAGACTCAAGATGAATCATGGAATGGTATATCCGGTGGAGAGTTTTACTTGGCAAATGCGGAAGCAATGAAATATGGAGCCAAGGTTATACTTGGTGATCGACCATATCCGGTTACAGCGATGAGATACATGGGCAAGGCGTCTCTCGTGGATTTGTTGATTCCACAAGAGATATGTTTGCCAAAAGATTGCTTCGACAAGCTTCATGGAAAGATGCATGCTGGCGCAATGGATCGAATGAGCGAGGAGTATGCTAAGCAGGATCCTATCATGGCGCAGACTTTCGTGGATGAGCGCAATCAGTTCATCATCTCAATTAACTTTCTAATTCATTTCCATTCCATCAATTGTTATTTTTGGTCATTTCATTTTTGTATATAGATATATGTCAACAAAGCTACGAGAAGTTGCAACACAGCATGAATCTGTGGTTGCTGTCGTTGGAATGGGCCACGTACCGGGAATAAAAAAATACTGGAATCAGAAACACCCTATAGACGTTGATCAACTTCTTAGCGTTCCAAAACAACCAATGACCGTGTGGGATCTACTTGCTTTTATTCTCGCAATATTAGTCATCATCTTGAGGCTCGTACGCTTTAACGTCGACAGGCGCAGGAACAGGCGTAGTCGAGCAGCTCCTTAATTTGCATCATCAGAAAATAAAGGTGGCTACTCTCTTCACCTTCTCTCATTTGGATCAATACTCAAAATGGCATCTCATGTAGAACAATGAATTGTTGCACAACTTTTTTCGGATGAGCAGTTGAAAGATTCAAGAAAAAGAGTATTGTTACAATGCATAGCTGTAAATTGTACTTGGGATGATATTTGATACATAATATGTTAAACATGGATTGACAGAG
>two_Unigene_BMK.14967
TGCATTTCATCCCTTTTCTTGTTGTGTTTGTTGGCCAGCAACCGATCATCATCTTCTCGCTGAAAAAAGACTCGATTTTTAGGCTTTTCGAGTGATGGGCTTCGGAGATTTTAGTTGAGGTTGAGAAATTGAGCTCAGCTCTCAAATGGGTGTGATGGAAAGTTGGAATTTTTGGGGGGTTTTGTTTCGGATTGGTTTTGGGGTTTTAGTGGTGACGTGGCCTGTGAGTGGTTTGAGGCCTCTAAGGCAGAGACGGCCTTGGGGTGAAGAGTGGCTTCCTA
>two_Unigene_BMK.14968
CATCTTGGGATCTTCGGGGTCTCGGCATGGAGTAAACCACAAAAGGTGGAAGGGCTGGATAAGGTGATGGTTCGATCTGCGTTTGCATCCGGTGTTGTATCTGCTGCTATTGGAGATGATGGTGCATTGTGGGTGTGGGGGAAGTCGAAGCGTGGACAGCTAGGTCTTGGGAAAGATGTCACCGAGGCTGTCTTACCGGCTAGGGTCGAATCACTTCTTGGGCATGAGGTAGTTAAGGTTTCACTCGGTTGGGGACATGTTCTTGCACTGACTAAGGGTGGGAAATTGTTCGGATGGGGTTATTATGCCGATTGCAGATTAGGGAGGATTGGTAGATCTTTGGAGGCCTCACCGTTGGATTCCGTTTCTGAAAAAGTAATATCGTCGAGTGAAAATAAGAGTATGATGATCGAGGCAGCTGAGAAGCTGGTTTCAGAAGCAATGGAGAAGGAAACGGATATGCCTATAATCTGGGAGCCTACTTTGATCGAAGAAGTCAGCGATGCTGAAGTCGTGGATATCGCCTGTGGGCTTGATCATTCGTTAATACTATGTGGGGATGGTACGCTTCTGAGTGGGGGGAGCAACGTGTATGGCCAGCTAGGTCACGTGACGGGATATTCAGGATTGCATTCTGTCGACCTTGGCCTCCGGCCTATCTGTGTAGCATCGGGGCTCGGGCATTCTTTAGCTATCTGCAATGCGGAAGAAGGGCCAAGTATTGTTACATGGGGGTGGAACCAAAGTTCTCAACTTGGGAGAGACGGCCCAGAGAATGTGCCCCTCGTTGTAGACATGCTTGGTGAATTGCCAGTTTCTGTTTCCGGAGGACGGGTGCATTCTATTGCAGTGACAGAGAAGAGGGAGGTTTGGTCTTGGGGCTGTGGTAGAAATGGCAGGCTCGGATTGGGTAGCTCTGGTGATGAAGCCGAACCTATGTTGGTCGAATATTTGGAGGGCTGTGATGTTTTGCAAGCTGTTGCAGGGTTTGATCACAATCTGGTTCTTGTTAGACCTACCTACGAATCATGAACCGGAACCGAACCGTGAGGTTGTTTCATGGTTTCGGTTTCGGTATCGGTTCGAAAACCGGGTGGTTTCGGTTCCGAACCACCGGTTTTCGGATGGTTCGTATCGGTTTAGGTTCGGTTTCGGAACTGTGAAACTGTCGGTTAACCGGCGGTTCTAAAATTCACGGTTTCGGTTCGTGATATTTCTCGCGGTTTCGCTTTAAACGCCGGTTCGATAAACCTTGGGCAGCTCTAGTTCTTGTCCGGGAATGATGTGAGAGAAGCCTCTACCGGCATTTATGCATCATTGTTCTAATAAATCTTTCGTTTGCTCTTGTATATTGCCAG
>one_Unigene_BMK.15929
TCTCTCTCTCTCTCTCTCTCCACGGAGCGGATTTCTCGTCCAGTTCGCAGACGGCCGGCGAGTGAGTCCACTCGCCGTCAATTGCATTTTCGGTATTGTAACAAATTGGTAATTCTGTTTTGAACGTGACTCGCATCGCATCGCTTCGATCCCGGAGTTTGACTCGGTCCTGGCTACTGTGAGAATGCGGAGAGTATAATTTAGTTTGGTTGGTTATTTTTTATCCTTCGGAGAACACGGAGGCGTGGGATATACATTTGGCGGATGAGATGGTGGAGGGAAGAGTTTGTTCTTCTAGAGAAGCTAAACTTGAATTTTTAAAGCATGAAATGCTAAAAAGGAGGAAAATAGAAGCAGAGAATGAATCTTACATTGTTAGCAAGACCCTGAATAGGAGTGGTGGTGATGCTTTACGAACTTCTTCTCCTTGCGGTGATAGTTTGCACAATCAAGCTGACCTATATTCAAGATTTGGCAACAGTGCCACTAAGAATAATGTTTTCTCAAAGAGAAAAGTGGCTAAGTTTGACACTTTAGACCTTGAATGGACAGAGAAAGTTACAGAGTGCCCGGTTTATCGTCCAACTAAAGAAGAATTCCAGAATCCCTTAGTTTATATCCAAAAGATAGCTCCAGATGCCTCTAAATATGGTATTTGCAAGATCATATCCCCTGTAAGTGCTTCTGTTCCTGCTGGTGTAGTTCTTACAAAAGAGAAGGTTGGTTTCAGTTTTACAACTAGGGTACAACCACTTCGTTTTGCTGAATGGGATACTGATGACAGGGTCACCTTTTTCATGAGTGGGATAAACTATACATTTCGTGATTATGAGAGAATGGCAAACAAGATTTTTGCTCGTAGATATGGTAGTACTGGAGGCCTTTCAGCCAAATTCATGGAAAAAGAATTTTGGAATGAGATAGCTTGTGGAAAGACTGAAAGTGTTGAATATGCATGTGACGTTGATGGAAGTGCATTTTCATCATCTCCGACTGATCCGCTTGGAAACAG
>two_Unigene_BMK.682
AACCCATTAATTTAATCCGAAATATATATACAAAAAAATTTAAAAATATCACACTATAATAAAAAAAATTGTGTATTAAAAAACAAAATGAAAATCAAATCACACCAGAACAACTACAGATCGAATCTACGCCGTCGTGAAATTCAGATCTGTCCATCTCCGTCGTGACCATACGCTGGGGATTTACAGGAATGTCCGCTGCCGGCTACGAGTCATGAAGAAACAGAACCAGATCCCCTAGGAACCATACCAGATCTGCTGCCACACCAAACTAGAGAGACTAGATGACAGCCATGGAGAAACTCCTCCCATCGTCGACTGTCGCACTCATCCTCCTTCTATGGTCAATGAAGCGAGCACGGTGAAGGAGGGAGCGAGGTAGAGAGAGGGAGTGGACAGAGAGAGAGAGAAGAAATGTACAAATTATGAATAGAGAGAAAGAGTGAGAGAATGGCGTGTACCGAGAGGAAATTTGAAG
>two_Unigene_BMK.14971
TAATTCAAATATTAAATAAAGATTCTGCAGAGATATTCCTCCTCCGTGAATCAAAAAAAAAGAAAAAATTTGAATTTCACTCCCCTCAACTCACGATTGAAACCGTCATCTCTCCCCACTCCGTAAATCTCTCCCAAATCACACGCCTCTTTCCATATCTAACAACCTTAATCTCATCTTTTTCTACCGCCACTCCTCCATAAAATTTCATTCGCAATCAAGTTCCATCCCCACAAGTTGCTCCACTAAAATCAGCAATAAATTTCAAGAACAAGGCTGACATTCTTCTTATCTCAATCGAAACAGATTCAAGGTAATCCCATACACAGAATTTCCTCGCCTGCTATTCTACAATGTTTTGGAAAATCAACTCATTCATTCTTCCTGTCAGAAACCGAGAACTAAAGTGAGAGAGTTCCTGTTTTG
>one_Unigene_BMK.17039
TCCATGATCATCAACTGTTGTGATCAGAGGCTGGTGTTGCGGGACGAGAGGCCGGGGAGGAGGGTTCGGAAACATCTGAGATGCAAAAGAAGAAGGCACTGGATGCATCTGACGCATCAAATGAAACATCCAAGAAGATATCAGTCTGAATCTGTAGGTCTTGCAAGGGCCGAGTGGAAACGGCTCATCAGCTCTAGAACTGGACCCCCTTTTGTTGTTGTAGCCTGGAAACTCTTCTATTCTGAACTCATCTTGCGCAATGCAAACCAATGAACACTCCAACCCAAGATCCTCGATTTTCCAGCGGTCAAAGGTTGCATTCGATTTGTGCCTGATATGTATTTCGCCATCAAAATGCAGCATGCAGCTAGCGTTCAGTAAGAATCCACGGACAAGATCCCTATGCATCCTCAACATGTCTGGATTATCTTCCCTGAGGCAAAAACCAGCATGTGGAAAGTTATAAACAATGTAATCAAATTTTTTGAATTGGAGGTGAGGATGAGTCCGCATTCGGGCTGCATCCACTCCGTGTAACACAAAAGCCCCTAGGATTCCCAAAAACACCACATTCTTCATTGCATTCTTGTATTTCTGGAGTAATTCTTCGTAAGTGTCGAGTGAAGTTGCGACGATTTTGGAAGAATTGGAAAAAGCCGTCCCCAAAGAGAGAGAAAAGGAGAAGTCGCCTTCGCCGACCAAGAGAATATCGTCGGCCGACGAGTAATACTTTATCCATCTCCGATCATTCATCATGGCGATTCAACTACGACGCCATAGCTTCACATTTGAGGGGAATCGAGGATGTAATTATGATTGGATTTGGAGGCTTCACATTTTTCTACGTGCG
>one_Unigene_BMK.12052
CCCCATTCTTCATATCCTCGAACAGCAGAATTGCTTCCTTGCCAAGCCCATGAATTCCATAACCAACAATCATGGCATTCCACGACACCACATCCTTCTCGTGCATCCTGTCAAATACGCTCCTTGCAGCTTCCATCTTGCCACACTTACTGTACATGTTGATCACAGCATTGCAAATTGAGACATCTGATGTGAATCCACTAACAATTGAGTAGCTGTGACCACATACTCCATGTTGAAGGGCTGCTAGATAAGAGCAGGCTGGCAAGAATCCCATCATGGTTGCCAATTCTGGTTCAACGCCTACAACCTGCATTTTTTGAAAAAGCTGCAGGGCCTCCTCCGCATAGCCATTTTGAACACAACCCGATATTACAGCACTGAATGAAACAGAATCCTTAACCTGCATACCCTCAAAGAATCCCATTGCATCATTTATCGATCCACATTTTGCATACATCGAAACGAGTGTATTACCCACCATAATATCAAATAACAATCCTAGCTTGATCATGTAACAGTGCATCTGTCTCCCCATGCTCAAATCATTCAGCTTAGCACAACCACGAACAATTGTCGCGAGCATGACCGGAGAAGGACTCCCACCAACTTCCACCCTCATTTTTCTGAGCAATTCAAAGCCCTCTAGCATAGAACCACAAGTAACGCAAGCCCCAACTATAGCACACCAAGTAACCTCATTCTTGAATACCAACGCACGAAATATCCTCATTGCATAAACAAGCAAACCACATTTCCCATACATATCCAAAATCCCAGTTCCAACTACGATATCACGATCAAAACCTCTCCTCAAGCAAAAACCATGTAAACTCTTTCCCTCCTTTAGCCTACTTGTCTCCCCGATCACAGGCAAAATTGCTGCGACTGTTGAAGAATTCGGTTCCAGCCCCCTCCGTTGCATCTCCAAAACCGATCCAGTTGCATCCAAATACATCCCATTCGACGAGAACCCAGAAATCATCGCATTCCACGCCACAACATCTCTTTCAGGCATTTCATCGAACAGTTCCCTTGCTTCCACTAAACACCCACACTTAACATAGAAGTTCACCAACGCTGTACACACGTAAACATCTTTGTCGAGATTGTGTCTTTTCACATGCCCACGAATCTTCACGCCGGTTTCTATATCGTGCAAAGCAGAACAAGCCTTGAGCACGAAAGTGTATGTGTATTTGGTGGGTTTGATCCCAGAATCTATCATTTCATCGTACAATTGAACGGCTTTCTCAAATGGTCCGTCCCA
>one_Unigene_BMK.14794
GGCTTGTGTGTTTGGGGATTTTGATATAGCTCTCGACATTGGAGGAACAAAAAACAGTTACAATTTTCTTCCCACATTTGATCAAGATGGCGTTCAATATCACGTGGGCTTCGTTCCTCAGATTCTTCTCGCTTCTGCTGCTCCTCTCCGCAATTGTGATTGCTTGCTTCACTCTCCCTGTTGAAAAGATGCTTAGAGATTTCTTGGTATGGGTAGAGGAAGATCTTGGTCCTTGGGGTCCTCTGGTGTTAGCGGTGGCTTACATCCCTTTAACAATATTGGCAGTGCCAGCTTCAATACTAACCCTAGGTGGTGGCTATCTTTTTGGCTTGCCAGTCGGTTTCGTTGCTGATTCAATTGGGGCTACAATAGGCGCTGGCGCAGCATTTCTTCTTGGGCGAACTCTAGGTAGGTCGTTTGTCATGGCCAAGTTGAAAGACTACCCCCAGTTTAGTGCAGTTGAGATTGCAATTCGGAGGTCCGGATTTAAGATTGTTTTGTTGCTCCGGCTTGTTCCTTTACTTCCATTCAGCATGCTGAATTACCTCTTATCTGTGACATCAGTCTCACTAGTTCCGTATTTGATGGCATCATGGCTGGGCATGATGCCAATTACTCTGGCATTGGTATATGTTGGAACAACGTTAAAGGATATCTCAGATGTGACGCATGGATGGAGCGGATTTTCGAAAACCCGTTGGGCATTTATCGCGTTGAGCCTTGTGGTGTCGGGTAAATGCCATGTCTCATTCTAGATTTGATCTTTTGCTCTTGTGTTTGACAGTCTAAGGGCAGGAACAGAATTACCATCTGCCCCCGGATAATTAACCACACACGTTTGCTTGCAGTTATGTTAATGGTCATTGTGACACGAGTAGCAAAAGCTGCTCTAGAGAAAGCGTTGGCAGAGAACGAGGATATGGATGGCAGCGATCCCGTGTCACCGGATTTACCGGTGGAGGGGAATCTGCGCCAGCCGCTTATAGTCAAGGTTGATAGCACGTAAGACAATCAAGAATTTTACGTGTACATTCGCACCACCACTCTGCTTCCTTTGAAGAGATAAGTTTCCGGTAGCATTGCTCGATATTCGATTCAACTGTATAGTCGTGATTAGTAACGACGAAAAAATTACCTATACTTGTGCATTGGCTTATACGGTATAG
>one_Unigene_BMK.17203
GGTGTTCTCTCATAATGTACTCATTTCTGTATACGATTAATAATTGACCTATTATTTTATCCGTAGAATTCAAATTGGAAAATAGAAGCTGAAGTGAATCGATGGCGCAGCAGAGCTCATCTTCATCGTCTTCCTCTGTGATGATGGTTGAATTAGACGATGGGTTCTCATTGGACGGCTCGGAATCTGGGTGGGTGGAGGCACGAATTCACTGTGACCATCTCGCTTCCTTGTCTTCCGATCTCCTACACATTCCCACCCCCGACACTCCATGCCACAGGTGTCAGCATCCAAATGAGAACTGGCTATGCTTATGTTGCAAGGATGTTCTCTGTAGCCGATTTGTGAACAAGCACATGCTAGAGCACTATCAACAGACAAATCATAACTTGGCTTTGAGCTACAGTGATCTATCGGTCTGGTGTTTCTCCTGTGATGCTTATCTCGATGCTCAAGTAATGCAGCCATTACGCGCTGCTTATGAAACTGCATACATATTGAAGTTTGGTAGCGCTCCACCATTCCGAGCAATTGAGCTGGTGCAGACAGTAGGTACGGAAGCAAACGCCTCAACTGGCAATTGAGGCGTGGTTCTCTATTTTCCTATGAGTTTTTATAGAACCCTTCTACTTTTTCCCCTTTAGTTGATGAATAAATACAGTATGTGATCTTGTTTTCATTTTGGTTGGATTGCCAACTCCTTGTATATCTATGGTCTCCTTGTCAATATATTGCTCACATTCACTTTAAAATAAAATTTATTCCTTGTCGGCTCACCCAGAAAGGTAAGCA
>one_Unigene_BMK.16486
GGGGGGGGGTGGGCGACCGCCACCACGGGAGTGTCCATGAAGGTGGAGGCCGCGATGGCGAACTTCCCGGCGCGCTTGCTCGCCGTTAGGACGACGTTGGTGGTTTGACCCGGGGCGATCACCACCGTGTCGGTCATGAAGGGCTTTACGTAGGTGGCGTCGACCTCGACCACCGTGAATTTGTGACCGGCGATCTTGAAGAAGAGCTCTTCATTCAGGGCAGCGTTGATTAGGCGGAGTAGGTATGATTTTCCGGGTGTCACGTCCAGTTGGTAGCCATCTGTGGAGGAACAATTAGGGCTGCCTCCCGGGTACCCGTTGATAGTGTGGGCATCTGAGACATTCGGGGCGAGCCCGGACTTCATCGCCTCGTTGATCACATCTTCCGTGTCGGATTTCCACCATTCAGCTAGAACGATGACTCGTTCGTGGTCGGGTTTGGGGAAAGGGTAAGGGACGGCGAGCTTAGGCAAGATGACGATGGCGCCGTGCACGGTGGCCCTCAGCCACAGAATATGAGCATGCCACAAGAGTGTGCCTCTCTGGCCCGTGATGGTGAAGTTGTAGACATAACTCTGCCCCGGCTGGATCGGACACTGGGTGATATATGCTGGACCATCAGCCCACCCGGTGCGAAGCTGCCGGATTCCGTGCCAGTGGACGGAGACATTGTACTTGACATGGTTGACAACCTTGACCAAAACGGTGTCGTCTTCTCTAGCATATAGAGTTGGTCCTGGAAAGTTTCCATTTACTGTAACAATTGGTTTCGTTGAGCACAAGCGACTTGTGTTTTTCATGACCACATTGAACTTGTAATGACGAACTCTGGATTCAACCATCATAGGAGAGAAGCAAGATAGGAGGATAAAAACCCTAATCATCCAATAATCCATTTTTTTTGTTTCACACACTGAGTGTGTGTGAAAGGGAAGTGAAGAT
>two_Unigene_BMK.14983
GAAGAAGAAGAGGACGAAATGCATTGCATACATCGCGATTTTCGCAGTTTTCCAAGTGGCAGTGATCCTAGCTTTCTCCCTCACCGTGATGCGCGTGAGGACGCCAAAGGTGAGGCTGGAGAATATCGTCGTCACCTCCAGCCCTACCTCGAGCGACCTTCGGTTGAGCGCGCGGATCACGGTGAAGAACACCAATTTCGGGCGCTTCAAGTATGAGAGTACGCTGGCTAGTATTAGGTCTGGCAACGGAGGAGGGCCGGTGGTGGCGCAGTTTGCGATCGAGGAGGCGCGTGCGAGGGCGCGTTCGACTAAGAAGGTCACTTTTGTGGCGGATTTGGGGAGCGGCGGGAATGCGGGGACGGTGGATTTTGTGGTGGAGGCGAGGATGAGAGGGAAGGTGGAGCTGATGAGGGTGATCAAGAGGAAGAAGACGGCGGAGATG
>two_Unigene_BMK.14984
CGACGTACACCTGAAGTTTTCCCTTAGCCTACGCATTGCTCGCTCAAAGCACCAGAAGGCATCTGCTTCATGTTCGATAAGAATAACCATGGGAGAGCATATATCATTCATTCCTTGAACATACCCAATATCTTTGTCCATCCAAGCATAGACAGCGAGAATATCCCAAAGCTTTGCCTGATTAGCTTCATTCTCATAGAATACAAGCGTGCGATCAGTCCGTACGACATCCAAACCAATTTGGGATAGGCTTAGCATCCATTGAATCTCCCTTTGGTCTAATTGACCAGAATTTGTTATGGCATAAGTATTGTTTTGAGGATCTGGTACTGGTTGGCCATCATCAGTAACTACAGGTGTTGTGATGAACTTTCCACTGCCAACAGTAGGTACCATCTTTTGACATACAGCTTTCAGTGCATCATACAGTCCCCTTCTTTGTCGCCTGATATCATTTCTTTCATCAAATGTACTGTTGGGATCAAAGCAACCTAACAAGAACTCCCAGACTACCCCTTTAATGGTAGGATGAATCCCCCCTCTTTGGATTCTTCTAAGAATGGCAGCTATATCCAAATGGCCATCCACGGTAAACGCCGCATTCCATCTTCTTGGGCTTAAAGTTTTACCAACCCTCGCTTTAAACCGGGTCTTGGGAACATCACCTGCACATTCAGCTCTCACAGGATAATATGAACCCAACT
>two_Unigene_BMK.14986
CTTTACTGCATCTTTTCAAAGAGGAGAGTCCTACAAGTAGGCAATGGTGATGAGAAGGATCTCGACACGATGTCCTTCAACTCCTCGGGGGTGTTCCCCGAGGTAGCAAGGGACACCAGCCTTGTTATACTGTTCAGGAACGACAACAGCAGAGTGGAGGATCTCACGATACTCGATATACTGAAGGCGACAGACAACTTCAACCAGTCGAATATCATTGGCTGTGGGGGTTTCGGGTTGGTGTACAAAGCAACTCTTAACAACGGCACAAAGCTTGCGATCAAGAAGCTCTCGGGAGACATGGGGTTGATGGATAAGGAATTCAAAGCAGAAGTGGAAGCCTTATCCACAGCCCAACACAAGAACTTAGTCACTCTGCAGGGTTACTGCGTGCACGACGGCTTCAGGCTGCTGATATACTCTTACATGGAGAACGGGAGCCTCGACTACTGGCTGCACGAGAAGCCCGATGGAGCATCTCAGCTTAGCTGGCCAATTCGTCTCAAGATTGCTCAAGGCACGAGCTGTGGGGTGGCTTACATGCACCAAATATGTGAACCGCATATCGTGCACCGTGACCTCAAGTCCAGTAACATCCTCCTCGATCAAAACTTTGTACCACATGTAGCTGATTTCGGCCTAGCAAGGTTGATTCTTCCTTATCGTACTCATGTTACCACGGAGCTGGTTGGCACCCTCGGCTACATTCCACCCGAATACAGCCAGTCGTGGATAGCGACCTTTAGAGGGGATGTCTATAGCTTTGGAGTCGTAATGCTCGAGCTGCTAACTGGGAAGAGACCTGTTGAGCTGTTCAAGTCAAAGATGTCTAGAGAATTAGTTGTCTGGGTGCATCAAATGAGGAGCGAGGGAAGGCAAGAGGAAATCTTCGACCCTCTCCTGAGAGGGAAAGGCTTTGAGGAAGAGATGCTGCAAGTGCTTGATGTTGCTTGTATGTGTGTCAACCACAATCCGTTCAAGAGGCCGACTATAAAAGAAATCGTTGATTGGCTGAAAGATGTAGGATCCAACAGACAGACTGCATAAGGTGAAGAACTCGTAAATACAGAACTAAGAGTTTGCTGTCAATGCCAACAGATCGGA
>one_Unigene_BMK.16375
AGGCATTATTTTGATCCTAGATATGTTACATGAACAACAAGGCAGCTCGGGTGCAATTCTATCCTCGTAGCAATGCTCTTGCCCTGTCGAATGCAGCCTTTGCAGCATCTCGTTCTGCTTTACTGTGTTTGATGAGTTTCTGAGACTCTTCCAGTTCTTTAGATGCAATCAAGTACTTGCCCTCCAACGCCTCCTTGTTTTGCGATGCTTTCTCGAGCTCGATCTCCAAACACCTCATCTCAACCTCACAACAAGACACATCGGCTTCAATCTGGAACAGCCGGTCCAGGGCAGAAGAGATCTCTTCTTGCAAAACTTTTATGTGATTCTTGCTGTCGATCAGGGCTTCGAGCGCCTCAGCATGCACGTGGTTGATCTCATCTAGCCTCTCTCTCTCTGTAGAACAGATCTCAATCAACTTCTGATGAGAATCAGCCGTGGGAATAGCTCGGTCAATCTCAAACAACTGTGAAGCACAACGGATCAGTTCAGCCACGTGCCTTTTGAAATCTTGGTAATCGAACAGCAAGCAATCTAGAGCAGCAAATGTAGCTTCCGCCTCCTGAGTCATGGCAGCGTGGTCTTTAACATCCATTGTCTCCAGACGGGCAAGAAGCTCATCCTGGAGGCGTTCGGCAGCTTGATGGAATACATTTGAGATTGATTTTGACATTCTACCTTCATTGGTTGGCTTGCAAGATGGTTTCTTTAAAGAAACAGGAGAGAGTGGAATATCTGAGCTCCGATTTCCAGCTCCAAGAAGACTCCTTGTTGAAGTTGTTACGTCAACCACAATCTGTTTTGGTACCACATAAGTGGAGTCTATAGGACTATGATGCTGTTCCAGATTGAACGAAAGCTTTGTACATCCTTCAACCGCCTTTGCATTTCTTCCTGGGGTGATTGAATCACTAAAGTTCACCAAAATGTCTTGCACCCCAAACTCTAGAGGATTGGAAACAGACGAGGTGGATTGTTTCAGTTCATAAGTCATCAAGCAGCGCTTCGGATGGAAAACAAGCCTTCCCCACCAGCCATTGAGTTCAGTGCTTAGATTCCGACAGATTGCATCCGCCATCCAACAGTGTCTAGTTGACATAGAATTCAGTGCTACACGTACTGTCGAAAAGCTAGCAGAATTTGGAAAACCCGAAGCTATTATTCCTCCACAACGTGATCGTTTGTGAGGTCTCCTTGAAGTCAAATTAGATCTTTCTTGCATGCCTTTCAACTGATCCATCCTCCAAGGGGTTACTTCACGACACATGAGATCATCTAAAGGTTCAACCAAAGGTGACACATGATCAGTTCCTTCATCCCTCTGCTTGCTGTCATCCTCAACGGCATCAGTGACTCCACCGTTGCAATCTACCCTTTCCGATTGAGATGAGCTCATCCTTTCCTCTGCCTGACGAGCTTCCATCATTTCTAGCTCGTCTTGCCAAACTCTATACCCACACGAACCCTCTCCCTCCTTTACTCTGCACATGAACATGACCCGGCCCGCATTGGGTCCGAAAACTTCCCTCCTAACCCGGCAAACACCGGCGCTACAGCCCCCGCAGCAAGGCACTCTGATCCATTCATGGGGCTTCACATCGTCCTCCCACTTGAAAAAATTGTCATCGGGGCAAGAGTAGAAGTAGCGATCGGGGTTTGTTTTGGTGTGGGACTGTTTGCGGCGGCAGCTTCTGGCATTACACCTGGGGCAGATCAAGCACCACTGATACTGAGGAGTCGGATTCTCGGACCACAACCCACTCATTTTGCGAGGGTTTCTTTTGATTTCACGGAGTCATTTTCTTTCAGAGTTGCGCTGTG
>two_Unigene_BMK.14989
TCCAAACGGCGATGCGACCGACAAAATCCTTGAGCTACAAGCCTCCTTAAAGGGCGCTCTCGACAAGTGCGCTGCTGAAAGACAAGGCCGCATTAGGGCTCAGAAGGCTTTAAGGGAGGCATTGAGCAAGTCCAGCTGTGACAAGGTTGAATCTACTTCATATCCCATGGCACCTATTGGAGTAGTCCACTCGTGTTTCTCTACACGGAATGGAACTCCAAGACAGCCTTTGCTTGTACCTCTAGCAAAAGCAACCTTGAGGTTTGATCCTGCTCGGGTTCCTCAAGCATCTCTTGAAGGCCTTGAAGGGTATTCTCACTGCTGGATTATCTATGTGTTTCATCTAAATACAGATATTGAAAAGCTATGGAAGCATCCATCTCAGTCAAAATTTAAAGCAAAGGTTAGAGTACCAAGGCTGAAAGGTGAAAGAATTGGAGTCTTTGCTACGCGATCTCCTCATCGCCCATGTCCAATTGGATTAACTGTGGCAAAGGTTGAGGCTGTAGATCGGCATAAGGTGTTACTATCTGGCGTGGATCTGGTTGATGGTACCCCTGTCCTGGACATTAAACCTTATCTGCCGTATTGTGACAGCATTCATGGAGCAATAGTTCCTGACTGGGTAAAGGTGGACAATCTGCTAGCAATAGCTTCTGTAAACTTCTCCCAAGGCTTTTCATCCAGTCTAGCAGATTGTTGGTCACTTGTGGAAAAGAAGTCTCTTTATTCTTCTCCGGACGAATTCCAGTCGTTGATAAGGCAGGTGCTATCATGGGACATACGATCAGTGTCACGACGAAGTCATCCGGTTCAGACAAAGGGCGGAATAGGTGATGACGATAATGTTGAAAATACCATCTGTCCTGCTTCGAAGGTCGAGAGTGTGCAAGACGAAGAAGCTTGTGAGCAAGATTCGAGCAATGTAGTTTATCATCTTTTATTGGAAGGCCTAGACGTTTCATATGGAGTGGATTCCGATGCTAATGTCGTAGTTGAGAAGGTTTCCTTGCCATCTCGCTTGCCAAGTTCCGGCGAGATGTAAGCGCTGCTGCATAGTTCTAATGTTTTGAATACAATTATATATGGCAGTATAGGAGCATAGTTTTTTTTTGGTATGAG
>two_Unigene_BMK.14990
CTGATTTCAAGAACTTTTACAAGCCAATTTACAGGGGGTCGGATATCAAATATTCAGCACAAGAAAATTCTCTTTCTTTGGTTTATTCATCCACAGTAAAAGCAGCAGCCTACATCAAATGAATATAGACAGTTGGGCATTTGTTTTTTTCAGCAAGGCACACGTAATTGGTGCATCTGAAAGTTCCTATATTCCCATGTAACCTGTTCACGACATATTCATCCCTTTGTCCACAGGTTTGGTGTTTTTTGCTTTAGGAAGAACGCTGAAATTAGGCTCTTACTACGAACAGGGGGGTGAACGACCTCTTTCTGAGAATGAATTGGATTATCAAATGATCTGTGTTGAGTTAGAGGTTTTGAGCCCTCTGAATATTCTCGTCTTGTAACGCCCAGGGTTTGCATAGCCGCTCTTGTGGCTGGAGCAGATCTCATTCGCTTACTCCTCTGACCATCTAACGAGTTGAGTGCAGGAGAGCTTTTTACATTCACCTTTGCTTCATCAGTGCTCAGTATGCCACATGAGGAGCCTTTCATGTTCGATTTGGTTGCAGATGCCAAATGCCAAGAAAGAGTTCTTGCAGCCGAAGCACCTGAAGGATAATGACGTCCTTTCACTAGTTTGGATTGTGTAGGATCTGCCTGCATGTGTGGGGTGAAGTGGACCTTCTTGATGGAATTTGGCAACATATAATGCTTGTGATGCTTTGGGATGATAGCTAATAACTGCT
>two_Unigene_BMK.14991
GGATGATAGCTAATAACTGCTGCTTCCTAAGGCCTTCATTATCCGTATAAGTTTGACAAGTAAGAAGTTTCTGGGTCACACATGCAACTTTCAGATCGATGGATGAGATCTCCATTGTCTGTTGCTCCACGATATCACTCAACTTGTAAGCAACGGTACCAAGGTGATCAACTGCATTGACTAGCGCTTTAACAGCATAATCCTTCAGATTATCCAGAAACATCTGCTTCTGCTCGCTGTTAAGATATGACTTTTCACAATACTCTGCTGCAGAATACAGTTGAGGTCTGAGGTTCTTCAGTTCCTGTAATGCCGTAACGAAACTGATACTCTTGTCCACCGACATCTCATCAAACGTCATGGATTGCTTCTCCTGTTGATCTTTCCCCGCCTCCATCAAACTCAGAATTTCACTCAAATTGCGCAAAGTTTTCACTCATAATCATTTCATGACAAACCAAAAAATAACTTAATCGATCTC
>one_Unigene_BMK.16022
CTGACAATTCTGCTTTCCAATCAAAGTTACATAATTCCACTCTGTTTATTACAAATACCATATATCTGTACAATTGTAACACTACAATGAACAATGCTACCAACCGGGATCAAGTATAGAAAACAAAATCTTGTAGGAAATGTCCCATTTTCATCTGTACATATATTCATATATGTGATGCGTGTGGATGAATTAGAGAGATGGAAGGAGCCATAGATTGAAGAGTGAAGAAGATAAGGATAGGAACCATGCTAAGAAGGCCATAGCTGCGGATAGTTGATATCTCGTGCATAACTTTACGCCGCAGAATCCTCCAGAAGCAAGCAGCAGACTAGTCACGCTTGCAGTTGAACAAGATGCAGCCAACGACAGAAACGAAAGCACCCAATCACCTATGACGACAATTGAGAGAATCCCGGGCTGACGAGCTGGGCGTTTACCAAAAACTGAAAACACATCCACCACTGCCAATGTCAAGCTCCACGGGATTACCAACCCCATAATTGTTACCAAGAAGCAGAAGGCAGTGTAACTGTAGAACTCGACATCCAAACACATGAAAAGCAAGGAGGCAATAGCGAAAAAGGCCTGCCCCAATCTCAGAGCCAAACTGGCGCTGGTGCCCACCGCCCCCGGCAATTCTTCCATACATAAACCCCTCGTAGATAATTAGATACAACTTCTCTCTCTTTCTCTATCTATAGTTACAGTAATTCCTCGTAGCCATTCAATTCTCCG
>two_Unigene_BMK.31454
CCCTCTTTCACTCACAGCCTCACCCTCCATCGCGCTTTCTCTCTCTAGGGTTTTACACATCAAATCTCGCTCTCTCTCAACACCCATTCAATGGCGTCCGCGGCTGTGTCAAAGGCAAAGCCCACAGAGACCTTCGTTGACAACAAGCGTAAAGATGACATCCGGATGGCCAACATCACGGCGGCGGAGGCGGTGGCCAACGCCGTGCGGACTAGCCTCGGTCCCAAGGGCATGGACAAGATGATCTCCACCGCTTCCGGCGAGGTCATTATCACCAACGACGGCGCCACGATCCTCAACAAAATGGAGGTCCTCCAGCCCGCCGCCAAATTCCTCGTCGAGCTCTCCAAATCTCAGGACGTCGTCGCCGGAGACGGAACCACCACGGTCGTCGTCATTGCCGGCGCGCTGCTCAAGGCCTCGCTTACTCTATTGAGCTCCGGTATTCACCCCACCGTGGTTTCCGATTCGCTTCACAAGGCTTCGATTAAGGCTGTCGAGATTTTGTCTGCTGTCGCCGTTCCCGTGGAGCTCTCGGATCGTGATTCGCTCGTGAAATCTGCATCTACGTCGCTGAACTCTAAGGTTGTCTCCCAGTACTCTACTCTTTTGGCGCCTTTAGCTGTTGATGCTGTGCTTTCTGTTGTGGATTCTGAGAAGCCTGATTTAGTTGATTTGAAAGATATTAAGATAGTGAAGAAATTAGGGGGGACTGTTGATGATACTGAATTGGTGAATGGGCTTGTTTTTGATAAGAAGGTGAGTCATGCTGCAGGTGGCCCGACTAGAGTGGAAAATGCTAAGATAGGTGTGATACAGTTTCAGATTTCCCCACCGAAAACCGATATAGAACAGAGCATTGTGGTATCTGACTATTCTCAAATGGATAGGATTTTGAAGGAGGAGAGGAATTATATTTTAGGGATGATTAAGAAGATAAAAGCGACAGGGTGTAATGTGTTGTTGATTCAGAAGAGTATCTTGAGGGATGCTGTCACGGACTTGTCGTTGCATTACTTAGCTAAGGCTAAGATTCTAGTCATTAAAGACATTGAGAGGGATGAGATTGAGTTCATCACCAAGACTTTGAACTGCCTGCCAATCTCTAACATCGAGCACTTCCGTGCTGAGAAGATGGGATTTGCTGATATTGTGGAGGAGGTGCCACTGGGAGATGGTGGGAAGATTGTGAAGATTATGGGAATTAAGGACATGGGGAGGACAACGAGTGTGCTGGTCCGTGGTTCAAATCATCTGGTGCTTGATGAGGCTGAAAGGAGTTTGCACGATGCTTTGTGTGTGATAAGGTGTTTGGTTAACAAGAAATTTCTGATTGCTGGTGGTGGAGCACCTGAGATAGAGCTTTCGAGGCAGTTGGGTGCTTGGGCTAAGGTACTCCAGGGAATGGAAGGGTATTGTATCAAAGCTTTTGCTGAAGCTCTTGAGGTGATTCCTTACACGTTGGCTGAGAACGCTGGGTTGAATCCAATCGCCATTGTCACCGAGCTGAGGAACAGGCACGCACAAGGTGAAATCAATGCAGGGATCAATGTGAGGAAAGGACAAATCACCAACATTTTGGAGGAGAATGTAGTGCAGCCCCTGCTAGTGAGCACAAGTGCAATTTCCTTGGCTTCAGAGTGTGTCCGGATGATCTTGAAGATTGATGACATAGTTACCGTGAGGTAGAGCTGTGGTCATTTGTTAAAGTTATTGGCTACTGGAGGGTTTGTTTTCAGTTATTATCTTTTGCTATATTTTGTGTTAGTTTTACTCAATTTTGTGACTGTTTGGCTGTTTCCAAGTTGACTCATTAGTTTTTCTAGTGAATGGTGTTACCTATTTGTTATGTACTATTTCACTGCCTTTCAATTTGGTTTCTTAGAATGGGCAGATATTATGTTACTGAATTCCCTTCTGCTGCTATTGTGAGATTGCTGGATGCTATCTATTCTGTTTTTTGAGCAATAAAAAAAAAAAAAAATGCATACCAGATCACATAACACCCGTGCCTCCGTCCGTGATAACCATGAGGAAGCTAATCCAGCAGCCCATAGGCCTGGAAAGCAGCCTCGTGAAAAATCTACCCCCGGTTCTCACGAAGAAGGAACAAGTCACTCCAGGAGTCATCGCACCGAGTCTTCCCAGCAGCCCGATTTGAACGAGGCTGTCAAGCTGTTTTTGGCGGAAAAGCAGGAGGAATTCTTAACCTTCCTGCGAAAAAGCCAAAAGCAGCCGGAGACGAAAACGACGGATTCTCCTTCCCCCTCCGCACAAGAAAGTCACTACCGCAGTAGTGTCGCATCTCCCAGGAGAAAGAATCCCCGTCCCCCACATATTCCAGCTCCTCCTCGGTACCGGAATCACAGGAGAACTCCATCTCCTCCATACCGAAGAGATGTCGGGTTCGCCATGTACGGAGCATTAAAGACTCCGTTCTCGGACGATATCACCCGAACTCCTTTGCCGCGGAACTACCGGACACCGTCAATGACTTATGACGGGCTAGAGGATCCTCATGACTTCTTGGGACGCTATCAATATAATATGGCGAACCAGGGTCTCAATGAGGTCCATATGTGCAAGCTGTTCCCCGAGCTGCTCATCGGGAACGCCAGAAGGTGGTTCGACAGCCTTCCTCAAGGCAGCATTAGATCCTACCGAGATCTAATGGATGCTTTCCACAGGAGGTTCTTTCAGAAAGCGGAAGCCCGGATCACTTCGGCTCAGCTGCTTTCTATACGTCAAGGTCGCGACGAAAAGATCAGCGACTTCCTGACGAGATTCCATAAGGAATGCCTACAAGTAGATAATCTCAATGATCTACTTGTCATTTCGGCATTCCAAAATGGAATCCTGCCCGGAGCTCTCTACAGAAAGCTCGTGGAGTGCGGTCCGCAAACAGCTCAAGAAATGTGGGACATTGCGGACCAGTACTCCCGGGCCGATGAGGCAGACCGTCGCAAACGGTCGTTAGACAGCTCATCGTCCCGAGGAGACAGAAGGAAGCCCGATCATAGCGATCAGG
>one_Unigene_BMK.17547
TGCAATCCAAGTTGCGGATTCTTCGCATACTGAAAAGCCATTGGATAGAAGAGAAGAGAATCAATGTCGAAGCTGCCATTTCGCTGCGGTCGCCACTTGACCTCCCTCCCACTTGATCACTCCTTACGCGGCCGCCTCTATATACACACCCCCAATTTCCGAGTTTTTTCAGCCGACGCCAATGGAGAAACCAAGCCGGATACGATCAACGGCAGCGCCTATGATGACGGCAAGTATCCCACCGGAGACTTTGTCTACAGGCCGCGCACTGCGTGGGAGGATTTTATGGTTAAGACTAGACTTTTCTTCGCTTTGCCTTGGCGAAGCTTCCAGAGCGGCAGTGTTCTCAAGTTAGTTCTTCGCGGCGAGATAACAGATCAGCTGAGGAGCTTTTCCAGGGCACTATCATTGCCTCAAATTTGCGGGAATTTCGAAAAAGCTGCTTATGATCCTCGTGTAGCAGGCATTTATCTCCATATAGATAACTTGAGTTGTGGGTGGGGAAAGCTAGATGAGATTAGGAGGCACATATTAGATTTTAAAAAATCAGGTAAGTTCATCATAGGCTATGTGCCTACATGTGGGGTGAAAGAATATTACATTGGCTCTGCTTGTGAGGAACTTTATGCTCCACCAAGTGCCTATGTTGGATTATATGGGTTTCTTGTTCAGGCATCATTTCTTAGTGGTGTGTTCGAGAAAATTGGGGTTGAGCCTCAAGTTGAACGGGTTGGGAAATACAAAAGTGCCGGAGACCAACTTACGCGCAAAAGCATGTCTGATGAGAATCGTGAGATGCTGGCTTCTTTGCTTGATAACATCTACAGAAATTGGCTCGACAAAATTTCACTTGCAAAAGGGAAACAAAAAGAAGATATTGAAAATTTTATTAATGAAGGAGCACATCAAGTTGAGGGAATGAAGAAAGAAGGATTGATAACAGATATTAAATACGACGATGAGGTAATGGACTTGCTGAGAACACGTCTAGGTATTCCGCACACCAAATTGCTTCCAACTGTTGGCTACAGAAAGTACTGTAATGTTAGAAGATCAACTCTAGGGTTGACCGGTAGTAAAGATTTGATAGCTATAATTAGAGCCTCAGGAAGCATCAGCCGGAGCTCAAGGATTATCGTTGAGCAGTTCATTCAGAAGATTCGTAGAGTAAAAGTGTCAAAAAAATACAAAGCTGTTATCATTCGGATCGATAGCCCTGGAGGAGATGCACTTGCTTCTGATTTAACATCGGCCTTTCAGGTATCTCCTTGTTTTGCTGATGGGGATATGTGAATGT
>two_Unigene_BMK.688
GGACAGGTGCATCTTAACATGCTATTCATTAGGTCGTAGTATAGCTGATAAGTTTACCTTTTCGGGAGGACTTCGTGTTCGTATCCGTTTCTCATACTTGAAGAAAACTTTTCTCCTGTATGTATCCGTAAACAAGAACGTCTTCTTCTCAGGCCGTGCTCCAGAATCAGCATACGACACAACCGATCCTCTACCGTTGAACGAAGAGCAACAATAAAAGCCTAAGCCGGAGGCAGCAGCCGCAACCACCACCCCATATCTCAGAAACGGCGATTCATTCCTGTCAAATCTTCTTGATGATTCCACCTTTGATTCGGTGGAAAGAGAACGACGACAACCCCAACTCTTGGCTGCAAGAACTCTGCTCTGTGCTTCGGTTTTTCTCAGTGAAGAAGATGCCCAAGAATGCATAGTAATATTGCACTTCCAAATGTGGAAATTTTGCAGCAGGAACAACTCTTATAAAAGAGGTTAATTTGTGTCTGAGATTGTGATGAGGAGAGGAAAAAGGTTTTAAGGATTCAAATATAACCGAAAATCAAGGTGACACCAACCAACATTTGGGTCCTCAGACTTGTTCTCAACGGTCTTCAAGGTAGTTTGGTTTTATAAACTACAC
>two_Unigene_BMK.15001
ACGACGCTCTTCCGATCTCGCAGAGTTCATAATATATAGCAGAAGGGAAATACTTCTTCACGTAGGAAGTGGTACATTATTATCACACGCAAACAAGACTAGTACAAAGTAACATAACCATAGCAACAATATTTAGATAATCCGCAACCAAGCAGCTGGCACAATCGAACTGGCGTCTATCCTCCGCCTTATTTCTTCCAAATCCTCAACACTAGATCTTAACGAACAGTGGCGCAGTTGAGGGAGGTGCTGACGGTGTAGGGGAGCTTGACGCCGCACTGGCCGGCGACCCCGGCGAGACGGGCCTGGTTGAGGCCCTTGATCCCGGTAGCGATGGACTTGATGCAACCGCACGACTGCTGGCGGTCCGGCGTCGTCTTCGCCGCGTTGTTGAGGTTGTTAATGCCGGTGCAGCACGCCGGCGGGAGGCCCCCGACGTTGCGCACGTAGTCGATGCACGGGCGTATGTAGTTCACGACGTTCCCGCAGGTGATCGCGCCCTCTGCGGCGTGGGGCGCGGCGACCAGCATGAAGGCCATGAGCACTGCCATGATGGGAGCCATTGTTGAAGACTGAAGAGAGGTGGTGATGAA
>one_Unigene_BMK.11789
AAAGCAGAGAGTGAGAGTTTCTGTACAGCTTTGGAGTGGATATCAAGTCTCAAACACGAAAGAAACTCAAGTTATCAAGTCAGAGCAGCCATGGCGGCAGCATCAACCTGCAAATTCCATCCCACAAACTATAAATATCTTCAACCTTCAAAAAGAATAATTCCCTACATCTCTTGCATTGCACAGCCTTCGCAGAGCAACATTAAGGTGATCATAAATGGGGCAGCAAAGGAAATTGGTAGGGCAGCTGTGGTTGCTGTGACAAATGCAAGAGGCATGGAGATTGTTGGTGCTGTGGATTCTCACCTTGTGGGACAAGACATAGGGAAGGTTTGTGGCATGGAAGAGCCTTTGGAAATACCCATATTAAATGACATTACTATGGTATTAGGTTCCATATCACAATTGAAAGCAAACGCAGTTGTGGTGGATTTTACCGATGCTTCCGCGGTTTACGACAATGTGAAACAGGCGACAGCATTCGGAATGAAAACTGTAGTTTATGTGCCTCGAATCAATATGGAGACGGTTTCTGCATTATCAGCATTTTGTGAAAAAGCCACAATGGGTTGCCTAGTAGCACCAACTCTTTCCATTGGCAGCATACTACTGCAGCAAGCTGCAATTTCAGCATCTTTTCACTACAACAATGTTGAGATTGTTGAATCAAGAGCCACTGCTGGGGACTTACCGTCGCAGGAGGCGATACAAATAGCAAACAACATGACCAACCTGGGGCAGATGTACAATAGAGAAGATGCATCAACTGACATTTTGGCCAGGGGTCAAGTTGTTGGAGATGACGGAGTGCGGGTGCATAGTTTGGTTCTTCCAGGCATTCCCTCGAGTACAACAGTCCACTTTTCCCGGCCCGGTGAGGTTTACACCGTCAAACATGATATCACCAACGTCCATTCTCTCATGCCTGGCTTGCTTCTAGCCATCAGAAAAGTCGTGCGTCTTAAGAATCTGGTCTATGGTTTGGAGAAGTTCCTGTAGCTTCACCAACACCTTCCACATTAGCCGGAGACATCACCGTAGATAGAAGCGAATGATTTGTCACATCATTTCTTTTTCTGAGTTCTCACCATTTTGTTGTTACTACTATATGTTTATATATTGTTTCTCTTCTATATTCACGAGATCAAGGCACTGGGAGACATCTTTACACACTCTTACTCGAGACTATAATAGGTGAAAAGCCTGTGATTGAAGCTGATCAGTTAGTACTATTGTTGTTGTTCTCATCTG
>one_Unigene_BMK.10272
GGACCAAAAACTAAAAAATAAAAATCACGAAGAACATACAAATCTAATCACGTAATCACAAGGAAATTGAATTAGGGTTTACGGCGGAAGAGGGGGAAACCAATCAGCTGGCGACCGAATTCGATCTCGGCAGCGTAGAGGAAGAATTGATGAAGTCTATACAGTCATGTATGGCTTCAGCTCTCTGAGAATCGATTGGCGCGACGCTCGTGCTCGCCCTCTCCCTCTGCGGCGGCGGCGCCCTGGTGGTTATCCGCACGACCACGGCGACGAATTTTCCGCCGACGTGTTTGAGATATCTGACCGGAGAGACGAAATTGCAGGTTCTCATCGTGCAGCCTTTTCTCTGATTCACAGCTTTTTTTCCTGCGGAATTCTGCTTGCTGAGACTGCCTTTGCCGGACATTCCAAACGCTCTGGCTATGCAAATTCAGCACGCTCTGTTTTTGTCTGTGTGTGAGAGAGAGAGAGAGA
>two_Unigene_BMK.31415
GAGCAGGAGAATAGATTTTTGGTGATGGTCATTCGTGATTTATTGAACCTCTGCGAAATCACCAAGGGGAAGGACAACAAAGCTGTCATTGCTAGCAATATCATGTATGTAGTGGGGCAATACCCTCGATTTTTAAGGGCCCACTGGAAGTTTTTGAAAACTGTTGTGAACAAGTTGTTTGAGTTCATGCACGAAACTCACCCAGGAGTTCAGGACATGGCATGCGATACATTTTTAAAAATTGTTCAGAAGTGCAAACGTAAATTTGTCCTTGTACAGGCTAGGTTCTTTGAGAATATGTATTCTAACAAGCTTAGATGGTTATTGCTTTAGACACAAGTGTTTCCTGACCTGTACAGGTTGGAGAGAACGAACCATTTGTTTCTGAACTTTTGACTACTCTTCCGGCGACCATTGCAGATCTTGAACCCCATCAGATCCATTCATTTTATGAATCTGTTGGCAATATGATTCAAGCAGAATCTGATCCTGACAAGAGGACTGAATATTTACAGAGGTTGATGGAGCTTCCTAACCAGAAATGGACTGAAATCATTGGCCAAGCACACCAGAATGTGGATTTCTTGAAAGACCCAGATGTTATAAGAGCAGTGCTTAATATATTACAGACAAATACCTGTGTTGCAAGCTCCCTTGGAACATATTTCCTGACACAGATCACTCTAATTTTCTTGGATATGCTCAATGTGTACAGAATGTACAGTGAGCTTATATCGACCAGTATTGCCCAAGGAGGGCCTTACGCTTCCAGAACATCTATTGTGAAACTTCTGCGCTCTGTGAAGAGGGAAACCCTAAAGCTTATCGAGACATTTCTTGACAAAGCTGAAGATCAACCACATATTGGAAAACAGTTCGTGCCCCCAATGATGGATCCTGTGCTTGGTGATTATGCCCGAAACTTGCCCGATGCAAGGGAGTCGGAAGTTCTCTCTCTTTTTGCCACCATAATAAATAAGTATAAGGGGGCAATGCTTGAAGACGTTCCTAAGATTTTTGAAGCTGTTTTCCAGTGCACTCTAGAGATGATAACAAAGAATTTTGAAGACTATCCAGAGCATCGGCTGAAGTTCTTTTCACTTCTTCGAGCAATTGCTACACATTGTTTTCCTGCTTTGATTCGTCTGTCCAGTGAGCAACTGAAGCTTGTGATGGATTCAATCATTTGGGCTTTCCGTCACACTGAGCGTAACATTGCTGAAACTGGACTCAACCTTCTATTAGAGATGCTAAAAAACTTTCAGTCATCCGAGTTCTGTAATCAGTTCTTCAGGACTTACTTTTTGACAATCGAACAAGAAATATTTGCTGTTTTGACGGATACATTTCATAAGCCAGGTTTTAAGTTGCATGTCTTGGTGTTACAGCACCTATTCTGCCTGGTTGAATCTGGTAGGTTGACTGAGCCTCTGTGGGATGTTGCCACTGTTCCATATTCATATCCAAACAATGGCATGTTCATTCAGGAATACACAATTAAACTTTTGAGTACATCCTTCCCCAACATGACAGCTGCTGAGGTGACACAATTTGTCAACGGACTTTTTGAGGCTAGAGCAGATTTGTCCTCTTTCAAAAACCACATAAGAGACTTTCTTGTGCAATCTAAAGAATTTTCAGCTCAGGATAACAAAGATCTTTATGCCGAGGAAGCTGCTGCCCAGAGAGAGAGAGAACGAGAACGCATGCTCTCCATACCAGGACTTATCGCTCCCAACGAGATACAAGATGAAATGGTCGACTCATAACTGCCAGATTTCCAGCCAAGGCAATTTTGAGGAATTTTAAACTCCATTTTCGAACCCGTACACTTCTAAAGCTTCCATCTATATTTTTTGCTCAATTTTATCCTCCCCCCGAATATTTTTCGGTGCGGAGTGAAGCTGCTAAGGCTACGAGCTGCAACACTTAGCTACTGAAGAAAACTAGAGTATATTAAATTCTAATTTAGGAAAGTATATGTTGTAACGCAGGACGATTTTGAATTTGTCCTTTGCAACCGCCATTTGGCGTTACTAGGCC
>one_Unigene_BMK.16208
CCGTTTGAGGGTGCGTAATGAGGGGAATGCCGGACGCAAAGGGGGTCCTCCTGGAGATCTTTTCGTCACCATTGATGTCCTCCCCGATCCCGTCCTGAGAAGGGACGACACCAATATTCTTTATATGTGCAAGGTTTCTTATACAGATGCAATCTTAGGAACGACGACCAAGGTACCAACGGTTGATGGAATGGTCGACCTCAAAATTCCGTCAGGCACGCAACCAGGGACGACCTTAGTCATGGCAAAGAAAGGCGTGCCTCTTCTTAACAAGAGGAACATGAGGGGAGACCAGCTAGTCAAAGTGCAAGTCGAGATCCCGAAACGTTTGAGTGGCAACGAAAGGAAGCTCATTGAACAACTGGCTAGCCTAAAGAAGGAGAAGGCTCCCAGCGTGAGGTAACTGTTTTTGCGATATGTCATTACTTTAGGCTTGAGTAATAGATGTTGTATTTGTAGGATTATAGCCTTTTATAACCCACATTTCTACCTCAGAGAGTCTACATGAGAGCTAAAGGATGCTTGAAATTTTGGTGCATATGTTTTTTTTGATCAAATAGCAATCAAC
>one_Unigene_BMK.14242
GGTGTATTTGTTGATTAACCATTGTTTGTAAATAATTCCTTTAAACTTCATTTACAACATCTGTTCTCATCAAGCATTGTTAGCCTCCCAAATTTACTAAGAGAGAGCGAAAAGGAATTTACTGGGCTCAAAACAGAAAATTCTGCGCATTTGTTATAATAAAAATAAATTCAAATTTGCTGCAATGAGCAAGATTAAATCATCACGCGGTGCACACTTGAGTGAAGGATCTTGCAGGGTTTTCTTCATCAATTTCTGAATGTTGGGGGAAATCATATGGGAGGTCTGAGAAGCCTGCTTCATCAAGAATCTTGACCAGTTCCCCAAAAACCACTGCATTTCCTTCCGGAGTCAAGTGGAGACCGTCACTCAAGAATGTTCTTTGCCAACCATTGGTTTCTTGCATCTTGGACCACAGATTGATTGAAGGAAGACCAAGTTCTTTGGCTATAGCAACACACTGCTCGGCATATGTCCCAGTTACTTCATTTGTCCTATCAGCCACTTTCGAGGCCTTATCACCGTACATGGACCTGGCATATTCTCGACGTCCGTCCAGATCAATAGGAGGTGGAGTTATAAGCACAACAAGCGTTTTGGGGGAACAATCCCTGATGTGCTGAACCATTTTTCTCAAGTTTTCCTTGTATTCTTCCAGAGGTACATGCTGCCTTTTGCCAGTGCCCTCCAGGAGAGCAGCATCATTAGCCCCGAAAAAAATAGTAACCGCAGCAGGAGAAGGCCCTTCAGATACCAGAGGGAAGAGGTGATTCAACAAGAAGAGAGCCCACCGAGTGTTATAGCCGCCATAGCCACGAAGGACTACATCAACCTTTCTTGAGTATGTATCAGCGACAGAAGCACCCCAACCCCCTGATCTGAAAGATTGCTGGGTAATGGAGTCTCCAAACAACACTACGTGTGGCCTCATTCTTACTTCACCTCTCTTCCCCGCCG
>one_Unigene_BMK.7062
CGGAGATATCAGGTTGTTGCTTTGAGAGTTGCAATGGTGAATCTCGAGGGAAATTATTGGATGCATCAATGTGCTCAAAAAGATTGTGCAACACATTTGTTCCTTCAAAATCGTGCTTGAAAGCTCACACCTTTTGTTCCCATGCTGGTGCTGAGCATGATGATGTTTTTCCTGTGCTTCGAGCTCGACAAGGTGCAGTCGAGGAGGCTGCATCTGGAGTTGAGATGGATGATGCGTTGATTCTCGAGCCAGAGATTACACTGGGTGAGAGTCTTGTTGATGATACCGAGGCTGATGTCGGGAAAGAGAAAACTCATAAAATTAAAGCCCCTTCTGGCATGACTAGGGCTATACTTGCTGATACGAGATTACCGGTGAGCAGGGCTTTGGAGAAGTGGGTTGAAGCTGGGAATGAGGTGACCCTTGCAGAAGTATCAACAAACATATTGTATTTTCGGAAAAGGAGAATGTTCAGCCAGGCCTTGCAGCTCTCCGAGTGGTTGGAGTCAAGCAAGATTACTGAGTTAACAGAAAGCAATTATGCTTCTCGTGTTGATTTAATAGCCAAGGTGCGTGGGATAGTCGAGGCAGAAAAGTACATTCAGCAGATTATTCCCAAATCTCTAAGAACTGAAGTTGTCTACCGAACTCTATTGGCAGCTTGTGTCACTGCAGTTGATGTGAACAAGGCTGAGGAGCTTTTCAGTAAAATGAAGGAGTTGTTCCCCATTTCATGCTTTTCGTGTGACCAGTTGCTACTTCTGTACAAGAGGACGAACCGGAACAAAATCGCTGATGTCTTGTCATTGATGAAGAGAGAAAATATCAAACTGTCCAGTTTCACTTACAAGATTTTGATTGACGCGAAGTGGCAGTCTGGTCATATTAGTGGGATTGAGCGGCTTTTAGAAGAAATGAAGTCCGACGGTTTAGAACCTAGTATGCACATTCTGGCGTCTGTGGCCAAGTCTTATCTCGACAGCGGCCTGAAAGCTAAGGCCGAGGCTGTATTGAAGGATATGGAAGGGGGCGATTTGACTGAGAATCGTTGGGCTTGTCGGTTTCTGCTTCCCATTTACGGTTCCCTTGGAAGGGCAGACGAAGTTGAGAGAATCTGGAGAGAATGTGAGTCCAATCCCGATATGGCGGAGTGCATAGCTGGCATCCAAGCATGGGGGCGGCTCAACAGAATCGAAGATGCTGAGGCGGTCTTCAGCAAATTGCTGAGAGTTGTGAGGAGGCCCTCTTCAAAGCATTATTCTCTGATGCTAAACATGTATGCAGACAACAAGATGCTGGATAAAGGGGAGGAGGTCGTGAAACGTATGACCGAGAGCGGCGTCACGATCACGCCACCGGCCTGGCACGCGCTTGTGAACCTCTATGCTCGAGGTGGAGAAGTGGGAAGAGCCGAATCGATTCTTCAGAAGGGCCTTGGCGGTAGAAGGGGAATGCATCTTCTTGGTGCTTTCTTGAGTATCTTGGATGCCTATGCAGAAAAAGGGGATGTGCAAAATGCAGAGAGGATGTTTCTCAAGATGAAACGGACCGGCTTCACGTCGTCAGCCAGGCCTTATCGGTCCCTCCTCTATGCGTACATCAACGCTAAAGTGCCGGCGTATGGGTTGAGGGAGAGGATGAAGTCTGATAACATAATCCCAGATCAAAAACTAGCTGGTTTATTGGCTCGAGCAAGTAAATTGGATGGTTTAGGAGTGAACAAGGACATTTGATGGTTGTAAAATATGACTAGTGAATGAATAACTATGAGATCGTTTACTTATTACTATAGCCAAATTTGAGTTTCAGGATTTCATTGTAATCAGCTAGGAGGTTGCCT
>two_Unigene_BMK.691
GATTTTGGAGGAAATCGATTGCTTTTTCCCGTCGACTGACATTTTCCCGAAAGCGGAGGATTTGGGGAAAATGGTTTATCTACATTGCGCCCTAAGCGAGAGCTTGAGGCTGTACCCGCCTGCGCCGGTGATTATGAGGGATCCGGCGCGGGATGATGTGCTTCCGAGCGGGCACCGGGTGGGGAGATCGACGAGGATCGTGATCTGCGCGTACGCGATGGGGAGGGAGGCGGGGATATGGGGAGAGGACTGCGCGGAGTTTAGGCCGGAGAGGTGGATGGGAAAGGAGGGAGGGGTGAGGCACGTTGCGTCGCACAACTTTCTTGCGTTCGGGTCAGGCCCGTGGGCTTGTCCTGGCCGGGAGATGGCGTTCAATCGGATGAAAGCGGTTGTGGCCACCGTTTTGCGTAACTTTGAGGTTGAGGTTTTGGAGGGGCAGAGTGTTAGCCCAAGTGTTTCTGCTTTTCTTACGGTTAAAAATGGTTTGAAGGCTTCGGTTTCTCTTAGGAGCATATAGATGGTTTTTTGGCAAAACGACTTTATTAGATTCCTATATTTGTAGTGTTAGTTTTTTTGTTTTAATATATTAG
>one_Unigene_BMK.29801
GGACGTTATTTGTAATATGTTGACATCAAATCTTGAAATCTAGTGATCCAGATTTTTGTTTGTACGGGTTAGATTTAGTTCTCAATTGATTACATCCCAGGGAACATAAGGCCTAAATTGTTTGTGATGGTCCAGTTTTTCCATAAACGAATATACAAGCACTTAGTGATAACGATGTATTATTTCATGTACACCTAAAATATGTGCAGTAATCAGGTGTCTTGTAGCTAGCAGAATTCCGGTGTCTTGAAGGAAGACCGAATGCACGACACTTTATTTTGCGCAGCTCATTTTTGAACGCGAATGTGCACAAAAACTATGTCTCCGTAGCCACGACTAATTCTCATCTTTTCATCACCATATAGAAGTTGAAGCGTGTACTTGGTTTCCAGTTCTGCCGGTATCCCATACGGACCAGCCACTATTGCTGCATCGTCCATCACAACATCGTACGTATTGGAGCCCGATTTCACATATTTTCCTGTCATTGAAAATCTGAGACCGAACAGAATATCAACCAGAAATTTCATCTGACCATTTGGCTTGACGATCTGCTTGCCCATCAAACCTTTCGAGGCATTCTCTATCCAACTCTCTGTTACTTCCTGTGAACTCCATATCATTAGCCACTCCCCTTCAAGAAGTTCAAATTCACCTTTAGTGGTAGTTTGATTTGCAGCGACAAACTGATCAATAGCCTCTCTGACTTGTCGTCCCTTTGAAATGGCTAATAGCAATTTCTGTCTATGTTCGGTTTCTTTCTGCAGTACGAATGTTGTTCCCTTATTCCCGCGGGATATACGAATATTTCCTGATTGGGACAAATAAGTGGTATCCAACCAGCCCTTTGCTTCGTCTCCAAGAAGTCTAAAAGGTACGGGATAAGGGAGTTTGAAGGGAAGAAATTTCAAGGAAAAGGCAGCTCTGTCAAACCGAAAGAGCACCCGTTTCCCATCTTTCGCTGAAGCTACTGCCTCTACTTTCAACTCGCCAACTGAATCAGAAAAATTGACAATGTTAGAGATACGTGGATCATCGGTTCGAAGATATATCTCCTGAAACACAGTGAAGGAATCAACCCCCACAAATGTTCTCTGAATGGGAGAAGCTGTTGATGGTCTTGTTGTGAACATTAATTGCCAACGCCCTTCAATTAAGCTTGAGGCTGTTGGATCAGGAACGCCCTTTTGATCTTCCAATTTCTGCACTGCCGTTTCAACTTCTTTAAGTTGGGAGGAGGAGACGGAGCGGCCGCGGCCTTGGATGCCGATCAAGGCATTAATAAGTGCATTTTCTTCATCGGTAAATGCTTTAGACTCCACTTGTTGCTGGGAACGAACAATAAGCCCACTTTTCCGGCAGAAGGGAAGCCGTTCCGCTGTGGGTCGCCTGAAGAAAGGGTGTCGCTGCTGGAATCGGAGGCATGGAATTGCAGCTTCCACACTTGCCATATGACCTGTTACGATTTCTCAAATGAGAGGCACAGAATTTT
>one_Unigene_BMK.20264
ATCTAAGTAGCAATAGATGGCTTTCTCTTTCACAATAGCATGACATATATTATGTATATATGCTGCTTTTTCTCACTTTTTTTAGGTGTTGAAATCCTCTTCATTCGAAGAATGCCTTCTTCTCATAAGCTCGTGGCCCTTGCTCTACCCGTAGGCCTCAACATTCTCAATCTTCGACCATCAATCGCCTCGTTGCAAGAGCATCCAACGATGGATTCTAGCAGCAGATACAAGGTGACTCGTGAACTGTCATTCGAGATCAAGCTCCACGGGTTTCTCCTCTGGGCTTCAGTCGGCTTGCTCATGCCAGCTGCCATACTGGTAAAGAGAATGACTAACAGAGAGGAATCAGGGAAGAGGCTGAGAATCATATTCTATATACATGCTATTACACAGGTAGTCTCGGTCCTACTCGCTTCAGCAGCAGCAGTAATGTCATTAAAATACTTCGACAACTCGTTCAACAACGATCACCAGAGAATAGGCCTCGCCTTTTATGTTATCATGTGGTTACAAGCACTGGCCGGCATCTGCAGGCCGCACCGGTAAAGATTTAACCTTCAAATGCACTCAATAAATATGCAAACTTATTGTGATATTTTTTTTATTGCAGGGGAAGCAAAAGCAGAAATATTTGGTTTATTTGTCACTGGCTAGTTGGAATAGTTGTATCTTTACTGGGAGTTATCAACATATACACTGGCCTAAAAGCCTACCACAAGAGAAGTTTAAAGAATGTGAGGATTTGGACAATCCTTTTCACAATTCAGGTCTCTCTCACACTCTTTGTCTATCTCCTACAAGAAAAATGGCACTATATTCGCAAACAAGGGGCAATACTCGGGAATAAGCCGGTGCACCAGCGATCGAGAGATGATCCCGGCGTCCCAGCAGAAAGAAACAACAAGCGAACATTGCTGATATAGATAGATGTGATTTTTTCTTAGTAGTAACATAGTCATATTTGCATTGATATTGGATTTGGTTTCATTATTCTGTAAATTATAACCAGACACGACGTCTCATATCA
>one_Unigene_BMK.19881
TGTTCGCCCATTAAAGCGGCAGATACGAAGTTTCGATGTCATTGTTGATATTCATCTGTGAAATGAAATGTATGTTTTCTTCAGTCTAGTAGAGTGAGTGAAGTGGAGTTTTACCCATAAACAAAATCACCCCCTTTTCTAGGAAATGCACAACAATTAGCGGCCGCAGTGGAAAGATGTTGGGATTTTTGCTCAGGAAAGATGTCAGGAAGATTCTCAAGCGCAAGGATAGTGACGCCGGTGAAAAAGGTAGAGCACTGGAGGAATTACGAGCATCTATGTTTAGCAGATTCCGGTCAGTCAGTGGGTCCAAGCGGCAACAGCAATCTCTATGGGCGCCCACTATTGCCCTGACATTCAATTTTTTGGTTTCTGTTAGTATTATCTTGATGAACAAACTGGTACTCGTCAACACTGGGTTTAATTATCCTATATTCTTGACTTTTATTCACTATGTCTGTAGTTGGTTGATAATGGCAATTCTAAAAGCTCTTTCGATTCTCTCACTATCCCCTCCTTCAAAGTCAGTAAAATATTCTACTTTGATGTCTCTTGGTATAGTTATGTCGTTATCCACTGGTCTTGCAAATGTTAGCTTGAAATATAACAGTGTTGGATTTTATCAGATGGCTAAGATTGCAGTGACGCCGGCTATTGTTCTGGCTGAGTTTATCTTGTTCAGGAAAAGAATTTCTAGGAAAAAGGTGTTTGCACTTACTATAGTATCAGTTGGTGTTGCTGTAGCTACGGTAACTGATCTTCAGTTTCATTTTTTCGGTGCTTGCATAGCCTTAGCGTGGATCGTACCAAGTGCAGTAAATAAAATATTATGGTCTAATCTTCAACAACAAGATAACTGGAACGCCCTGGCGCTAATGTGGAAGACAACGCC
>one_Unigene_BMK.9852
CCTCTTAACCTCTCCAATTCTTCCTCCTTGAGCTGTAGTTACCGCCGGCGAGCCGTTATCGTCGGCCGCGCGAGTGACCGTGGGATCCATTGAAGATGATGGAAGGTGAGTGGAGAGGATGGGTACCTTCCGCTGCGGAAGGTGTACGGGGAGGAGAAGACGCTGCGAGGGATGAAGTGGCGAGTTACGAAGACGCGAGTGAGAGAAATTGGAATGGATGAGGGAACGGTGAGGGATTGACAGCTCCATACGCGGAGGAACCTGAGCGAAATGAACGGCGGAGAGCGGCGACGACTGGTGGTGCGCGGTG
>two_Unigene_BMK.15023
GTTGCATTTATTCCAATTTCCAAACAACTAAAGATGAAATTAATTAAAAGGCATCGATGGTCATGGATAGGCTTCAATAACTGCTGGAATGGCCTTGATATGTTTGACTGTAAACCTACTGAAACCAGCCCCTTTCACTACATATTCCCACTCCTTCAAAGTCCTCTCTTTCCCTGAAGTATGAGCCAACATCACCATGTCCAACGCTAACCGCACGTCGCTATACTTGTCCCTGTCCTCTTCCTCCTCTTCCCCGATCACTGCCTCCACGATCATCACCTTCTCCTTAATCGCCTCCTTGCATTTTCTTAGTATCTCTATGCATTCCTCGTCGTTCCAATCGTGCAGTACCGACATGAGAAAAGCAGCATCAGCTTTGGGAACAGCCACAAACATGTCTCCGGCGACACGCTCAACTCCGTCGCAAGGCGGCGCCACTCCAACCACATGAGGCAGATCAAAGTTAATCCCACGGATCCAAGGAAAAGCCTTCACAAGAATCCGGAGGGCGGTCCCATCGCCGCCGCCAACATCCACCAGCGAGGAAATCCCATCAAACACCCCCGGGCACTGCTCCACCACTGCGACCGAGGACGCGGCCGCGATGCAGCTCATTCCGTCATCGAACAGCTTACTATGCTCCGGGTTGGCATCGCCGTGGCCCCAGAGGTCGCGGCCGTGCTCGTCCTCGAACGGCGATCCGTCCGCCTGGTGAGCACGCAGACTGAGGCGCTGCCACGGCGCCAGCATCGTCGGCGTGCTCTCCAGGAGGACTAGCGCCGCCATGCTGTCGGCAGCGCCTCTTATGAGCAGACG
>two_Unigene_BMK.15026
CGCCCCCAAAACCAAAGCCAAAAAAGGAAAAGTAGAACTAGGAGAAAAGCTGTCATGGAAAAGGGCATTTCTGGAAACATAAGGCTTCCTACACACCTTGATATGGCCAAGATCAAGACTGAGCTTCGCAGACTTGAGAGTCTCATCAATGCAAAGGTCCAAATTGCCCTCCAGCTTCAGCTTCCCCCCTAATTTCGACAAGAAGTCTGCAGAAAATGGGATCCTCCCACTCAGATTGTTGTTCTCCAAATTCAACTCACTCACAAGCTCCAAATCACCAAGCTCATGAGGTACAACCCCTTGAAGCATGTTGTTGTCTAGCCCTATGTAGCATGCATTCCTGAGGTGTACCCCCATTGATTTGGGGATGCTGCCAACAAGCCCCATGCTGGAAAGGCCTATCCCCATTATACCCCTCATGTTTTCCCATATGTCAGGAATCTCCCCTCCGAGGGAATTGCCGCTCAGATACACTTCTTTCAAATTTGGCATCTCTGCTAAAGACAAAGGAAAGCCAAAGTTACCAAAATTGTTGTAGCTCAGATCGAGAAACTGGACGTTCTTCAAGCACGTGAGATTCTCAGGAATTTTGCCAGAGAATTTGTTGTGGCTCAAATCAACCTTGAGCAACCAAGTTGCGAATCCGATCGATTCCGGCAGAGATCCTTCAAACGCATTGTTGCTCAGATCGAGAATTTTGAGCTTCGTCATGTTACGGAAGGCGTTAATCGGAATCTCGCCGGAGAATCCGTTTCTCGAGAGGGTAAGCTGCTCGAGAACGGCGAATTTCCCGATCCATTCGGTGATCCCGCCGGAGACGCCGGTTCCGGTGAGAATTAGCCGCCGGAGTCGTTTTAGGTTTCCGATCCTGCCGTGGAGGGTACCGATTAGGGCGGGATTCTCGATTAAGATCAGCTCCTCTAACGAGGAAGCGTGGCTGAGGGATGAGAAATTGGGGAATGGAGTTT
>one_Unigene_BMK.9644
AACCTTTCCAACCTTACCAGTATAAAACTATATGATTCGCCAGAGGCCGAGTTCTAGACGAAAGAACGGCTTTAAAGAACGAAAAACAAAACGAACAAAATACAGTAACAACCTATGAAATCGACAAAACAAAAGAAAGAATTCTAGAATAGTTTATACAGGTTTACTAGCATGCAGGTTGCACCTTGCTGCAGCAATCAACTGGTTAACTTACAATCATTTGGCTTCGATTTTGTCATCACATTTGAGATCACTTTCGTAATATTCCTCCTCGTCGTTGAGGTCTCCACCGTCGTAGTAATACTCATCATCTCCATAGATGTCGTCCTCCTCCTCTTCACTGGTCTCATACTCCAATGCTGGCTGTCCCCTTAAACTCTCTTGAATACGATCTCTAATGGCTGTCCCCATTTTATGGCAACGTTCCTCAAACATCTCAAGAAACCCAGCAACCCATCGATCAGCATTTTCGACCCACACATTGGGATTCATGCCGGCTGTTTTCGCTGCAGTTTGTATCTTTTCTCCCACTTTTTCTTGTTGTTCCTTGACAACCTCTTGCAACTTTTTCAGTCTCATATTCACTCTCAGTCGCTTTTCCTTAACGTAGCTGACATTAAGGTCCTTCCTTGAATACCCACGGTCTAAATTGCGCATCACATATTGGTTA
>one_Unigene_BMK.18772
GCTCTTCCGATCTAGAATGGGATGTGCCGGATCCTCGCAGGCGAAGGCAAAAGGAGGCATTAACCGGATAAAGAAACCGAGGTCGTGGAAACATCCACAGCCGATCCCCATAAGTCAGCTGATACAGCTGAGAGACGAGTTCTGGGATACTGCACCTCACTATGGTGGTAGGAAAGGTATTGTAATTTGTACATGTAGTCTTCTCTTTCGACATCTCCCCCACTTTTCCGATGGTGTTTCTGTTCACCCCCTTCGTCTTTGAGGCAGAAATCTGGGATGCACTCAGAGCAGCAGCGGAGGCTGATCCAAAGCTTGCTCAGGCGATTGTGAAGAGCGCCGGAATCATAATGCAGAATCCTGATATGACAGTGTGTTTCGACGAAAGAGGTGCAAGATATGAATTACCTAAGTACGTTTTGAGCGAGCCCAGGAACCTGATTCGAAATTCTTGATAAGAGAAGGAAAGCTCACCATGGTTGATGTTGAACTTGGCCTATCTGCTCAGCTGAAAACAGCCACCCACTTCGTCAACCCCAGAAATATCTGACTGTAATCGTTGGAACAAGATTCTGCACATTTGCCATGAGAAATAGGGTGTATAGCATGTTGTTTG
>one_Unigene_BMK.14958
CGACGCTCTTCCGATCTGCCTGTAAATGTTGGCAATTGAATAAAAAGGAATCTGTGAATTTCTGGTCAGATACAAAATTGCCTTGATTGAGATCATGCTATTACAAAAAATAAAAAAAAACCACTTATTGGCCTTCAGGAAAAAGAATTTCTGGAGTGAATGATTCTTTTCTAGCGAGATTTAAATAAACTACACTTGCTAATGATACCCTTTCCGGAGTCAAGCTGGGACGAAGTCAGGGGCTGCAATGCGACTGTTTCTGGGGCGGAGGCAATCTGTTCGCCAGCAATCTGTGTTGGATATCAAGCCTTCTGTTTCCCTTTTTTAACTATTTCAAGTTCCGGTTCAGCTTCTTGGAGCTTTCCTTTTAAGATCGATGCCCTCTGCTCCACCTCCTCTATCGACCCTCGTTGAATGGATGCTTCATATTGTGTTAAAAAATGTTTCGAAAATGCTTGCAAGGCTTGAACTCCACAAACTTCCTGAGGCAGCAATGGCAGCCTAGTTATGTTGAAGTCGTCATACAACACGTAGAACTGATCCAGATACTTCCGTTGCATTTGCATTCTAGCTTTGAGCAATTTTGATTCAACAGCTGGTAAGCTCCTGAACTAGCCATTCCGTTTCGTACAGAGACAGGAACTCCGGAATGCAAACACAGATGAAAGTAGTCAAATCATGCCACGGATTATTAATGTGTAAAAAATCATAATCATCACTCAGAGTTGAACGAAGGAACTTCTCATTCATACATCCTTGTAACATCAATAAACCTCGGGAATAAACAGCACCAGAGAATCATTTGAGGTCTTACGGGATCCTTAAATTGTCTGTTTACTTGTTCGATCACATCTTTCATGCCTTCAAGCTTCCCCAATATGTCATCTTCACCAAAATCATTCTCAACACCAAACATGCGAGTCATCTGGGTGAACAGTCCGCCAAACTTATTCCTCATACTCATCAACTTTGAAAGACCTTTCTCTAATGTCGATGGAAATTGTAGCAACCGAAGAGTATGACCAGTTGGAGCTGTATCAAACACTATAACAGAATAATCCATAGTCTGCACTAGCTTGAGCATTTCTCCAAAACTCATAGCCTCATCGATTCCAGGTATTGAATTTGTCAAGTCCGACATAAACCCATCGGTACCATCTGAACTAAGGTTTTCGTCATTTTCCACATTAGGATCAACTTCCTAGAAGAAGAAGAAGAACTACATCACTAGATACAATATCATACATACGTGGCGCCAGGCCAACGCATACATTCAGTTCAAACTAAACTCTGCATATACTCCACACCAATTGCTCCAACTAATATATCAACATGTTAAAATTGAAATAACAATCACAGCAATTTCCAAGAAATTTGAAAGCATAATCAATTAAATGAACG
>two_Unigene_BMK.15029
CATTTTCAATCTCAATTCACAAACAATTTCCTCTCCTTCCTCAATTCCGAGTGCAGATTACTACAATGGCGGAAGAGTTCGAGGAATCCGAGGTCGTCTTCAACGCCAACGACGAATTCGCCGCCGCCGATTTCAAGCTGAGCTCGAGAGAGCTCTTCGCGAGGAGCGAGAAGGCGAAGAGGAAGAAGATTAAGACGGTTCCGATGAGCATCCCGGAGAAAGTGTCGTGGCTCCGGTACTCCGATCCCGATTTGGAAGCTGATTGCGGCGGCGGAGAGATGGTGCCTCCGCACGTCATCGTGGGGCGGCGCGTGGCCGGAAAAGTGATGGCTTTCTCCGTTTGCACGGGAAACGGGAGGACTCTCAAGGGACGGGATTTGAGCCAAGTCCGTAACTCCGTTCTCCGCCTCACCGGCTTCCTCGAAACGTGATGGGAATTTTGAATTAAATTCGATTTTTAAAGGATTTTTTCACCCGATTGTTTCAGAAATTAGATGTTAATTAGTATTATTAGTGATTGTGCGGAATTTCCAAGAAATTGTGCGACTCTGTTTGTTGTAAGAAAATGGAAGAGGAAAAATGTTTTGCAAAAAAAGAAGCGATTGAATTAGAAAAGATAAAGAAGAAAGG
>one_Unigene_BMK.15606
CGCTCTTCCGATCTGGGGGGGATCGACACTTGTGCTCCTTGTCTTCATCTTGCTTCTAGTTAACATACATGCTCGCCCACATCATGGCCGTCAAACTCAATCACATTATCGGGTCGAACCTAACTTGTTGAAGCATAAACAAGCGGATACACTGCAAGAGGCTGGGTCGAGGTTACCGGATTGTACCCACGCTTGTGGATCTTGTACGCCATGCCGGCTAGTTATGGTGAGCTTTGTATGTTCATCCATTGAAGAGGCCGAGACTTGCCCTATGGCTTACAAATGCATGTGTCACAATAAGTCGTACCCTGTGCCATGAAATGTTTGATTAATTCAAATTTTGAATCAGTTGATGGTAGTTTATTTTACCTCTCGTCACGTAAATAAGTTGTTTTTGTTTTCAATAGTTGTTTTCATGTGTGAATTTATTGTTTTAAAGGGTGCTTGCAAATGTAGTGGTTGTTGATTTCCTTCTTTAGATGCAGC
>one_Unigene_BMK.33681
GTCATCTTGAATATCAGGAGACAACAGACTGGAAGGATTATCTTCACATCTTCCACTGAGAGACTCTCTGGAGTCTCTACCGCTAGCAATACTTACCCCCTCATCAATGGGCGTCGTAGGCTCATCCTTTGAAACAACATCAACCACAGAATTTAAATGTGATTCAGTACATTTCTTTTCACGATTTTCTTTCTCTCTCAATCTTTCCTTCCTTCGAAGCTTCTTTTCCCTTTCTTTTGCCCTCCTGTACTCCTTCA
>one_Unigene_BMK.7407
AGTGGAAGGTGCAAGCGCATGGTCTAGATCTAAGTGGCTTAAATGCCTGCTATATAACTCTACGGGCTTGGAAAATGGATGGGCGTTGCAACGAACTCTATGTGAAAGCTCATGCTTTGCGAGGTCAACAATGTGTACATTGCAGGCTTGTAGTTGGTGATGGATTTGTAACTATTACTAGAGGGGAAGGTATCACAAGGTTCTTTGAACATGCAGAGGAGGCTGAGGAAGAAGAGGATGACGATTTTGTGGACAAGGATGGAAATGAACTTGATGGTGAATGTTCTCGTCCCCAGAAACATGCGAAGAGCCCTGAGCTTGCTCGGGAATTTCTTCTAGATGCTGCAACTGTCATTTTTAAGGAGCAGGTTGAGAAAGCTTTCAGAGAAGGAACAGCACGACAAAATGCGCATAGCATCTTTGTGTATCTTGCTCTTAAGTTGGTAGAAGAACGTGTACATGTTGCCTGCAAGGAAATCATTACATTAGAAAAACAGATGAAGCTTCTTGAAGAAGAAGAAAAG
>one_Unigene_BMK.36498
GCTTGTTATATGAATGGGCATTTTTGTCAAGGAGAGTGTCCCTTCCCTTTTAAACACTACAAATTTCGGTAAGCCAATGCATTGGCTTAACCATGGAGTCATCATTAAGGTCTCATGCACAAGTACTTCTCCAACGCCATTCATCAAGAGCGGAGAACTTAGCCCAAAAGACTTAACCTCGTCGGCCTTCTTGTGGTCTGAAGAGTCTACTCTTGGTGATGGTGATCTTGGTCTTCTGACCTGTACTCTTGTCCTCTGCAGAGACATTTAAGATCCCACTGGCATCGATGTCGAAGCTGACAGTGATCTGAGGGACGCCCCTCGGAGCAGGAGGGATCCCGGAGATTGTGAACTTCCCAAGCAAGTTGTTCTCCCTCGTCCTCGTTCTCTCACCTTCGTACACCTGAATCAACATTCCACGCTGGTTCTCCGAGTGAGTCGAGAAAACCTGTTCCTTCCTTGTGGGAAGGGAGGTGTTCCTTGGGATCAAAACCGTCATGACGCCTCCAGCGGTTTTCACACCAAGAGAGAGAGGAGTGGCGTCGAGAAGCAATAGGTCTAGAACCCTCTCGTCACCCTCGCCGCTCAAAATCGCAGCTTGGACAGCA
>one_Unigene_BMK.17080
CAGTGACATCATCTGATAGTAATACAAGTTGTAGTGACCATGATTCTGCTCGAGTTGGCCCTTCAGTGTCTCATAGTGATCATTCTGTTATCGAGAGTTCATCTGAAAGAAGTAACGAGAAGTTATACGTAGCTGCATCGGAAGACGATGCAAGTGATGCAAAGCAGAATGGAACTGATATTTCCACAGCTCACAGTCAAGGGAATTCTACTTACACAAATGGTAGAGAGTTGGAAATTACCCTTCCTGGAAGCGGTAGGTCCTTAGATGATTCACAAGATGATGAAAATTTAGGATTTATTAAGGGGAAAACTGGTTGGTTGGAGAAGATTAGACGCAGAAGGAAAACCAGTAGAAGGATGAATTCCTTACCGGAGGAGGATGATGTGCCTGGTGATACCAACTCGTCAAGAGGTCAGGTGTTGACATAGAAACCTGCTGAAGTGATGGTTTATGGACCAAAAAGCTGTTGGGATTTGAGTTGTGGAAATCCAGTCTGGACAGAACTACCTCTGCCATAGTTAGTTAGTATAACAAGGGAGCTAGATCTTGAGTTCCACAAATGAAATTATTGAAAAGATGGTTGTGTACCTAAATTAACTTGAATTGTGCTTCTAATGGAGGATGAGTGAACTTCTATGCAGTATGTGCATTGTGCAATGTCTGATCTCTGTTCTCACTGAACATCTGGACAGTACGTACAATGTAATCATCTGAACTTCTGAACCTATTTTAGTCCGAAATGGTTACTTCTCTCAGCTTAGAGAT
>two_Unigene_BMK.15041
CGATCCTTCTTCAAATTTTCAATTCTTTTAATCAAATCTTCAATTTCAGTTTCTTCTTCTATGTGCAGAGTTTCTCCTATGCTCTCAATCTCGTTATCACTTGACACCGAATCTCGCTCAGCATTATATATCCTCTGTTCGTCATTCTCAATATATACAAGACGTGAACGCCTCTTCTTTGTATGTGCACCTTCTTCTACATCAGCATCATAACGGATTGGTGAATAAAATCCAAAGCTTGCAGGCTGCTTCTGCCTACTTGAAATTATTATTTTCCGCTTCCAATCCTCACAAGCAGATATTTTCTTCTCGTCCAGCTTAAGCAGGTATGGATGAGAAAAAAGGCTGAAAACTTTAGCTCGGAACCATCGGGCATAGCAAAGAGGATTCCCTTCTAACCACAAGATCTCAAGAGATGGGATACCAGCAAGAACCTCGATTTCAGAGAAGTTAGAAATAATATTGTATGAAACATCAAGCGCTTGAAGAGATTTGAGATTTTCAATGCCGTGCAATGAAGTTAAAGCATTGTTCCTCAGCACAAGCTTAACAATCTGACAGGAGACCTCACTTAATGATGCAATACTTCTTAGGTTATTAAATCCCAAATCCACATGCTTCAATTTGGTGCATTTCCTGAGATTATCCACCTTTGTGAACTTGTTCCTACTCAGATCAAGGGTTTCAACCAGAGGAAGAAGCTGCAAAGACTCGTCCATGAGAATCAAGTCATTACACGCACAAGAAACAAAAGACAACCGGTTCCATTGGGGTGAATTCTTTATGTCCGCAATTCTACTTGCAAATATGTGCCGCAATGCATCAGTTGAGTTATGGCATATCAGTTTCTCAAGCGTTAACCTCAGCTCAAGCAAGCCTTTCGCTGCAGAGGTCGACAAATCACATCCACGGAGCTCCAGAACCTTCAGACTGCCGAAAGGAAGAAGAAACAGAGGCGTCGGATCCCTGCGGAGCGGAGGAAGCAGAGAAACGAGCTTTAACGACGGAAGGAGGCGAAGAATTCTCCGCAACTGCTCGAGCGCGCGGTGGTCGCCCAAATCCGACACATAGGCGCGCAAATAATCGACCGGAGCTCCGGACAGCAAGCTCTCCAGCTCCCCAAACGCTTCCAGCCTCGATTGCACGTAGCGCAAACCCACTGGATTCAATTTCAGCACCAGAGTGCCTTCAATTAACT
>two_Unigene_BMK.697
GACCGGGGGCTCTCCATCTCTCTCTAGATTCTCACAAGCACACAAAGGAGAGGAGGAAAGAGGGAGAAATAGTGGTGGAGAGGAGAGAGAGTGGAGAAGAAAAGAAATGAGAAATAAGCAATTCAAGAAAGAGAATGAGTAATGCATTCCCACCTTCTTATATTCATAACTGCAAAATCACTAACACCTCATCCTCTCCCCCTTCTCTTCTTCTCCCACACTCATTGCCTTCTCACAATTCTCTTGTTTTCCAGGCTGCAAGGCTATTAGGC
>two_Unigene_BMK.31451
AATAAAAGGCCCTCTTCTTCAACCTTCTTCTCCTTTTGGTAGAACTCGAATTTGTCGGCAAACCCGGTAGAAAAATCCCGGATCTTGCTGGTTTTGAGATTAGATTCGGCGACTGAGGCATTCCACCATCCGAGACAAAAGCAGTGATCGCGCGCGAACCGCCGTCTATCGCAACACTGCTGGGGAGCTGGCGTTGGTGGATGTTGGTAGAATCGGCAGTGATGAGCAGAAGCAGGTTTTGGATAAGCTGATTGCCGCTGTGAATGAAGATATGGAGGGTATTTTGAGAGGAGTTAGGAAGAGATTTGATGTCGTAGGCCTGGAATTTCCAAAAGTCGAGGTTCGGTTTGAGAATCTGAAGGTCGATGCTTTAGTTCATGTCGGAAGCAGAGCTCTGCTGACTATACCTAATTTCATTTTTGACATGACTGAGGCCTTCTTGAGGCAGCTCAGAATTTTCTCTGGTGGAAGACGAAAACTCCCTATCCTAAACAATATAAATGGCATCATACGACCTTCAAGGTTGACTCTGCTTCTCGGCCCTCCTAGCTCTGGAAAGACGACATTTCTCCTGGCTCTTGCAGGTCGCCTTGCACCAAGTTTGCAGATGTCAGGGAAAGTAATGTATAACGGACACAGTGTAGAAGAGTTTACTCCTCAGAGAACCTCAGCATATGCAAGTCAGCAGGATTTACACATCGCAGAGATGACCGTGAGAGAGGTGCTTGAATTTGCAGGATCCTGTCAGGGTGCCGGATTCAAGCATGAAATTCTCATGGAACTTCTTAGAAGAGAAAAAATTGCTGAAATTAACCCGGATCAAGAACTAGATATATTTATCAAGGCAGTAGTTTTGGGGCAACAGACAAGCGTACTTGTGGAATACATCATGAAGATTTTAGGATTGGACATTTGTGCTGATACATTGGTGGGAGATGAAATGCTTAAAGGAATATCCGGAGGGCAAAAAAAACGGCTTACGACAGCTGAACTGCTTATGGGTCCTTCTAGGGTACTTCTCTTGGATGAGATATCAACGGGACTAGACAGCTCTACTACACATCAGATCATCAATTATCTTCGGCACACAACTCATGCACTTGATGGTACAACACTGGTGTCTCTCTTGCAACCGGATCCTGAGACATACAAGATGTTTGATGACGTAATTCTTTTTAGTGAGGGGCTAATAGTATGTCAAGGGCGCCTTGTGAAGATGCAGTTGATTTTTTTTCACTTTTATGGGTTTCAAGTGTCCATCCAGGAAAAATGTTGCTGACTTCCTACAAGAGGTCTTATCTGAAAAGGATCAAGAGCAGTATTGGTTCAAGAACAAACAGTACACATATGTAACTGCAGCGAAGTTTATAGATGGTTTTCAATCCTTTCATGTTGGCAATTTGTTGGCACAGGAGTTGGCTGTTACATTTGATAAAAATTACAGTCATCCAGCTGCACTGTCTACCAAGACATACGGTATAAGTAGGCGAAAGCTTCTAAGGATCAGTTTATTATGGCAGATGCTACTGCTGAAGCGGAATTCTCCTGTGTTCATCTTCAAATTAATTCAGCTCCTCCTAATTATTCTTTTGATGATGAGTGTGTTCTTCCGGACTACATTGCATCATAATACTCTGGATGACGGGGGCATCTACCTTGGTGCCCTTTACTTCGCAATAGTTATGATTCTTTTTAATGGATTTATGGAGGTCCCAATGTTGATAGCTAAGCTTCCTGTTCTGTACAAACAAAGGGATCTGTACTTCTACCCATGTTGGATCTATACTCTCCCCTCTTGGCTCTTGAGTATTCCCCTTTCATTTTTAGAATCTTTTCTATGGGTAGCAGTTACATATTATGCCATTGGCTTTGATCCTCAAATAACCAGATGCATTTTTCAGTTCTTGTTGTACTTCACTTTGCACCAGATGTCAATAGGTCTTTTTCGTGTGATGGCATCATTAGGGCGAAATATGGTGGTTGCCAACACATTTGGGTCTTTTGCTATGCTGGTTGTCATGGTCCTTGGAGGGTTCATACTTTCAAGAGATAGCATTCCAGTTTGGTGGATATGGGGTTACTGGTTTTCCCCTATGATGTATGCCCAAAGTGCAGCTTCAGTTAATGAATTTCTTGGCCACTCTTGGGATAAGAAAGCTGGAGAAGGCACTAATTTGTCCTTGGGACAAATGCTATTGAAGGTTCGCAGTTTATTTCCAAGTGACCATTGGTATTGGATCGGCGTTGGAGCATTACTTGGATATATTTTATTATTCAACACTCTGTTCACTGTTTTTTTGACTTACCTAAACCCTCTTGGGAATCAGCAAGCTGTTATTTCCAAGGAGGATTGCCATGACAAAGTGAAGGGGAAAGAAAGTCGACGCTCCATCTTTTCTTTTGGAGAGTTTTTGCAACGTTCACACTCATTTACCGGTCCCCGAAAGAGCTTTGAATCTCACATAATGACTTTCGGAGAGTTTCTGCAGCATTCACACTCGTACACTGGCAAGAGCAACGAGAAGCAGAAAGGGATGGTTCTCCCATTCAAACCTCTTTCCATGTGTTTTAGCAACATCAGTTACTACGTTGATGTTCCTCTAGAATTGAAGGGGCAAGGCTTACAAGAAAAAAAACTACAGCTACTTGTAAATGTTACCGGAGCATTCCGGCCCGGTGTCCTCACTGCCTTAGTTGGCGTCAGCGGTGCTGGTAAAACCACCCTCATGGATGTTCTAGCTGGTAGGAAAACTGGAGGACATATTGAAGGCAGGGTGTACATTTCTGGATATCCAAAGAATCAGAAAACATTTGCAAGGATATCTGGATACTGTGAACAGAATGATGTTCATTCTCCATGCCTGACTGTGCGTGAATCACTTGTATATTCTGCTTGGCTCCGACTATCCTCTCAGTGTGACTTCGCGACACAGAGAGCGTTTGTAGATGAAGTTATGGCACTAGTTGAACTAACTCAACTACGTGGGGCTTTAGTTGGGGTACCAGGAGTGGACGGCTTATCAGTAGAACAAAGGAAAAGGCTTACAATCGCAGTAGAACTTGTTGCCAATCCTTCTATAGTTTTCATGGATGAGCCTACTTCAGGCCTTGATGCCAGGTCTGCAGCCATTGTGATGAGAGCTGTGAGGAACATTGTGGATACGGGTCGAACAATAGTTTGCACTATTCACCAGCCCAGTATTGATATCTTTGAATCTTTTGATGAGCTTTTACTCATGAAACGAGGCGGGCGGCTCATTTATGCTGGTCCATTGGGAGACAAATCCATCAAACTCATCGAGCATTTTGAGGCTATTCCAGGAGTTAAAAAAATAAGACCTGGATATAACCCTGCAGCTTGGATCCTCGAAGTCACATC
>one_Unigene_BMK.30142
CATGTCTTTTTATATTTTGTAAACGTCAGAGATATTTAATGTCACAACAACGGATTATTCCAGAATATGATCAAATCTGTCTATTTTTTCTCAGGAAGTTTCTCTAACAATTCCGGTATGATCTCAAAAAGGTCTCCCACAAGTCCATAATCCGCAACCTGAAATATCGGTGCATCAGCATCTTTATTTACAGCAACGATGACTTTTGAATCTCTAATGCCAGCTAAGTGTTGAATAGCTCCAGAAACACCGAAAGCCATGTATAGTTCCGGAGCAACAATTTTCCCGGTCTGACCAACCTGGAGTTCATTTGGAACGAATCCCGCATCAACTGCAGCACGAGTGGCTCCAACTGCAGCACCAAGTTTCTCAGCAAGCTTCTCGATCATTTTGAAATTCTCTGCACTTTTTAGACCTCGCCCTCCAGTGACAACAATGCGTGCGTTTGCCAGATCTGGGCGTTCTGTATCCTCCTGAGAGGAGATGCTTACATATCTCGATTTTCCATCTGCATCATCTTTGCTGAAGGCTGAAAGATCAATCTTCTCAATACATTTGTCATTTGACACCGAAGCTGGCGCCATTCCCGTAGGAAATGAAGTAGCCCTAATAGTCAGCATACAAGGGTTTGAACCGGTGTATCGAACAGTACTAAGAGCATTTCCAGCATATATTGGCCTAACAAAAAGATTCGAGCCACTAATCTCTGTAACATCGGTTATAGGTGAAACATCGAGAAGTGCTGCTGCACGGGGGAGAACATTCTTTCCAAAAGAACCCGATCCAGCAATTATGTGAGAATAGCTATCTTTCTGCTGTACAAGATGCACCAGTTTAGCCCATGGTTCTGCTAGAGCATATGTGAACCTCTCCGAATCAGCAAGAAGGACCTTAGAAATGGAAGGGTGGAAACAAGCAGCATGAGCAGCAGCCTCCTGTGCTTGCAACTTTGCCTCCTCAACTTTTCTAAAACCCTCAGCACTGAAAGCCCTCTTATCCATATTTATATCGCCTTTACTGAGATGACCACTTGGAATTGAAGGTGTCGCCACAGGAAAAGCCTGGTTGGAGGGAGGGCCTTTAGGCGCAAAGCTTGAAGGTGTTGAGACGGCAACAGATGTAGAATAATAACTTCCAACAACAGGTCTCGGCAATAATCCTACTTGATTATGAGCTATAAAAGATACCCGACTAAGATCTTCGACTGTAGGAGCCTTGTTAGATATCTGGCTAGGTACTGAATGAGCAGAGACAGCATCTGATAGAGCAGTGGCAGTAACCTGTACAACATCCTCGGAACCAGAAGACTTCTTCCTCTTTCTAGTTTTCGTCTCACAAGTCTTTCTAGATGATGCTTTAACCTTTTTCAAGTCAAGTGGAGAAGCCCCAACTAACACAGCGGTTGCTCCAGTATTAGTTGTAGGAATAGGAGGACCATGCTTCAGGCCAGAGGTAATAGGCAAAGGTGATTCTTTAACTGCTGTCAGTTTTACTGGTTCCGTAGTTTGGAATGCAGGATAGCTAGTACTGATTTCAAAAGGAGAACTTTGTGAAGAAGCAAGCCACGGCACAGGGAAGGGAGCAGGAGGGGCTTGCGCTGCCCAAGTAGAATGTGTAACATAATTCCGCAAAGGTGGTGTCTGGTAAGGATTCAAAGGAGAAACAGCCTGATAATCAATCACAGCACTTCTAGACATGCTACCTGGAGGCAGAGCTTCCCCAGAAGGAGTAGATACATTCCACAAGGGAGACGAGAGAGGGATCGCTGAGTGAACTGGAGAAGGGATAGCTTTGATACTTGGCCGAGCAGCTGTTGAGGAAAGAACGTCACTTTGAGGGAAACCTTGTCTATTATTTTGATCTGGAGATTTAGCACCTACATCTTTAACAGAACGCGAGGGTACAGGAGTTCCAGTATTATTTCCCTGGGATTTTTTTACCATGAAATCTTTCTACACACGCACGCCAAGACCGCTCCCAAGAGCTCCTACCTCCATCAGACATACCAAAGGCTGAAACCATACAAGCTTCATCAGGTGCAGCTCCTTGTATAAGAGATCCGTAAACAAAGATTTGTGCTCGAAGTTGCACTTGTTGCAAATCTGTAAAAGGCTGCTGAAAGAACGAAGATGATGGAGCAGAGGTGTTAAGATCAGGCATACTGGATGTAGGAATTGTAACATGCCCTCTCGACTTCACACCACTTTCAAACACCATGAGTTTACCAGCTGCTGATGGACTCATAAACGAAGATGATTTCTCCCCCTTTTCAGTCTGCTTCAGAGCAGATGTTTCTTTTGCTAGATTTCCCTTTTTTAAACTTCCCTTTCCAGATCTACTGCCGCCACGTCTTGATTTACGCTCAGAGGTAGCTCCAACACCTCCAGATGGAGGGCAAACACCAGGTGTTGAAGAACCAACATGAGAAGTTTCCTTCACAACGATTGGATCCGTCTGGCTGCAAACAGCAGCTTCAGGCAATCCTTCACCAGTCGGCAATTTACAAGCTTGAAGTGCCGGAAATGATTGCATACTCTTGTCAGCATCTTCAGTAGATCGACTTTCCAAAGGCCTGGTGTCGAAAGTAAAGGTCTCATCTTCTTTGCACGGCTCGTTAACTCCTGAAGTCTGAGATCTATTTGATAAATTGCCAGAATTTTCAACATTGATCTTCTTAGGAGAAGCATGCTCGTTTACTTCAATTTGTGTAAGGTCAGTACAACTAGCACCGGGGGCAGGGACATCATCCTTGTTAGATATATCAATTTCTACAGTACTGCTGGTTACTGACAATTTTGAAGAATTATCTGTGATGTCTCTTTCTGATTCTGCTATCTTTTGTTCTTTAGAAGGTGTGGCTTCAATTCCATCATTTTGAGCTACTAAAGAATTGACAGGATCATCCATTAGTTTATTTAACTCCTTGGAGGCTTCATCAGGAATGTTTTCACTGGAAATCTCTAAGAGGGAAATAGATTGATGGCTTGTCTTTATTTCTCCTGTTGCAGAAGCAGCAATTGTATCGTTCTCAATTTCAGTAGCAGGGAAAAGCTCATTATTATCTAGTGCCTCCTTTGGATCTGAATGACTTGGTTGTTTAAGAGCTACAGAATCGGTTTCTCTACTTTGATCCTTGTGCTCCGTATCAGATAGTGGTGGGATATGCTCGCGAGAGTAAGCGAACTGATCTCCTTCAACAGGTGATGCTGCCAAGTTTTTACCTTCAACTTCAGAATGCAATGCTGGATCATTCCCAATTGGACTATCAGGTTTTGATCCAGTAGGTTTCTGGACTTCAACTGCCTCTGCAGGACAACTGGATCCAGCTTCTTTTTCAACATCATCAAGGACCATCTCATGTGAATCAAGAGGCAACTTTTCACTTTCTTCCTCAGGGGCAGAACCATTTACAGGCAACAGAAGAATAGGATTGTTGAAATTATTCATATCATGCTCATTCATATTTTC
>one_Unigene_BMK.29616
ATAGAGGCGAACAAGCCGCAGGGTGACAAATTTCACATGATCAATCCCACTCCAATCGTGTGACTCAGCTTCCAATTCTCAGTCAAGCTTCGCCAATTTCATTTCCCAGTCAACCTCATCGCTTCCGCATTTCAGAATCACGCACTGGTACCTACATATAAAAGTATTAGTCCGGAATCGAGATGAAGAGCTCGTCGGAGGTGGTGATGGAGATAGAGGCGAACAAGCCGCAGGGGAACGGGATGGTGATCGGAGGGCTGAGCCCGCTGAGCGAGAGCTTGTGGAAGGAGAAGACCAACACCGAGTTTGTTGGTGACGTGTCGGCCAGGCTGGCGTGGAAGGATTTGACCGTTGTGGTCAGCCTCGGCAACGGCGACACGCAGAATGTTCTCGACAGACTCTCCGGCTACGCCGAGCCGGGATCTTTCACCGCGCTCATGGGCCCCTCCGGATCCGGGAAGTCCACGCTGCTTGACGCCCTCTCCGGCCGCCTAGCCGCCAATGCCTTCCTCTCCGGCACCATCCAGCTCAACGGCCGCAAGGCCAACTTGTCGTTCGGCACCGCTGCATATGTGACGCAGGACGACAATTTGATAGGCACGCTGACGGTGCGCGAGACGATATCGTACTCAGCTCGGCTGCGCCTCCCGGACAGGATGGCGTGGGCGGACAAATGGGCGCTGGTGGAGAGCACGATCGTCGAGATGGGGCTTCAGGACTGCGCGGACACGGTGATAGGCAACTGGCACCTTCGCGGGATCAGCGGCGGGGAGAGGAGGAGGGTCAGCATTGCGCTTGAGATCTTGATGAGGCCGCGCCTCCTTTTCCTCGACGAGCCAACTAGTGGCCTCGACAGCGCCTCCGCCTTCTTTGTCACGCAGACCCTGCGTAGCCTCTCGAGGGACGGACGCACCGTGATCGCGTCCATCCACCAGCCCAGCAGCGAAGTGTTCGAGCTCTTCGACCGGTTGTATTTGCTCTCAGGCGGTAAATCTGTCTACTTTGGCCAAGCTTCACAAGCCTACGAGTTTTTCGCTCAAGCCGGGTTTCCATGTCCGGCTTTGAGGAACCCATCTGATCACTTCCTCCGCTGCATCAATTCCGATTTCGACAAAGTTAAAGCAACACTCAAAGGATCTATGAAAATGAGGTTTGAGATGAATGATGATCCAGTTGATAGAGTGACCACAGCAGAAGCTATACGTACACTAGTGGAATCTTATCAAAAATCTCAGTATTATTACTCAGCAAGAGAGAAGATTGAGGAGATGTCTAAGATTAGAGGAACTGTGCTAGATTCTGGAGGGAGTCAGGCGAGTTTCTTGATGCAGGCTTTCACCTTGACCATACGCTCGTTTGTTAACATGTCGAGGGACTTCGGCTACTACTGGCTCAGGCTCGTCATCTACCTCGTCGTCACTGTCTGCATCGGAACTATTTACATGAATGTAGGAACCAGCTACAGCGCCATTTTGGTATGTTAGAAACCATTCTCACTGTATCCTTCTCCTGTATCATCGACTTGATCATGCATGCTTCTGCAGGCTAGGGGCGCCTGTGCTTCCTTCGTGTTCGGGTTCGTGACCTTTATGTCGATTGGTGGATTTCCTTCCTTCGTCGAAGACATGAAGGTGTTCCAAAGGGAAAGGCTGAATGGTCACTACGGCGTGGGGGCTTTCGTGATCAGCAACACACTATCCGCGATGCCGTTTCTGATACTGATCACCTTCCTCTCCGGGACCGTCTGCTACTTCATGGTGCGGCTCCACCCGGGGATCACACACTACATCTTCTTCGTGCTGTGTCTGTACGCGAGCGTGACTGTGGTGGAGAGCCTGATGATGGCCATCGCCAGTGTCGTTCCCAACTTCCTCATGGGCATCATCATCGGAGCTGGGATCCAGGGGATATTCATGCTCGTCTCCGGCTACTTCCGGCTTCCCAAAGACATCCCGAAGCCCTTCTGGCGATACCCCATGTCCTACATAAGCTTCCACTTCTGGGCTCTGCAGGGCCAGTACCAGAACGATCTCAAAGGTTTGATCTTCGACAACCAGACCCCCGACCTCCCCAAGATCCCGGGAGAATACATCCTGGAAAACGTCTTCCAGATTGATATGCAACGATCAAAATGGGTGGATCTCAGCGTTCTCCTAAGCATGATCATCATCTACCGCATCATCTTCTTCATAATGATCAAAGTGAACGAGGACGTGACTCCCTGGGTCCGTGGCTACATTGCAAGACGACGAATCCAACACAAAGGAACAAACCAGAGCACCATGGTTTCCCCATTTGGGCTCACCCAGTCCCCTTCACTCAGGACTTACGTTCAGCCACGAGGCTCAGCCACAACCAAGAGGTAGAAACAGACAACGACATCAGCCATTTCCCACTGCTCATATGTCCACTAGCTAATCCACTTTGTAAGACGACTAGTATTTATTATGCAACATTGCAACCTAGCTACACTTTACAAGTCTTCATTCTGTCTTCATATATATGGATCGGATTAACTTGCTTCAACTTTTTATCCTTCCAAATAACTCATTTTACCAGCTGTTCTCGATTGTGTAAATAAACTAGGCAATACACAAATGCCTTCCTTCTTATAAAGAACAAATGTAATACAAAAAGGAGTTGCAAAATTACATCACTTAGCTAGGTCATCGTCTCCTTTTCTTGCTCCGTGACCGTATGAACTGGAGAAGCACAACATTATGGTTTCTGCTGTAATTTCCTATCATTTACAAACAAGTTGCTCATTTGGTAGACCAAGTACAACAAAATAAATACACATCATTCTTTCCCTATAAATCCACTTGTACCCCGATACAGATGAGACGTTGTACCAATCAATCCGCAAACAAGTAATGTAGGCAAGGAGAAGCAAACCTGAAGTTCATCCTCCATCTCTCAGCATTGATTTTCTAACTTCTTGATGTCGGGTTTAGGATGCACGAAATATAGGCTGTTCCATCACCTATCAAGCCTAATACTTGAATGAATCGAGAAATAAGCCAAGTGAAAGGCCAGCCTTCCAATAATTAGATATGATGATCACCTTCTTCACGTTGCCAACCAAAGGAAGAGAGGCCTTGTACATGAGAGCCCCAATACCTTCCACTACAGCCACAGTCAAGGCAGCCGAGAGAACATCCCAATCACCGGTCTGCCCTATTACAGTCGCGAAAGCAGTGGCACAATAGAACCCCACCAAGAAAGAGAAGAGCTTGGCAGGCAGGTCTCTCGTTAGCTCTCTTAGTCGCGCAGTTAGCTTCAACTGAAACGCTCGGATAGTCCTAATGAGCCTAGTCGTCCCTCCACCGGACTCATTTGAGTTCAGCCGATTACCATCAGCTGCGCTTCTAAGAGACCACATCAGCCTCTTATGTCTCCTTGCAGTGGAAGGCTGAGAAACTGTGAAGGGATTTGGTACAAAATTAGGGCATGATAGAGCAGCAGCGAGCAACCTTGATTTGGAATCTCTAGGTAAAAGAATGAGCTTGGTATTTGCTAAGTAAAAGGCCATTTCTGTTCCCACCACGGAACCTTCAGTCTAAGAGAAAGAGATTGCCGGAGAAGCCATAGATTTTATTGAGAGAAGAAAGATTACTT
>two_Unigene_BMK.30384
GGCATGATACATTGGAAATATAATATTCGGATTTAGCAGAACACAAGGACACAGGTGCCCAAATTGGGCTGGTTTTCTTTAGTACAGCCCCCAAGATAACAAATGAAAGCTCAGGTAGTAATAATCAATAAATGAGGTGAGTTTTTAGTACATCTTTTTGTATAAGAAAAAAAAATATCAGTTTACCAATAAGAACTCCGGAAGCTCATCGTTGCTGTTGCTGTTGCTACCTTCGACTTGCACCTTTTTTTCGCGAGCCAAAAAAGAGCACAAAAATTTTTATATACTTCCTACCATTTTCTTGTCTAAGTGAGAGAGAATTCATCGTCTGTTCAGCTAGACTACGAGCTGATCAAGTCGCATCTGATCAAGCCAAGCCCCTAAAACAGTGTGATCGACGGAGTCAGTTTGAGGATTTGGTTTCAAACACTCACCGGATGGTGCAGCACCAGAACTTGGGGCTGCGGCCTTGTCCATCATCTCAGGTGGTGATTCTTTGACAAGAGATTGCACCCATGATAAGTCGGGTTCTTCTCCATCAGCTCTGCAATCAAACGAGGATGATCTTTTGAGACCACCTTCATGATCTGCGCCAACTGACCAATCTACTTTCCCGTTGGCCTGTCCCCACTTAGCCCATGCACTTGTAGGAGATCCCACAACAGGGGCACGGTTGGACCCAAGTTCTCGGGAGCTGAGGCTGCGCATCTGCTGCTGCTGCCTCTCGCGCTGAGCAAAAGCTGAGAGACGGGCATTCATGGGGGACACTGG
>one_Unigene_BMK.22191
ATGAGGAAAACACCGAAGCCAGTGGCATTGCGAAATCCTTCTTCGATATCTATGGCCCAGAGGCAAGAGCTGACGTCGAATTTAAGGAGACTAAAGCTACCTCAGCCTTGAATTTCCAGGATGTCCAAGGACTTGCCACCTGGGTACTTGCTGAGGGCTTCATGCCGTCGTGGGTATTCATTAAAAACAAGCCCTTAATTCCCAAAGTCGTCATGCTTTATATCCCCGGTCTTGATGCAGCATTGTATTTGTCACAGTCCAAACTACTAAAAAGTCTTAAAGAATGTTGTGGAATTCCTAGACCAGTTTTAGCTTTAAGCTGTGTATCAGATGGAATGCAGACTATAGATGCTCTACTTACATGCAAAGTTAAAAGAAAAAGGGACGAGGACGAACAGACTGAAAAGAAAGCTGCACGGATATCCTCTCAAGGAAATCAGGACTCTTCAGGTAGTGCATCTCCTATTGATTTAAAAGGAAACTTGCCATTCCCAGTTACTTACTACACACTTACACCTAAGCAATTGGAAGATAATGGATATTGTTTCAAAGATCCAGACTTTCTTTCAACACTTCCTGCTCCTTCTGGAACTCCATTGCATGGGATTTTGGCACTTGACTGTGAGATGTGCATTACTAGAAAAGGTTTTGAGCTTACAAGAATTACGCTGGTTGATACAACTGGGCAGGTATTATTGGATAAGCTTGTTAAACCAGCAAATCCTATTACTGATTACAACACAAGGTATAGTGGAATTACTCACGAGATGCTGGAAAGCGTTACTACAACACTTGAAGATGTTCAGGAAGATTTTCTGGGACTTGTTTACAAGGAGACTATCCTTGTTGGGCATTCACTGGAAAATGATTTGTTAGCTTTGAAGATCAAACATGATTTGGTGATTGATACCGCAATTTTGTATAGACACCCACGAGGTCAGTCTTATAAAACAGCTTTGCGCGTGTTAACAAGAAAGTTCCTTTCCATAGTGATACAAGATTCAGGAAATGGACATGATAGCGTTGAAGATGCTAGAGCTACAATGGAGCTTGCATTGTTAAAAATTAAACATGGTCCCGGTTTTGGCTTGCCACCGGCGCTCATGCGGAAGAAACTCCTGACAGTATTAAGTGACTCTGGAAAAACATCTTCTTTGATTGATAACGTATCTATAGTGAAGCGATACGCCTCTGAATCATCTCATTCAATTCCTGTATCCAGTGACGACGAAGCTCTTATGAAAGCCAGAAAAGAGGTAAAAAGTGACCGCGTGCAGTTCATCTGGACGCAGTTCTCAGAGTTGTATACTCATTTCAAGAAACAGGCAGACGACGACGAGAGCCTAAATACAAAGATAGCAGAGATGATCTCCTTGCTTACATGTAGTAAGAAGCCTTCCAGTAGACAAAGAAGCGCGTACAATATCACGTCGGAGCTGGAGGATATTCTTAGTCGAATAAACAGCAGAGTAAAGAGCATATATTCCTCTCTCCCTGACAACGCCATGCTCGTTATCTGTACAGGCCACGGAGACACTGCAACAGTACAGAAATTACGGAGTATCCTCTCGGAGCGGAAAGAAACCGTGCATTGCCGAGAGAAGATGGTGAAAGTGCTGGAGGAGTTGCAGGCTCAAGCTGAAGTAGGCTTGTGTTTTCTTGGCATCAAACACTAATAAAATCCGTCTGTCTGTCTCTCTCTCTCTGTTGTAGTAATTGATATTTTGTTGAGAAAAGATAGGTTAATCCAGACTAAGGGAAATTTTAATATATCTGCATATTTTGCCACGAATCTGGCTTCATGTTGTGGGCTGTATGTTACACGATCATTAAATTGTTGTAAACTAGTTTTGACCAGATTTCA
>two_Unigene_BMK.15057
TGAGTCTTAAAATAGCTGAACATGCAATAAACAGCTGTCCAAGAAAAAAAAGCTGCCTCAGGATTCTCACCTTTGAAAACTTTCATCAGCAATGATTTCTTGAGAAGAAGTTTCTTATGTGGAACCTCACTCAGAAAAGCTTCCAGGTCTGGAAATGATAAACGGGATTTTCCCTTAGGCTCACATTTTGTAGGACAACTGATTACATCAGACGGCACCATTTCCTCATTAGGGCACCCCTCATTTGTCCCATCTCTGGAAGCACTGTACTGACTACATGAGGCTCTTGGTCTCAATTCATTACTGCCTGCAGTCATGCAGGGATTCAGATTATCCTCAATAAACACTGCCTTCACAAAACTTATTGTAAATTCCACGTATGTTTCTACACACGACTTAATTCTTTTCATCAGTTCGATATCATAACTCGAAGACTTCATTCTGGAATTACTAACACCTGCTTTTTGGCCACCTAAAGCAGAAGCTATGCCCCATAATAGTCCTTGGAGAGAAGCAATTGTGGATGATAACTTATTCAAACTCTGAGGTCCAGTCATGCACTCTCTTTTCTTATCATCAGATGCCTCCCTGACAGTGGCCAAAGACTTTTGCAGGTCGTCTTCTAATGCCTTTGTTAATACTGAGATACTCTGAGATGTAACCAGAGTCTCTTTAGGAGATGATAGAAGGCCAGATTGTTCACTGATCCGATCTGCATTTTCTCTTTTTGTGTGGGCATTCCTAACAGATACAGCAGAGCTAATTGAATGTTGATACTGGTTTTCAGTAACCATCAGCAACACACGAGATGTGTAATCCAAAAATGAGAAAAGT
>one_Unigene_BMK.37044
GTTGATCTGATCATAACACAAACAAAGTAGGCTATAGTATGAATATACACAAAAAGAATCATGTACAGACAATTTTTATAGCCTGGCAAAAATCACCTTGCAATATACTAAGTTGGTATAATTCAGCAGACTGGTGGAGCCAATAAGCGTTTGTGGGCACTTAACTTCGCAGAGCCTTACCTGAGAACATAATTACTCGGGTTGAAGAGTTGTAGCGGGTGGTGCATGTTGAGCCACAAAAGATGTGATGAGTGGGTTCACCAGATGAGGCGCCTCATCCTGAGGGCAGTGGCCAACATTAGGAAGCACAACAAAATCTTCAACAGTATCAAACTGCGCATAGGCTCTCCCTAAATCAATTGGCTCCCAAGGATCCTTGTCACCCCAGCCCACCAGCACAGGACACTTCACTAAAGGCAGTAATTCCTCAGGGAGCGGCCCACCAGAGTAGCATATAAATTCAAGAAACACTTCTGCAGCACCAGGTTCGAGTCCAGGCTCAAGAATTATCTTGACTAATTCATCAGTTACCTGCGATGTGTCATAGTAACACTGACAAAGAATATTCCTCACCGACTGTGATGTAGCAACAGCACTGAAAAAGGATTTCCCAAGAGCAGTGTTTCTTAGCAAATTCTGGAATGATTTTATTAGGGGCCTTCCGTACCATGGTTGTTTCTTTACATGCAGCATGCGAAGGGATATATTAAAAAGAATAATGCCTTTGCAAATTTCAGGATCCATGACTGCTGCCTGGAGTCCAACAAGTCCTCCTATAGAATTACAGACAAAGAAGACTTCATCCTTCACAATTTCCCTACAGAAGTCATTTATCTGACTACCCCATGTCTCAAAAGTATAAAAGTGGTCAACTTGAAGCTTTCTTGGATCAGGTTTGTCTGAATAACCATACCCAATCAGATCGATTGCATATACCCTGTGTAAATCTGCAAGAACCGGTAAATTCTTCCTCCAGTGGTCACTGTTTGCTCCAAAACCGTGAATCAAAACCAGCGCAGGCCCAGTGGTCCCTGAGTACTGGTAACGTATCAAATAACCTCTCCAGTTCCATGTACTAGTTTTAACTTCGGTTGGGGAAGATGCATCAGTCGTAAGATCTAACTTATCCACCGAAGAACTGACACGAAAAGCATTACGCTCGGCGATTCTTCGATGGGGAGGAATCAAGTACCGTCTGCTGTTGAAGGATAACGGTTGCTGCCAATTGTGTTTGTGGTGAGTGATTCCGACCGGCAGATCCAGCTTGGATATGGCTGCTGTTGAAGCACCACAAACCGCCATGGCCGCTCTCCACTCTGAGTTGAAGATGCAGATTGCAACTGAATTTGATTTACTGAAAGAAAC
>one_Unigene_BMK.3279
CTTGGGATTATTACAATAAATCATTGAATAAATGAATCAACGTTTAACATTTCAAATCACATATACACACACATGTGAGAGAGTATACAGATTGCTAAAATATACAGCACAAACATGGGCACAACCTCTTTACCTATCACGCGTCCTTAATCTTATGAACAAAAGAATTGATTAGCACTAGACTCGCATCATCCCTGAAAAATCCTCTGCTCACCGAACCCATTTCCCAACAACGAAGCATCGCGAACCAATAATTGAGAATCGCAACAACTCTCGTCCTCAAAGCTCCTCCGCTTTCATAAGCCTCGGGTCTTCAAGAAATAACCGGTTTTTTTCCAGCTTTGCAGCGACGGGTGGGGTTGGCAGCAATCGAAAACATACAACGAACTGAAAATGTTAAAATACGACAGTTTGACCTGTAAAACCATCTTGCAGCTGTAGAGAGCCATCTTTCATCAAGTTTAAGCTCAAG
>two_Unigene_BMK.15058
CCGCGGCGGCGGCGGCGGCGGCGATCTTGAGGCTGTTCCGCCACTTCAACTGACATCATCTGATTCCTACTCTCATGTATCTTACAGTTGTGGCTCATGTGGGTACGAACTGAACCTCAACTCTTGCAACCGCAACATATCATTGATCGATTCAGAGTACGGCAAGTCGATGAAACGAGGGGTCATATCCTTCTTCTCCGTTGATGAGAGCCGATTCACGCAGGTAAACAAGCACCGATGGCTACCCTACTTGCGTTCATGGAGACTATTTCAACGACGAACCAAGCTGTTATGTAGGGGTTGCCGGAGCTACATTGGCACGGCATGGAATGTGGAGGATGGCACTCCTTCCTCTCCGTTTCAACTGGTAAAGCAAGGCTCAGCGACTTGGGACGGGATCTCTACTCGTAGGATGTACGAGATGAAGATACGTTCTCTGAAACCCGTGGCATTTACTCTTAGTGATGAATTGGACACAAAATTTGAAGAATTTCATGATCAAACAAGCTCAACTGTTCAATTGATTGATTAAGTATGTTCAAAAGGTTTTGTAACTTCTACTTTTCCCAATCAACAACCAAATACAGATGCAGATGTAGCTTCTATTTTTTTTTCCAATTCAGTGTGTGCGTGTGTCC
>two_Unigene_BMK.15061
GGCCCTTTCTAGACTAAGTCTCAATTGTTAAACAATCTCAAATGATGTATTCTTGTTTACAGGTTGAGAGAGAGAGCTACACACACATACACTAATACCTCTAGGTAACTCCCGTCCCACCAATCTATTGATTAGAGGGGAAACGTAGAGCGAGACTTAGATTACCATGCAAGCTAACTACTCTTATTAACAGAGCTTAGATTTGTCCAACCCCATTTTTGTGTAGCTTTCGCAGAGATCTACCTGGAATACTTCACAAAAGTGCGTGACCAGTGATTTACATGAAATATCGATCAATTCACTATCATCATCATCGTCTTCTTCTTTGTTGCCTTGAGACTGGAGTATACCTTTTATGCTTCCAACTTGACGATCGTTAATCCCACACGGGACTATGCGTTGAAAGGGCATTAGGTCTGTCGTCACATTAAGTGCTAAACCGTGATATGTTATCCATCTCGATATCTTTATACCGATGGCTGCTAATTTCTCATTACCAACCCAAACACCAGTTAAGCCTGCAACGCGTGATGCTTCAATATCAAATGCAGAGGAGATAGCACGGATAACCACCTCTTCAAGTGCCCTCAGGTACCAATGAAGATCCATCTTGTGATGCCGTAGATTCATAATAGGGTACATGACTAGCTGACCAGGGCCGTGATAAGTAACTTCACCGCCGCGTTCGGTTTGATACAAATCAAAAGGCGCATCGTTGAGATCGAATTTCAAAAATTCATCTGAACTGCCGGCGCCCAACGTGTAAACAGGCTGGTGCTGCAAAATAATCAATGATTCAGCTAAGTCTTCGTCCTTTTCACTCAACGCTTTCTTCTCTTCAACGATGGATTTCTGCCATCGCCACGCCTCGGCGTAGGGCACCAGCTCGTTGTGCAAGTCGTAAAAATCACACCTTCTGCTGTGGCTAGGGGTTAGTGAAAGAGATGGAGTAGCGCAACAGCGATGATGAATACAAGTGAATTTTGATGGAGTTTGTGTTGAGAGGTGTGGGGATGGATTTCTGCCATCGCCACGCCTCGGCGTAGGGCACCAGCTCGTTGTGCAAGTCGTAAAAATCACACCTTCTGCTGTGGCTAGGGGTTAGTGAAAGAGATGGAGTAGCGCAACAGCGATGATGAATACAAGTGAATTTTGATGGAGTTTG
>two_Unigene_BMK.15062
CCCAGGACGAAAAAAGATAAAGAATTTATAATAAGTAAATTAACAAATGGGCAGAGATATATATAAAAAAAGAAAGAACAATTCAACTCCAAAAAGAATATAGCTTTGAAGCAAGAATCAGAAATTAACAAATGCAATCCACTAACTAAACCCAGAAACTGAAATTTCTTCACACAATTGACGTTGATCAATGAATGATGTATGTAATAGCCAAAGCAACAAGCATCAACACATATGCTATTCCTTGATCGATAGCAACCCCGTCGCTAGAAGGAGCAGGTGCTGGCTCAGATGCCTGCGCATTAATTGAAGGAGCCAACAATGCCAAAACAAAGGCAGCGATTACCATCACACTGTACAATCTCAAAACCTCCATTTTTTTTTTATTTTTTTTAAATTTAATTTTGTTTCTCAACG
>one_Unigene_BMK.12584
GAAGAACCACAAAGCTTTCACTATCACTTCCATCGCCCGCCAATTTCATCCACAGAGACAACCACCTCCGTCCGCCGCTTTTCCTCTTCCATTCAATCAATCGCCGTAACTGCTTGTTAGCTTAGCTGACTTCGAAAAAAAGGAAGCCATGGGGTCTGAGGTCTGCGCAGATGAACAACAAGCTATTTGTGGGAAAAATTGGAGTTTGATTTGTAAAACAGGCGATGAGGAAGCTGGGCCAGCAACTCCAGAGGAAAAGGCAGAGCATTCCCCACCCCATTCTTCTCCTGATGTCGAAACTCCTAAAGAGACCTTGTTCGATTCCTTTGCCCCAGGCTCCGACAAGCTGTTGCTTGCTCCGCGCCGCCTCAGGTACCGGGATGAGTCGCACAGCCACGTCGTTCGTCGCCTCAACTTTGCCTCTTCTCTCATTGAAGAATTTGATAATGTGGCCGATGATGGTGATGAGGAGGATGAAGAGCAGCGTTTGTTTGACATTGTATATGGCACCATCATGGATGCCATTTCCGAAGAGCAAGGGGCGCCGAGATCCACACCCCTTCTCACCGGGATTGCTGAGACGCGCCCAAAAGAGGAGCAAGGGACGCCGAGATCCATGCCACTGCTCACCGGGATTGCGGAGACGTGTCCAGCAGCACCCATTAAGTCCGCAACGACAAGACAACGATGCATCATCGACAAGGATATATGCAGAAAGCTGTTCTAGAGTCAAAGACTGCCCAAGACTTGATCTTGGAATGGAAACCTAGGTTTTATCCTTCAATAGCATGTTAATTTAGTTTTCTTCTCCTCAAATGTATTCCAAAACTCATCAATCATCGATTCAGCAAAGTCAATATTCATCAAAGTTTAAGTATTCTGTTGTTTGCTACATGTCATAGTGA
>one_Unigene_BMK.17511
TGTTTTCTGGAAGATATACTGGAAATGACGGGATATAAGATAACTTCGTTCAACCAAATAGATGATTATGGCCAAGAGAAGCTTTGGAAGACACAAGAACAACTAACTCCACGGAAAAGAAAAAATCAAATTACCTCTCTTGTTGAGGAAGCTCTGAGTAAAGCAAAATTTGAGAACTATAGCTCTAGAGTACAAGAGTCTTTATCGTGCTGGATACCCGACTCTATTGGGTTTAATCTCTTAGAGGCTGTGTTGTGCCATATAACTCGCAAGGAACGCCCTGGGGCTGTGTTAGTATTTATGACTGGGTGGGAGGATATTAGTTGTTTGAGGGATCAGTTAAAAGCTCATCCTCTCTTAGGAGATCCAAATAGGGTCCTTCTGCTTACATGCCATGGCTCAATGGCAACTTCTGAACAGAAACTCATATTTGAGAGGCCACCTCCCAATGTACGGAAAATAGTGCTTGCTACGAATATGGCTGAGGCAAGTATTACGATCAATGACATAGTTTTCGTTGTTGATTGTGGAAAAGCAAAGGAGACTACTTATGATGCTCTGAATAACACACCGTGTCTACTACCTTCATGGATATCCCAAGCTTCTGCTCGGCAAAGAAGGGGTAGGGCTGGCCGTGTACAGCCAGGGGAGTGCTACCACCTGTATCCACAATGTGTATATGAAGCTTTTGCTGAATATCAACTCCCTGAACTTTTAAGAACTCCATTGAATTCTCTCTGCTTGCAAATTAAAAGTTTACAAGTCGAAAGTATTGGGGATTTTATCTCTGCTTCTCTTCAGCCACCTGAACCACTGGCTGTTCAAAATGCTGTTGATTTTTTGAAGATGATTGGTGCTTTGGATGAAAATGAGAACCTTACTCATCTTGGAAAGTTCTTGTCTGTGCTTCCTGTGGATCCTAAGCTGGGGAAAATGCTAATCATGGGTGCTATCTATTGCTGCTTTGACCCT
>one_Unigene_BMK.13480
GTTGGAACGAATGGAGTATTATTTGAAAACTAGGCAAAATGAGAAACAAACATAGGGAATCAGCTGTTAGTTAAAATTACAGAGAGAAGAAATCCTAAGCTAAAAGCCAGAAATTTTTGTGCCATCTAGTGGTGATGAGGTATCCACCAACTGCTTTGCTCTGCTTTCTTACACCTATTGCCAAACACTCCAAATTATTGATGCATTCATCCACAAACACCTCTGAGCTGCTCTTCAAACACAAGCAGTTGAGGAATGGAGATGGCTGCTTCTTCTGGCCTAGGACTAGAACAGAAACCTCAAGCTTCTTAACTTGGTTTATTACAGTATCCATTTTTGGGCCTTGAATTACTAATGCTTCCACTTCAACCTCGGGCTTACACGCCTTACAGAGAGAGCCGAGTGACGTGGCGAGGTAGTGAGACGAAGAAGACGAGTAGGCGTCGGAAACGACGTGGAGAAGAGTGAAGATGTCGCCCTTGTCGGCGACGTGGTTGAGCGCCCACATCATCGCGTGTTTCGTGTGCGAGGACTGATCCACCACCACCATCACCCTCTTCTTCATCGCAAACATCCCATTCTCTCCACCGCCCCACCGATTCGACCCTGACTCCCACATTTGGTAGCCGCTGCTTAGCTGCCGCAGAAATGAATCGGAACTCGCCATTTTTTTTATTTGTTGGTTTTTCTCACTGTCTGAAAATTTTTGGCATTTTGGACTTGTATACTGATGTGTAATTTTCGAG
>two_Unigene_BMK.15070
GTTGAAAAATACTCCCCCCGTCCCATTAATTACTATGAAACATTTACTATGAACCAGAAGCTTAGTCCTTACAGTCATACATCGGACGATCACCAGAAGTCTCGACAAGAGCATTCCCCATCCTTAAAATGATGGAACCTATTGACATCTCTTACAATGAGTTCCCTACCAACAACGTTGCTGATGAGCTTGAAGACGGTGTGGCAATCGCCACAAACACGAAGGTTCTTCATAATCCGTATGGATGCCCCAGGAGCTGATTTCAGCAGCCCGTAAGCAAGAGCCGATCTCTCACTATGCCAAAACAGCTGCCTTTCCTTCTCTTGGTGTTGCAAGTCGTGCAACACCAAGGAAGTGTCGGGCACATAGCCTCTCTTCCTAATCTCCGCATCCAACTCCTTCATAAGGGCAAAAATCTCCTCCCTCATCGGATGTTCCGTCTCACCAGCATAGAATACTTGGATCTCCTTCCCGAGATCCACACAGCTATAACCAGGTTTCTTTCTCCACTCCATTGAAAACATCAGTTTTCTCACTCTCGACACTTGCTCCCACATAGCAGCAAGTGCATAGACGTTAGACAGAAGTATGCACGTGGATGTATCCTCTGGCCCTAACTCGAGTAAATGATCAGCAATCCGAACACCTATCTCCTTCTTCCCACCTTGACAACACGAGCTCAACAGAGAAGCCCAAGCAGCTTCATCGGGTGTGAATGGCATGGTATCAAGTATATCCTTAGCTTCTTCAATCAATCCAGAACGAGCATACAGATCCACCAAGCACGTATAATGGTGCAACGATGGTCTCAATCCATGATCTGCTACCATAGAATTGAAAATATGACGACCTTTCTCAACTAACCCAGCATGACTACAAGCATATATAATCCCGGTGAATGTCACCCCATTCGGCTTCACACCAGCCAAAGTCATCTTCTCATACAACGACAGAGCTTCAAAAGCTCGCCCGTGCTGTGCCATTCCAACTATAATTGAGGTCCAAGAAACAACATCCCTCTTACCCATGTTGCCAAAAATCATCTCTGCCGCCGAATCCAATGACTAAGCGATGAACTTGCTTCCCGAGCTCCAACATAGCTAAAGTAGCCGAGCCAACAATCAAACTCGACAAAATAAATGGCTCATCTACATAAGCTCCCTCCAACCTCAACTCTTTGAATATCTTGAACGAGTCAAGACATAGTCCTCCCTGCATCAACCCTGATATCAAAGCTGTCCAAGTTTGCAAATTTTTACAAGGCGTATCGCGTAAAAGAGCAAGCGCTTCGCTCTTCCTTCCCCT
>two_Unigene_BMK.15071
GTCCAATTACAAATGATCTATCCCAGATAAAAAGAACTTCCTAAATACATCTATTTATACTAATCATACTCAACTAAAAAGCATAAATCTAGGAAATGCATGAAAGTAGGGCAGCGGCTGAACTGCTGCAGATTCGCATGGCTGACTTCTTCAACATCCTTAAACCCCTGCGCCGGCTTCTCCCTTTTCCTCGCCGCCTCCAACCTCTTTCCCCTTTTTGCGGCGTGTGTATACTTTCCATCCTCCGTGGTTGCTGACCGTATCACCTTACCATCATATGTCCGATGATCACCAGAAGTCGCGACAGGAGCATTCGCCATCCTTGAAATGATGGAACCTGTT
>two_Unigene_BMK.15074
GGTTGATAATTTAAGTTTTAGGTTCGATTTCCTTGCTCTAGTTCATAGACAGGTAGCCATAACTAGCATTTATTAGGGCTAAATCCAATTTTCTTATTAGCAAGGTCAAAAGTGACACGTGTCCCCTGCTGCTGAATATTCCCGATGATCGACAGCGACTCCTCCGTCCCCGCAAACGCCAGGCAGAATTTCCCTCTCCCATCCACCGGCATCAGGTAGTTCTCCGCCCGCAGCGGCAGCTTCTTCCCGCCACTGAACCGAAACGACACCGTCGGCACTTTGACCGAATTCAACCCAGAGAGATCGTAACACGTGTCAGAATCGAGAACTCGCCGCCGCGCCGCAGCTCCCCCGTCATGTTCCTGAACGCGTCGCGCAGCGCCGCATAAACCGCCGCCGGAAACCTCGTCACCGTCGTCCCCGAGTCTACGATCACCCCTCCCCTCCCTCGCCGACGAATCGCAAACGCGCCGCGCCGGATCCTCAGAGATTTCCCGCCGACGCTGATCCCGGTGAGTCCGACGTAGAGGTAGGTTTTGATTTGGGGGTTTTTCAGCATCGGCGTGACGATTGAATCCGCTGGCGCGGTGGAATTGAAATCGAGAGTGGAAGACGACTGCGAATCGCGATCGACTAGACAGTACGAGAATGAGGCC
>two_Unigene_BMK.15077
GAGTTGCTAGCTGAAACGAGCAGCCAAGATTCCTTCAATGGATCCAGCAAAAATATACAAATTTACGATAAAGCAAACTACACTAAAGCTCCGGAAAATGGTCCACATTTTGGACCATGGACTAACCTTATTCTGCCTAAGCCACATTTCCACCGGAAAATATATCGCCAACGGCCAAAAGTTTATCGTTCCTAAAATTCCCAAAACCTGGTTGAAATACGGGAAGCTCATCGCTACTCCCGTCGTCGATGCAACGTATGCCGTCCTGAAAACCAGCCTCTGCACATTTAAGCTCAAGGGCGGCAACGATGGCACCTTCGCAACATGGTTTGTTGCGACAAATGAGCTTCTCGGAAACTGATTCGCCATCCACTTATCCACCATTGCAAACAATGGTTGAGAGTACACCTGGTACCCTCCGATCAAGTGAAGAACGACGCAGGCGTTGGCAAAGTCAATGAGCCAGCGGGGCCCAAAGTCCCCGAATCCCGTCAGGAGATCACCGGGCGTCTGGTCTCCAAAGGCTGCATAGCCAAAGCCTCCGCAGCTTAGGTAGAAGAATGTCGTGATGCAGATTGAAAAAGCCGACGCCTTCTTCATCGTTTTCCTCTCTGATGGAGGGGATTTCAGAGTGTCCTGAATTTCGAGTACGATCATGGTGTATGGATAGGCGAAGGCGACATCACCAACTGCTTGAGAAACTCGCCATACTTTCTGCATTGCAGTGGAAGTCGAAACTCCAACGAGGCTGCCCTGGACCGCCCTATTTCCTGGCATACGCATGAAGAACAATGCATTATGTTTTCCGTGGCGTGCAATAATTGGCTTGTCAACGAGTAGTCGTACCTATAACCTTCGCTGCCCCGAGCCCTAACGCGATTGAGGAATAGGCAAAAGACATTATTGCAGCAGCTATGGAAACCCACTCCATACTGTGGAAATCAGGAATCTGTGACATGAATATTTGAACTAGTCCAAACAACAGCATGTACCATCCATTTCCTGAATCACAAGGAGCATCAGATCCATTCCCCTTGTCACAATTTGATCTCTCTATTGCTCTCAGGCAGAGCGCAGTTGTAATCGTATACGCAACTCCTGTTCCGTAGAGATTCATCTGTATAAGCACTCCACATATCCAAGCATTCTTCTTCCCCAAATTAGATTGAACAGCAGCAATGTAAGATGTGTTTCTGGAAGGGCCGTAGTCAGGATCGGGAGATCGGTAGCAGTTGGAGATGAGGAAGGAAGAGAACAAGGTAACAGCGGCGAAGAGAAGCATCAGAAGTGGGCCCCAAATCCAGCCCAGCTGCGCCATGCTCCAAGCGAGCGACAGCACCCCGGAGCCGATCACGCCGGTGATGATATGCGCCGACGCCGTCCATGTATTCCCAGTTCTTTTATCTGATTGGTCGGAGTTGAATAAGTCATCCACAGCCATAGGCGAAGGCGAAGGCGGAGGCGATGCAACTCCTAATTGCAATAACGGGATTGGCTCTTCATCTGTTGCAGTTGCTCCCCTCATCT
>one_Unigene_BMK.13594
ACTCCTGTGCCTCTTCAGCTGTATTGAATTCCAATCCCACATGTGGTTCCATATCAGATTCTCCTTCATTTTCCTGGTGACCATTGCTTTTGCCAACCATTTAAGCTGATGGTTTTTTCCTCACTAACTTTTACATATCCGGATCAAAATCTCAAACAATTGACTCAGCGCCACCACAAAAAAAAAAACCGCGCGGTTGAATTCCAGTGGCTCAATGGAAACTACTGTAGTTGATATTTAG
>two_Unigene_BMK.15080
CCTCCCTTAAACTCCACAACATCAAGGCTTTAAAATTATGGGAACCACCTAATGAATCAGAGTCCCGCATTATGCCATATTTTGCATTTGTAGTCCACCGGTGTAAGATATAGCGAGATGGAAGCTCCCTTATGTTCATTATTTGGAAGATCTTCAATGTGTGCCTACAAAGCACGCCTTCAAACTCAAACATTTTACAACTACAACTGATATTCAAGTTCGATGCGTTAAAGGCAACTGTATTCCTCTCATCCCCATTTCCACAGTTTTGCACCAGATATCTACTGATTGATCCTTCAACATTGATCTTGGTCCCAACATAATTGTAGCAATCCAAAAGCTCCTTTTGGAACACTTTGAACATTGTAATTGTGTATAGCCTTCTACATTGATCTTCAATGGGATCTTTTGTGTGCAAGACCGCTTGCACATTAAATGAATTATAATCCTCCTTCCTTTCCTCTTCATAGCGCTTTTCCAAAGCTTTCTCATACTGCACTATAAATTCATTGATAGGTGACTGGGCGGTAAAAAATGTACTGAAGTACGATTTTAAGCTCCCATCTACAGGGCTTCCTGCAAAGAATGTTCCTTTTATGTGCAAAGGAACCCAACTTTTACGCATCTGATACATCTCCTTAAGCCATGCATTATCGGACAGATTATATTTGTCCATAAGCATGTTCCAAGCGAAATCAAATTCACTTGCTGTTTGACTCTGAAAT
>two_Unigene_BMK.15081
TGGCAATCAATCACAATGAACTTTAAGAAAGTCTGCAATTTATCTTATCTCAACAGGTTTCTACATGGCTCTCCTTTATTTGTGTATGGCTAAAGCTACATTTTTACTATCTAAAAATAATAATTCATTAAAGAAACCAACACATGATCACATGGAAAACAGGCCATGTAACTCCACCTAGAAACACATGGATTGTTACTAGTTGAGTCTGCTGTGCGGTAGTTGTCTCTGTTCATGGTGTGATGATATTCATGAACTTCCTTTTGGCAAATGCCAACCACCATTTGTTCGGAGTTCCATTGGATCGATACGCCACACTCAATAATCTTCCACTTGTTTCTTCGCGTATCTGCTTCAAGTAATTTCTGAAGAGCTCTGCTTCTTCTTCAGACTGTGGCTGTGAAAATAGTCCTGGAAATGGGAATCCATGCTCCCCGGGCACAGGGACCTTTTCCAGTCCAAGATTGATAATTGCTTTAGTTCCTTCAGCCAATGTCCGGCAGCCTTCTAGCCTCTTCAGAGCAAGATTTATGTAGAATGTTAAGTAGATAAGAAGCTTATCAGCTGGACTCTTAATGTCAAAGTTTCTGAAAAAGACATTGGCACGAAAGAATGTAATCGCCTCATCCACAATATCAGTGCTATCTTGTTCTGAGACTGGAGCTGGTCCTTTAATGTGGCTTTTTAGGGGAAGTAGAGGGCAACCACATGCTTTAGAAATGTCTTCAACGTCAACGAAACTGGAGTGGTATACCTGCAATATCATTTCCACCCCCAAAGTGCCACACATAAAATAAAATTTACCAATGGTATCGAACAAGAAGATGAGAAAGATAGTAAGCAGAAAAGGAAGATTTCCTTCAAAGAAAGAAAACCATTTGCAGTAGCAACTTCATATATCTAGAAAACAGTATACTTATAAAAAAACATTTTAGATTATGAAC
>two_Unigene_BMK.705
GTCAATTTGACGCATAAACAATTCTCCATACACAATTAAATCGAAAATATATATTAACCTCACCATAGAATCTGGCCCATGAGCTGATATTTTTATTGTCCAATTGAACATACATATTTATTAGTATCTCATAAAAGAGAGATTATGAATCTACTAAGCAAGGCCAAAGAGAAATTTAGAAGGCATAAATAGGGGAAAATGTGGGCCTTGGAGTAGTGAAGGATCCATTAAGCAAGCCCAAAGCAATGGAACGGTAAGCAGCCTCAGTTAAATGGACCCCGTCCCAATTTGCATAACCCTTTGAATCCGAACACACCGTTGATCCAACGTGGCCACATCTCGCTGAATTATTGAAATTGTAGGGCCCACCTCCTCCGCAGCACGACATTAGCGTCTCCGTAAAACCGTAATGCTTGGGAGCATGGAAGAATCTCTTAGCAGCACCATAGTAATCAGCATAGCTGATTTTTGCATGAGGATATTTTTGCCTCAACTTGTCCAAAGCAATTTTGAGTTGAGAATTGTGGTACTTTGAGAAAGCGTTATACGCTTTCAGACACCCGTTTTTGTCGTAGGCTCTTACATTGCTTGTTCCGAACAACGTTAGATACACTGCGTTGCACCCAATCGGCAGGTTCCCAGGCACTATCAGTTCTACTGCACCTTCCTCTATAAGCATTGAAGTAGCTGAGGAAATGGCTCCAACAACCAAAGGTACCACCATTGCCTTAAGCTGAGTAATGTTTCCACCAACAAAGAATGGGTAGTTGTAGTCATTACCACCAATCTCCCCCACCAAAAACAGACTTCTTTTGAAATACTTCTCACAATCTTGTTTGTGGGAACAAAGGGAGGACTTTAGGTTGTTGAACCAGCCTAGTTGAACAGCTAATGAATCGTTTGTCCAAAGGAACTGCCCGATGTTGCGGTCGTAGAAGAATTTGGAGTCAAGAGCAGTAGCTCCCGCGACTGCGAAATTCACCCCATGCCAAAACTTTTCACTTTTATCGTGCGATAAATACGGTGGTAAATATGGCAAACCATAGGCCTCCGCTATAAAGTCGACAATGAGGCGGCCGTCGGAGCAGCGGCCGGTGGCGTGGCGGAAGAATGTTTGGCCGTAAGGAAGTTGCCCGATGACCGGAAACTTGAGGGCGCCGGAGAGTAGGAAATTTCCGGTATCGGCAAGCGAATCGCCAAAGCTGAAAATTGAGTCATACTTGGGAAGAGGGCTGCATAAAACAGTGATCGAAAAGGAAAGTACTAAGAAGAAAACGATTTTCATGTTACCTAGATTGGGAGTAAGATTCAAGAGAAATTTCAACTAAGT
>two_Unigene_BMK.15082
ACGAAGATGATGAGGGCAGTGATGGTTCTGAAGATGATGACGAAGAGGAAGATGCTGAACCCTGAGACAGTGTGGGGAGACGACAAAATTCAAGGCCGTGGTAGTTTTTCTTGTTTCTATAATAGTTTCCCGAGTAGTAGATAATAGATAGTAGAAATTCGGCTTTATCACCATTCGTTTTCTGTTGGTACCTCGACAGTTCTTCCTTGTATAAGCTCGAAGTTATTTTATGTCGTTAGAGGTCGTCGACTATGGCATGATGTAGCCCTATGATTGGTGGATTTGGTTGCTGTTATTGACAATATGAAAATATAGCTAGTTTTTGTTGAAGTTTGAAGCTGTGCTGTGCTTTGTGTGTATGATG
>one_Unigene_BMK.12018
AATTTTGATATCTCATCTCTTTCAAGCTTCAAACAATGGCGTCGTCACCGCCTACAACCGGCACGGAGCTTGCTGTTCCATCACCCGCCGCAGAGTCTCAGCTATCTTCTCTCATTTACGATCTCTCCCAGAACTTGCAAGTTTCCATGGATAACATGCTAAAGATAATAAGCGAGATTGATCAAAACTCTGGCGGCATAACAGAAGAGATAGAGAAGTCAAAGGAGTCTGCACTTCAGAGGAAGATTCAGCTAGAAGAAAAGAGAGATAGCTTTCAGAAAACTACATATGCAATTTTCGACATGCTCAATGGTCGTGATACCAGCTAAAGGTCCAAGGGTCGCTGTTCAGGATGTTTTGACATGTCAAAGAAAGCCAGAAGTGAAGGATTTTGTTAATGGATTTGGGGCCCTGCATTTCCTTTATAGAACCTATTAATGTTTACACTGAAGAATGTTGTTTAGCTGATACTATCTACATGATTCCTGACATTCAATAAAAGTTTT
>two_Unigene_BMK.15085
ATCCTTCAATCTTTACGAACAGACTAAACTACAAATCACAATTTATGGCCATTCACTTTACTACAAAAGTTATAAGTAGCATAAAGTTTACGACAACAACCATGAACACATCACATCATCCAACAATTCGTTGTTTGGGTCACATTTCTCACTACAGTCATCCCATAACCACGAAAATGTACTTTCATAAATTTCTGATGACATCCATTCCGATAGATCTCCTCGGCCCGAGCCCATTTCTCTCAGCCCATTCCCAGGCTCAGACTCGTAAGTATCACACTTCAACGAGTTTTCTAGGCTGAGCCCGAACTCTTCGCCCCATGATGGAGGCCCGGACTCGCAAGTATCACGTCCATCACACATCGATGAGTTCTGCAGACCTGGCCCGAACTCTTCAGCCTGTGATGGAGGCCCAGGATCATAGGTATCTAGGCCTGGCCCGAACTCCTTGGCCCGTGATAGAGGCTCGGGCTCGTAGATATCACGCGCATCACACATCGATGAGTTCTCTAGGCCCAGCCCGAATTCTTCGGCCCTTGATATATCCACACCCCCGATTTCCGAGCCCCAAAGCCCGCTCAAATCCTCCATAATATCATCCATGTCGCAGACTCCCGGTCCCGGCATGGAGTCGCCGCCGCTCTCTCTCTCCTCCGCGATGATTCTGCCAATTTTCTCTCTCTCCGGAGTGGGAGTCGCCGGCATAACAACGGCGGCGCTTGCAGCTCCGGCGGTGTCTTCTTGAATGCCCGTGCGTTTGCGGCCGCCTCTCCGGTTACCGCTCTTGGTCTTCTTGCGGCCACCACCGCCGGCCTTCGGCGGCAGCGGCGGCGACGGTGGTGGGATGAAGTTGGGATTGGGGCGGCGGAAACCGTGGAATTTTCTGCTTAAATGGGAATTCCAATAGTTTTTTATTTCATTGTCTGTTCTACCAGGTAAATGCGCGGCGATTAGAGACCACCTGTTTCCCTTTGATGCATGGAGATTGAAGATGATTTCTTCTTCTTCAGCAGATATATTTCCTCTCTTCACATCAGACCTCAAATAATTGATCCATCTCAGCCTGCAACTCTTTCCACATCTAAGCAACCCTGCATTTTTGGGCAATGATCTCCAAGAACCTTCACCATTTTCCTCAATGTATTTTCTAAGTTTCTCATCTTCTTCAGCAGTCCATCTCCCTCTCTTCAACCCCACTTTCTCACAGCACGGCGCTCTTCCCATCTCTCTCTCTCTCTCACTAGACACCAAAAATAAATCCACATCCAAGCATTATTCACTAGTTCAAAATGGCTTAT
>two_Unigene_BMK.15086
GGCTGCCTTAACAGGTGCTCTCACAGTTTCTACTTTTCATATATTCATATTTTGACTACTTACAGAAATTTGAAAGAATGCTGTAACAATTCTCCAAACTTGACATTTGATGCTATCCAGTAACAACAGCATATGCCTTATCGAACTAGGAAACAACAAACTGTTTATGATTGTTCTGTTTTCATGCCTTACGAAACTCACCAACAAACGACCAGAAAAATATGTGCCAAAACCGAAGAAAAACTGCTGCCACAACTCAAATCAAACAAAGCAGCAAGGTAGAATTCTCAAAATCCCTTGAAAAATATATTTTTATGTACCCCCCCTGCAACACTGACATGAAATGTTCGATATGCAGCTTCTTACAGGTCTAATCTCTGACCTGAACCGCTGCTCTTGACGAGAGGATTCATTTCCAACGAGCTCAGCCAGTTTGATAGACTTGCATCAACTGCAACATCACTTCTCCTTTTCGAGTCAGAGTGAGGATCCGTGGCTGAGAGGATTATGTTCTCCTTCTGCAGCTTCGGCTGCACTATTGCGGCCTTGGCTTTCACTGCTCTCCATTGAGATAAATTCTCAACCGGACAAAGCACAGAAGAAACATATCGTCCAGCATCCGATCTTGATTCAGTCGCCTGCTGCAGTAAGTCGCCTACACTTTCTTGATCCTGATTCTTAACATCATTATCTGATCCAATATCATCACTCTGAATGCTACTAAAGTCATCATCGTCTTCATCGAGATCTATGTCCCCGTCTTCTTCACTGTCGCTGTACCTGCAGTT
>one_Unigene_BMK.18359
GTTGGTACCCAATGCAACAAGAACATCCATATTTGCAGATTTTCGTTTGAGAGCATTATATGATCCAGCATAAAACCTTTTGCCAATGACAAACTGCACAGGTGTACAAAGGATCCATCTTAACAGCATGCCTATGTTAAGCATATTAAAAACCTTGTACTCAAGCCAATCTCCAGAAGGAGGAAGCATAGGGAGTACCATAGAGGACACAAATATAGGGACTGAAAATAGGCAACTCCATAAGAATTGATTCCGGTACATCAAGATTTCTTGCTGCCTTTGCATTTCTCCGTCTCTTGGTGGAGTGTACAAAGTTGCTTGATATGTACTGGATCCATCACCAGCTTCCTGAATGCACTGTATCAGAGATCTTGGACCAACAACATTTGGCTCATAACTAATGATCACAATCTGCTGTCCCGGGTCCACTTCAACATGATTTACACCTTCCAGGGACTCAAGTGACCTCTGAATGATGATAAAATCGTCTGAAGAAGTAATTCCTCCCAATTTTAAGTATAATTTACTCAAATCATTGCCGGAGCTAATGAGCTCAGCCCCAAAGCCAGCATCTTCTTCAATTGCTTGAATGATATGATTAGTGCCAGTAATATTTGGGTCAAAATGGATTTTAGCTTCACCAAGAGCTAAGCCAACAACTGCTTTTTTAATTCCATTAACCATTCGTAGAGCGCGCTCTACTGACTCTGAGCAGCTCGTGCATGCCATTCCCTTAATCTTAACCCTGCACATTGCATTATCTTGCTCAGGAAAATCAGCAACTTCAAAACCTGTGTCTTCCACTGCTTCTTTTATCCTTTTTGCAGAGATAATTTCCGGCACATACTTCACGACAGCCCGACCTTGAAGCACGGACACCATCACGCTCTGCACGCCTTCAATTCCTCCAAGCGCAGCTTCAATCGAAGCCACACAAGACGCACATGTTATGCCTACAACTTTGAAGACTAGCGTCCTTGTCTTCTCGCTGATAGCAACGACGACATCGTCTCGATGCTGTAAAAGCGGCGAATTCAGATCATCTTTCCTGTTTGTTTCCATATTTTATCTTCACCGAAGGCAACGACCTTTCGCAATTATCAGA
>one_Unigene_BMK.31356
GTTTAGGTGGCAAGGTTTTTGCCCTCCAGAGTGCCAACATTGTTCTGTGGGCAACATTGAGAGATACAAAAGAATGAAAATGAAACCCCAGCCTGCCTTTTGCATCTAGTGACCGTGCTCCATGCCGTGCATCAGTTCCTCTTCCAGGCTTTAGAATCACGCTGATGACAGGGCTTCCCATTGATGATAGAGTGGGAGGGATGCGTTGAATATCTTCCACGTCTTCCCAGAGAAATAAGAACTTCGACTTCTGACCAAATATATCTCCATGGAACCCGACCGCTCTTGCTGAAAGAAACAGACGGCCCTGGAGAGGCATTTTACGTCTCAGGTAGCAGGAGAAGTCATTGATGAGAAATTCCTCCGGGGGCAGCCCAAAAAGCTTCTGGAATGTTGAATTTGTCTGAGGAGACCGTAATCTTATCTTCTTGCCAACCTCCTTCTCCACCTTAGCTATATA
>one_Unigene_BMK.34127
GGTAGACGTTTTTGACATATATGTCTATGACTTTGCAATGTATTCCTTCTCCAATATGCTAAACACAAGCTTCACACGCTTCTTTAGAATCGAAGTGATATTTTTTGTGATTCGTTTCTGGTTTCTGGTGTATTTCAGCCATGTAACGCCGAGGTTCACTTGAACACTACACGCTGCATACTTCGCAGGGAGATCCTCGATGTGATACCTTAAGTGAAGTGAAAAATTGTCACCGAGTGGGAGGCCTTGGAGATTCATGAGTTCCTTGATGAGCCAACCATTTTTAACAGAGAGGCGAAGCTTTTGC
>one_Unigene_BMK.5236
CATAATGACAGGCCACCTGACTCCGAGGAGCGATGTGTACAGCTTTGGAGTTGTGATGCTCGAAGTATTAACGGGTAAGCAGCCGATAGACCCTACCATACCAGAAGGGCTTCACATTGTGGATTGGATGCGGCGCAAAAGAAAGGAGGGAGCGGACGTGCTGGACCCGAGCTTAAGGCACACGACGGAGGTGGAGATTCAAGAGATGATGCAGACTGTAGGAGTTGCTATGCTGTGTGTGCATCCTTCACCGGAGGACCGGCCGACAATGAGGGACGTGGCAGCAATGCTAAAGGAGATAAGGCTAGAGAGGGAGGAGACAAGCAAAGGTTCAGAGATGCAGGAAAAAGGGAGCTGCAACGGAGAGCCATCATCAGCAATGCAGGGGTTGTGTTTGAAGACTACTACTAACTCTGCATCTTCGTTGCTGCAATCCAATTCCTTTATTATTACCAAATTTGGCCTTGCTAAGGAATAAATTTTGTTCCTTTAATACCTGGCTTTGTACTTAACTTATACTATGGTACTATTCTTTGTGCAAAACCCCTA
>one_Unigene_BMK.11097
GAGTTGTGGGAGAGGTTGATGATGCTCATGACAGGCGAATCACAGAAATTCGGAGGGAGATCTCCATACAAACGATTCAATGAGGCAGAGAATCTGTACAAGCTTCGAACTCTGCCAACGCCCTGAGGAAACCGGCTGGTAAAACTGTTGTTATCGATCTGAACATGCTCAAGCTGAGCAGCTTGTGAGATCGAATCAGGGATTTCACCACTAAACATATTGTTTTCAGCTCTGATGAGCTTGATTTTAGGCAGTGACCACAACCAAGAAGGAAAGTTTCCACTAAAACCATTGTTATGAACCTCACACCTCTCAAGATTCTTGCATTCACTGATCAAATCATTTGGCACCAATCCATTAAAGAAATTTGTGTGCAAACTCAAACTCACGAGACCCTTAGCTTCACAAACCCCATCAGGAAATGGCCCAGAAAGCTTGTTTTGTGAAACATCAAAAGAAACTAAATTTGGGAGTAACAACTCAATCTGAGGCAAAACACCAGTGAGATTATTTTGAGAAAGGTCTAAAACCATCAAACTCTTCAACCCACTAAAAAGATCTGGTATTTCACCATAAAAACCAGAGCTTTGCAACAAAAGCTGCTCAAGTTTACTTAGCCCACCAATATCAACAGGAATTTGACTAACCAAGAATGTATTATGTGACAAATCAAGAACCACAAGCTCACTAAAATTCTCAAAAACCACAGGAACACTACCTGAGAGCAAGTTGCTGCCCAAGTCAAGAACTCTAAGCTGTTGCAGCAAGCCAATATTTTCTGGGATTTCTCCCTCAATGTGATTCCTGCTAAAATCCAGAATCTCCAAAGTCTTAAACTGAGAAATTTGCTCTGGGATTGTGCCCCAAATGAGATTGTCACTGACATTCAAAGTTATCAAAGTCTCACATTCAGAGAGGTGGAGTGGGATAGGCTGGTTAAAGAAGTTATTAGCAAGATTGAGATGAGCAAGGCTAGGAAGGTTGCATATGGAAGCAGAGATTTCACCAGAAAGATTCGAGCTTTGAAGATTGAGAGAAGTAACCAGAAATGGAGCTGCATTGGTGCAAGAAACCCCAGTCCAGTTACAATGGTGAAGTGATGAAGCGT
>two_Unigene_BMK.15098
GCCGTTGTTTCTTCCTACACAAATGCTTTCACCTACTCTCATCCACCACTGCCGCTGCTCAACAGTTGCCGGCCAACCGCCGCCGCAGCTCCACCTCTACTTCACTTTTCTGTAGCTAATATGCGCTCATATTTCTCTGTATAGACTGCTAATTGCTGCACAATGCGCTTCCTTAACCTCTCGAAAAATCCCTAATTTATGCACATTTCTGAAAATTTGTTGTATTCATAAACCCTTACTGTCTCTTATTGTGAAATCGATGAATTTTACCGAATCTGAGGAAATCAAGCCAGATCCGTTGAATTGAGAAGAGCAATTTGTTAAGCCGAGGAGTGTGGATACGCAGAAGCCACCGGAGGCGAAGGGGAACATGTCTCCGGCGGCATTGCAGTCGCCGGAGAAAATTCCGTCACCTGTGGGATCCAGGAAGAATGCCGGCAGTGCTGCCTCCATTCTGAGGCAGCGCCAGCCGACTTTGTCGATGAATGCTTCTTGTTCTTCCGATGCTTCGACGGAGTCCTCGCATAGTAGGGTGTCGACCGGGAGGATTAGCCGAAGATTGCGAATTCTGAGCTGATTTTAAAGAGGAAGCCGCAATGCAGCTCGAGAGAGGAGAAATTTGAGAGTGGTGATGGATCATTGGATTGCTCTTTGGTGAAGAAAAGGTGTACTTGGGTGACATCAAACACTGATCCACTGTATGCTGCT
>one_Unigene_BMK.16683
GGCTACTATTAAGTCATTTGATTTAGATATCATCTCATGAATCTTGACCCATTGGAACATTTAACATGTTCTTGTGAATACTACGTTAGCAGTAGAAGGCACGAAGGGGAGAAATCTTTGTGGATTGATGATGTCTCCATGTCTCAAAACGGCTGCCATTGATGCAAACTTTTAACAGATTAATCTTGTTCCAGCTGAGTGAAATCTTCGATCACACCAGCTGTGGCACGTTGTGCATTAAGTGATCGCACTTCATCAATTTCCATCAGTAAAAAGGGGTCGCAATCCACTCTGTCTGCGACCAATTTTTTCGGGCAACCTGTCACCGGGCAACGGATCTGTGCGGTTCTCGTCCTTAAATGTTGCATGATAGCCTTCTTCTCGTATATGTGCTTGCAATCCATGCTTCTAACAGGTTCTGCTAGTTCAGTGATAGGTTTTCCAGTCAGTGGACAGGTAGCATTTAGAATATTGCACTCTGTGCTGGTCATTATTATGTCCTCTTGCTCTTCACCTGGCATAGGTTGTCCTTCGTGATGAACTTTCCAGATAGCTTCACGGAACTGCCGTAACCATAACTGGCTCTGTGAGACAGATGACACATCAGCCTTTGATCTTTTGATTTTCTTATCGAAGAGCTTACTGAAGTTAGTTAGCTCAGCTGCAGGCTGGTAATCTTTTCCTATAGATTGGATGCTGCTCGAAAGATGAATACACTCATCTGCAGCTTTCACTAAGTTAACAACTCCATCTTCAAGCTGCTTCACCATGTCAAATTCGTTGTCCCTCTCGAAATCGACTCCAACTTCTTTCATCATAACTGTAGCCCTTCTAATATCAGCAATAAGAGTCTGGTTCTCGGCGGCAAGCGTTGTAGCCGCCGACGCAATTCTTCCCTGTACACCGTTGCGCGGAGCAGAGGCGGACGCCATTGCAAATTTTCAGTTTCTTCCGAGTTTTTTTTTTCTTCATATTTTTTGTAGATTTATTAGTGAGCGCCA
>two_Unigene_BMK.15101
TTTTGGGAAGCAAACGTGTAACAACACTTCATAAAATGAAACTCTTTAGAAAAAAACTTTTATGGTATTTCCTCTCATGGTAGCTAGCAGCTTCATTGTGAATGTTAATACAGATCAAATATTGATCATCCCATCTATTAAGGCAAAAGAGAAAAAAGAACATGGTGATGTAGCTTCTAATTATCCATCGACAGATACGCTTTCAGTTTTCCAGCAACGTGTGGGATCAGATCAATGCTTTCTTTAACAGAGAGGTCCACGCATGACTCCAAATCGCCACGGGCAGCGCTGCTGTTGTTTGTTTGAAGCTTGGCTGCCTCATATTTATCTTGGCAGACTGCCAGAGACCTGCTCAATCGTTCTTGAAACTTAGCCATTTCGCTTTCGACGAGATTTTGCGCCTTGAGCACGGGCACGCTGCAATGCTCCACGCAGTTGCTTATCTCCTCCTGCTTCATCCTCCTATCGAAGCACTCGTACGCGCACTTGAAGTACGATTGCTGGAGGGAGAAATTGATGTGGTCCTGGACGGCGGCGAGATGCTGCTGGGCGGCGGTGTTGACCTCGTTGAGCTTCCGTCTCAGCCTCTCGTTCATCATTGCCTCTTCTGCTGCAGCTATGTGATCCATGATTGTTCGTTTTCCGATGAATTGGGAATTGGGAATTCGGAATTAGGG
>one_Unigene_BMK.29352
AGTTATTTTTTTTTTTGAAGGTTGATCACCCAAATATCTCTCAAATTGGCAATATCACTAATTCACTATATATGGATTAAAATGAACAAATGTGACCTGAAAAACTTAACTATGTGGTTTTCAAACATGCATGTAATCCAAAAACACAAAATTTTGTGGTTTTCAAATTTTTTCATAACCACTAATAGTAGTAATAATATAACGTGACTCCTTACTGTTGTTGTGTCCCTTCCGTATCTGCATAGACGAAGGTGATATTTTCTTGCTTCTGAGCGCCAGTAGGCTCGAGATACATATCCAACGGTACAGTGACCGCATTCATCAGTGTCGTCAGGCTCATTCCGGCAGTCTGTGCAAGCATCTTGTCTTCACGGTGAGGATCGCAGTTGAGGTCCAACTGCCCTTTGCTTGCTTCTTCCATGTCCGCTTCCATCCCCACTGTGTTTGCCTTCGTGTCTCCGGATATGTCTTCCCTCGCTGGCTCAATCTTAACGGAAGCCCTATCCTTGGCTTGGGCCACTTCAGCTTCACGATCCAACTGCCTCTTTTTTCTTGCGCATCGTCAGTGTCTCGAAGCGGCGTCTTACTGTCAGACAGACGTTGCACTTGCACGTAGGATCGTGCTTCCCCTTTCCGCTAGGAGGGTTGAATGCACACAATGCAAGTGCAGCCCGGACGATGGCGAGGGTGCCTAGTGGTAGCTCCCACCGAACACTCAGCTATGTCGCTTATGTTGTGTCCTAGAACTGCAGCAGTTGCCAATGCATATAAGCCAGAAGGCCGACTCCACGACAAGAGATAGAAACATTCTGACTGACGCATATTGAGATTTTCTATCCTTTGCAACTAGGAACAAAAGGTTCCAGATCTATGGGTCGTATCTCCTCTGGAGCAGGACATGAAGACCTTTTTAAATCCCATATATTCTCCGAGCATGTCCACTTAGCAGAAAGAAGAGCATGCACAGGCAATATCCGCCATTTCAAGCAACTGTCACACTGAGCCAGCTGGTCCTGCTCCCCTGATGGTCCAGACGTGAAAACTGTCCGCTTTCCAAATATTGGAGGTTCTTCAAATTCTTCAAATTCATGGTCCTCAACTACAACAACAGTTGGTTCAGCAGTGGGAGATGGACGAAGCAACTCTTGTGCTTCTTCCCAAGTTATTCTCAGCTCCATGGCTTCATCAGTATGCATGTGAAGCCTCTTATTTTTTATGTTCTTCAACTTCTTCCTCTCCGATATGGACTGCTGGAGTGAATCACCAGAAGTTTTACCTCCATTCGAAAGCAGATTGCCATTAGTGCCAGAAAATGATGTTCCCCCGGGAGAATCACCACTGGTTGAGGCGAGAGTTTGGGAGTCCTGAGTATCACCATTGTTTATTGCTTTTCGGCAGCCTATGACAAATTTACCGCCAGGTTCTATGTGACTGTGTCACCAGCTTGTACTTGCATATTTAGGATGCAAGGGGTTACACCTTCCAATACATACATTCTGCTGTTATTATTAGGCCAAAATCTGAATTGGAAAGTCCACTCTTTCCCCGTCATGTCTTGAATCAATATTGGTATACCTTCTGACTGATTAATCAAGGGGGAAAATGCTTCAGCACAAGCTTTAGGAAGGACCAGGCGACCAATTCGCCCAGCATCACTGGCACTCAGAACTTTCTCAAACAATGGTATTATATTGGATTTTCAATCTCCAGATAATTGCTGCAGTTCATGGTTGGTGATCCTTGGCCAATACCGAGGAAGCAACTGATTACGACCTTGCCCTTCAGCAGGAGTCCTAGCAACACGTGCTCGTGAACAGTTCCTTTATTCATTTCGGACCCAACAGTGGGGCTAGGTTTGGGAGGTTTTAGTAGAATATTGAGTGCTTCACGTAAAGAACCTTTGCACTGTTCGCTTCCTTCAGCAATCCCAGCAGGAAAGGCCGAACTACTTGAAGGTGTCGTCAATGAGAAATTAAGAGATGGCTGAGATGCAGGTTCATAGATATTCTGAACCCCTTCTCTTGGCTTGCTATTATCTGTCTTGAAGAATGTAGATTGCGAATTTTGTTGAGTGAGATTTGGAATGAACTTGCTGCTTTGCCTATTTTTAAGCAAGGGATCGTCATGTGTAAGTTGCCCAACACCTGAACAACCATCAATTGCGCCTATAACCTTTGTCAACTGCAGTAGCCTCCGACTGCTAAACTTGTCATCAATTCGATTATCAACAATTACAGGATGAACATCCTTAATCCCATTTGTAGGAACTGTGCCATTAGACACATTACTAGGAATCATTACTAGACTGATGCATTCGTGATCCAGTTCTTGTAAATAGCAACCCATAGTGGCCAATAACCTGAAGTGATTGTTCAGGCAGAATTTCCAAACGCTTTATACAGGTTATGCACCCAACACCTCCAAAATCCATGTATTCATGTACATATCTTGAAGCAATGCACCCACAATGAATTCGCTTCGCACATATCCGACATTCCCTCCAACCAGATTCCTCCGAGTGGAACGTTTCACAGAAAACCGAATTCTCATAGGCAGATCCGCATCTGTAACACAGGTTAGCAAATCCACCTGATTTCAAGCTCCAACCTTTCTTCCACTCAGACGACGTCGTTCCACGGCAAACATGATTCATGCAATACTTTGACCCCATTCCTCGGAAATTCAAATCTTAAACCCCAAAGGGGAAACGCAAAATCAAAACCCTAAATCCGCAAGCAAGAGAAATTCAGTAAATCCGGAGGAGGGAAAAATTCGATACATCACTAATTTAAACTCCAAATCTCGGATTTAAACTCAGAGTAGGAGATAAAAAAGGAGTAAAAGCAGGAGGCGGCGATCGGAG
>two_Unigene_BMK.15104
CACCTTTCTGATCTTAAATCCAAGAACAAATGAACCAAAATCATTACAAGATCAATTCCAACTCCCATGCTTTCTCCTCCTCAGATTTTCTCTCAGTTCAATACCTACCTCCATGCACCTCAAATCCAACCAAGGATCTACAATAGTTGGTATTAGTAAGCACAGTGCTGGATGATCCACACTCACTATCCTTGAGTGAAACTGATGATCTATCAAGCTTCACAGACCAAGGATAGTGAGCCACGTGCGACGACGACCTCTGCATCCTGACCGCCCTAGGCACGTTCCGGCCCTCTATGGAGGGGCGGCGCCTGTCTAGGAGCATCAAGGGGGCCTCGGGGGGCCGCTGCTTGGGGGCGCTGTGGGACCGCACTTTAGCCCTGGACGACTGCGTATTGGCCATGTAGTTGGGGCAGTCGTTGTAGAGAGACTCTGCTTTCGGGTACGAGAATGGGAGCCTCGCGTGGTCGGCTTTCGACACCACGGCTGAGTAGCACTGAGGACTGCTCTCCAATGAGTACTCCTCAGCCTCAGCCGTCTCTTGCATTTGCGAGTAGCTGTTTCGGCCTCTTGTTGCCGGCCTGTACTCGCCTAGATCCATCTCCACGATCTTCACATTCTCTTCCAAATCTTGATTGGAATTTTTAAACATATTTTCATGGGTGGATTTTGTGTGATGCAAGCGGTGGGCCCGGGCTCGGGCCTGCACCGCCACCAAGGCCTGCATACACCGCAGCGTGGCCGTGGCTTGCTTCCTCACCAAATGGCCCCTCACCAAGGCCTGCAGCTTCACCAATCCTTTCAGCGCATTCAAAGCTTTTCTTGCCAAATACGCGCGAAAAACTGCTTGGATCTTGGTAGCTGCCACGGTGGCGGCGGCCTTGTGTTGGGAGGCCGGGGCGGGAAACGGGAGCTTCTTGGGCTCGTTTTCGATGTGGATGTCGAGGGGCTTGGGAGGGGCTGCGGCGGCGGAGGAGCGTCGGAAGCTCCAGCGGCGCTTCTCCTTTGGGGTGGTGGG
>one_Unigene_BMK.2698
AAATAAATTAAATCCTACACTAAATTATTCCAAGAAAATAGAAGATCTCAGTGCAGCTTACTACTCTCCAAACTTCCGTGTTTTCTTCCAAATCTTCTCTATTTGAATTGGCAATCAAATCACCCAATTTATATACCTCCCATGGCGGTTACACCTTTCCTATCTGTTTTTTTTTTCCATTCTGCAAAATAACACCCTCAATTTTAACCCAATTATCAATTAAGTTGATTGATTTATACAAATCGAATCCCACATTTTACTCCCCCATAATCACACGCTTAGTACGTAAGCCATCTCAACCCTAACCTGCTATTCCTATTTCCACCGCTTCTAACACGCTCTTTCACCCTCAAGAATTTACAAGAACATGGTGTTTCGTTCACAGTCACCACTCAATTCCGGGTAATCTCACACAATATCCCCTCCTTCTACTCTACAAGTTTTGCAAATCAACTTATTACTTTTTTTTACCTGTCAGAAACCTAGAGCTGAAGAGAGGGAGTCTTTGTTCTACCAGCTAAGGTATTATACACTACACCAAATTCCAATTCTTTTTTTTGTCAGCATCCATGTAGGCTACACCACCATATACCACAATCTGAATTCAATCTTATAATCGGGAAATCAAAGCAAAACGAGTAAATGAACAAACTGTTAAAAATCGAAAGTTATAACTTATCTGCGGGGTAAATCGGGGTTGTTTCGGGAGTGGAAACGGAGCGGACGAACCTTGACCCTGCAGCGGAAATATTTTGGGGATCTGTTTTCGATTTCGTTGGAGAGAGATGGAGTTTGGGGTGTGTTCTGTTTTGAGGAGATACAATAGAGAGGGAGAAGGGGAGATCGGAAGAGCGTC
>two_Unigene_BMK.707
GGCAAAAAAGAGTGAGAAGAGGGGGTTTAAGAGGCTACAAACTTGAGCTTCAGAAAATGGTTGGGATCTCCACATTGCTCCGCTACTTTGAAACCGAACTTGATTATTCTATCTCCGTCGCGCGGATGGCCTATCTACAACAAGGTCAAATTGTTGATAAACAAATACTCGATATCATATGGAGAACCTTTTCCTATGGAAGGTTGACATTCTTGCATT
>one_Unigene_BMK.5826
CAAAATCATGGAGATAGATTTTCTCGGCCTGAATTCCTCCAACTACAAATTGGAGCAAGGAAATCTCAAGTATCCATTCTTAGATCCAGCTGGAGGAGTTGAGACATCTTTGTCTCTCAGCACAAGTTCTTCCTTCAATTTCTCTGATAAGAAGAAATGGGAATTTGCAAGTAATGAAGATGAGATGCAATCTTCTTATGATACAATTTGTGGTTTGGATAAATCTCACGTGACGGAACAACCTAGCCTACTTCTGGTGGCGCGGCCGGCTTTCCTCCAAGCCTCCGGCGGCGGGGGGTTTCGATATGACGTCAACGATGCTGCAACCCCCAATTTAAGGAACTTGTCTCTATCCGCTGAAACTAATGGATATAATACTGGAAATGCATCCAACGGCATCTCTACCGGAGGTCATACTCCAACCGTGGCGATGGCCAGACGAGCAACCTTAGCCAGATTCTTGGAGAAGCGATTGCACAGAATGAATCAAGCAAGGACATCTCATATGATGGGGAAATCACTGGGTGCAACCAACACTGAAGCTTGTGAGACAACGATTACCAGAAACAACAACAACAAGACCAATGACCCGAGACGAAGATGATGATGATGATGATGATAATGAAGAACATTTCAGGTATAAAACCTTACAAAATGTCAGAAACGATAACTACGATATGCCAAAGAATAATCAAGCGACGCTTGCAACAGGTTATCGGACACAATGCGGAAATAATAATACGACAATTTATAGCTATCTATATCTTTATTCACATCGATGGTTTGCATATGGAGTAGAATAAGTAATACTACCAATTATAGCAAGGAATTATTAAAGACTGCCAATATTTGATTCCTATTTATTGATGTATAATATATTGTTTATATATTCATTATCATTCATATACTTACACTTGCTA
>two_Unigene_BMK.15107
GCGGCAGCGGCAGCGGCAGCAGCAGCAGTCTAAGTTCAGTGTTCTACTCGGATGAGTACCATCCTATCCAAGCCGGAAGCATTGACGGAACCGACATTCTTCCCCACGACAACGGCGTCTACAGAGCTCTCCTTTGCTCCAAAGCAGCCCTATATGACCCCTTCGGCGACCCAAAAGTCACCGGCGATCCTTATTGCACCCTATTTGTCGGCCGTCTCTCTCATCTCACCACCGAAGACACTCTGCGCAAGGCTATGAGCGACTTTGGGCGTGTCAAGAACTTGCGGCTGGTCAGGGACATAGTGACGGGTGCCTCACGTGGTTATGCATTTGTTGAATTTGAAACTGAGAAGGACATGCGTCGAGCATACAAGGACGCTCATCATACTTATATTGATGGTTCTGAAATCATAGTTGATTACAATAGGCAGCAACTGATGCCTGGTTGGATTCCGAGAAGACTAGGTGGGGGTCTTGGTGGCAAAAAAGAATCAGGGCAACTTCGATTCGGAGGACGAGAAAGACCATTCCGGGCTCCACTGAGGCTAATTCCATTCGATGACTTAAAGAGGCTGGGCATACCACCACCACCCGAAGGAAGATATATGTCCCGCTTTCAGATCCCATCTCCACCGAGAAGGAAAAGAAGTGGCTCCTCTGACTTGGATGAGAGAAGTAGGTTGGAGAAGCACCACAGACACGCTGGACATTCTTCTTCCAGGCGGTCAGCATCGCATGGCAGAAGTCATGTGGACGGAAGGAGAAGCTGATTGGCGGTATGGTTGGATCCATAACTCTCTCTTTTGCATTATGCAGCATTTTAACGAGTGGTATAACTGGTTCTACCCACCCCCCTGTAAAATTTGAGTGAATAGTATGTTTTGACGCATATCCTCTCTAAATTTCGAGTGAATAATATTTTCGATTATTTTGTGAGGCCGAATGCAATTAATTTTGATAATCTTGGC
>two_Unigene_BMK.15109
GCTCTTCCGATCTCTCAAAACCAAAAAAATGGGTGATCGGTACTTCCCAAATGAAATGCCCGCTTACGTCGCAGAAACTGAGTCAGCCACCGCCGAATCCGATGATTCACTCACAAAGCTTCTCCATCTTCCACTCAATATGCTGTCCGACCGCCTCAAGAAAGACGCCTCTGACATCAAGCATACAGTACTGAATGAGAGCTGGCTGGCCTTGGGAAAACGTGTGCGCGACTTTACTTTGTACACGGGCGCTTTAGGAACTGCATTTTTGTTGTTCAAAGCCTACCAAGTCACTGGAGATAAGAGTGATCTTGATGTTTCAACTGACATAATTAAGGCCTGCAAGACTGCTCTTCAAGGCTCTCGGCGTGTCACGTTCCTCAGTGGAGAGGCAGGCGTCTATGCTCTTGGTGCCGTGGTGGCACACCACAATGGTGATAAGGAACTATGTGAGCACTATGTATCACACTTCAAAGAGATTAAGCTATCCATCGATCTTCCAGACGAACTATTATACGGGAGAGCCGGGTTTCTGTGGGCTTGTTTGTTCTTGAACAAACACATTGTTCCCAATACAGTATCCTCCAATAGAATGAGGGTTGTTGTCAATGAGATCATGAGGTCTGGTCGGAAGCTGGGAAATGTGAGCTGCCCCTTGATGTATGAGTGGCACGGCAAGAGATACTGGGGAGCGGCCCATGGGCTGGCCGGGATTCTGAACGTGCTGATGGACACCGAGCTGAAGCCCGATGAGGCAGAGGATGTCAAAGGCACGCTACGTTGCATGATCAAGAACCGTTTTGCTAGTGGAAACTACTCCTCGAGCGAAGGAAAAGAAGCGGATGAACTTGTCCACTGGTGCCACGGGGCCCCAGGCGTTGCGCTGACTCTGGTGAAAGCAGCCGAGGTTTTCAAAGGAGAGGAGTTTGTGCAAGCTGCGATTGAGGCAGGGGACGTGGTCTGGAACCGGGGCCTGCTCAAGCGAGTTGGGATTTGTCATGGCATCAGTGGGAATGCCTATGTATTCCTCTCGCTATATCGGTTAACTGGCAAACCGGAATACTTGTACAGAGCCAAAGCGTTCGCCTGCTTCCTCCACGACCGGTGTGAAACCCTCGTGTCGGAGGGTGTTATGCACAGAGGGGATCGTCCGTATTCACTGTTCGAAGGTATTGGGGGAATGGCTTTGCTCTTTTTCGACATGACCGAACCATCTAAGGCTAGATTTCCCGCGTATGAACTCTAGTTTACTTGGTCATTATGTAACGTATGTAATAGCTTAACAGCTTGATCATCTACTTTAGGTTTCAAGTCCTTGTAAGTTTCCTTCTGTTGCACTCCTTTGAGTCCAGTTATAGAGACTATGTAAATTTCCTTTTCTTGCAAGTTTCACCCAAATAGACCTCCCTAAGATTCAATGCTAAAATCTAAAATCCCA
>one_Unigene_BMK.22221
AGCCAAAGTATAAAACTATCCCTAATAGAGCAAAAAAAGAATAATTATGATAAAAAATGAATTCAACTCTTTTTGCCCTCTTCACCGCCTTCTTCCAAGTACGCCTTCTTGTGTCTGTCGCCCCTAGCTAACAGACAAATGACAAGGAAACACGTGGAGTAGAGCGCGTGAGCCTTCCACGTCGTCTTCGGTGGCTGGTGCATGACAGCTCTGTGAAACACCGCCATATAATAATGCAAACCCACCGCAAAGCCCACAAACGTCTGAACCAGGCCCAATAACTTCATCACCGGCCCAGTCTCAGTCGAGAACACGAGGATGAGGTACATCAGCAGCAGCAGGAGGTACAACACGTATCCCAGGGTTTGCAACACCTGGACGCAGACGTAGGTGGAGTGCGAAGTAGAGTAGAAAAACCTCAGCGGCTCGAGCCCCGTAGCGAGGGAGGAGAGGGCGAGGATGGCGAAGTAGATGGAGAGATAGATTTGGATGAAGATCAGGAGTTTTTGGATGGAGAAATAGGCTTTGATTCGGCTGAACATTAATGAGACTAAAATGAGCGGGATGATGATGAATGTGAATGAGACTAAAGATGCGATTTTTGATGCGTATTTGTTGCCGACGTAGGGTTTGAATCCTCTTGTGAATTCTTTGTTGTATCGAGTGAGGTAGATTCTCGATGTTTGGGAGATTTTCTCCAAATCTGGGACGATTGATTCTTGGAATTTCGATGGGAGTTCTCTGAATTCGGATACCAAGTCGTCTTCTTGATCGATCCAGCTAGTTTTTTTTAGGGATTTGGTGGAAAGATTGATATTTTCGATCTGGGATTTGGATGGATTGGGCTTGATCGTCTTGTTCTTGGGGTTTGGATCTGGGATTTTCTTGGTTGGGAGAGGGATTTTGGAGGTGGAGTTGAGTTTCTTGATGGTGGAGTTGGATGGGGAGGTGGGCTTGAGGAGTTTGGTTTTGTTCTTGGGTGAATCAAATGAGTTTGTGATGAGTTTGGTGTGATTCTTGGAGGGGAGTGAAGTGGGTTTAATGAGTTTGGTTTGGTTTTTGGTGGATGGTTTAGTGGTGGAATTGGAGGTTTTCTTGAGGAGGGGGAAATCTTGTTGATCATGTAGGGCAGAAATGAGGGAAGAAGTGAAGAAAAGGAGAATGATTAGATGGAGCAAGAGTACCTTGTTGGGAATGGAAACAGAGTGATGGAGTGGAGCCATTGTTGAAACTTGTTT
>two_Unigene_BMK.15112
AGTTGATCATAAACTGCTGCAACGTTTTGATAATACACATTGTTACATCAACTAGGAAGAAGAATATATATATGACATAACTAGCAAGTCTTAGAAATGTACACTAACAACAATAAAGATGTACAACAACAACAGCAGCAGCGGTTACAGAACATATAAACTGAAGAACCAGTGTCCTAACATCTCCTAATCTTCGACGGAAGGGCTAATCTCCAACTTGCAAGAAAATGGTTGATTAATACCTCTACGCTTGCAAGTTCTGAAAATTGCTGGTTCCATCCTTCATGAAGAGCATGAATCTGTTTGTCCATTGTTGCTTAACAGCGTCGGGGACCAATGACTCGGAGATGTAAGGATTCCATGAATCCCCTTGTGCACTGGCAAGAACCCAAGTCACTTTTACTGGTGGATCGATAAAAGATGAGGCCTGTGGTTTTTTGCGAGAAGTATCTTTCTTCCCTCGAGTTGAGCTCTTGTGATTTTCCAGTTTAAAAGCCCGTGCAAGAGGTTTATTTTCCATAA
>one_Unigene_BMK.18927
CACGCGATTCAATCGATCTCTGCAATTCAGTTGATTGGTTTGTGGGAAAGAATTACCTCCATTGAGGTTGTTTCGTTTTACTCATGTCAGTGCCAAAAGAGGATGGCATGCCCTTCCCTTCTGAGCTCTTATCAGACGTTTTCGATGAGCTTCTTGATTGTATTATCGTTGATGTTGCATCAGAGTCGCACCGTATAGCTAGGCTAGGACTTGACCGTCATTTGGATGATGAGGAGGAGGAGTTGAGGCTGTCGGCTGAGGCACGAGCAAGGGCATCCGACCCTAGCCATAGTGGGGAAGCCAATGGTAAATATGTGGTTGACATATTTGGGCAAACTCACCCTGCAATTGCTAATGAGATATTTGAGTGCATGAACTGCAGCCGATCTATTGTGGCTGGGAGATTTGCTCCTCACTTGGAAAAATGCATGGGGAAGGGTAGAAAGGCGCGCCTCAAGTCGACTAGGAGCTCGACAGCTGCACAGAACCGCTACTCTCGAGGGAGCCCTGTTTCCAATATGAACCGTTTGGCTAATGGAAGCGCTGGAAATGCAGGTCATGAATATCCCAATGGAGCATCGGAAGAACCATGAGAAGACACAGTTCATGGTTACTTCGAGCTCGAGCCTTTAGGTACCGTTACCCCCCAGCCCACCGAGCCTACAGTATCCGCCATGCCCCATCCCAAAAGGATTCATCAAGCTGTTACTTGCTTACTTAGAACAGGTTCTAGTCCTGGCTCATTTCTAAGATACAGTTGGGATTTGGCATGTAAAATAGAAAAAAATGGATCATTAATATTTGAAATCTGATGGTGATTTCTTGATACTACTGCTGCTTAAAAAGGAGCTTTTTTATGTGTTTATGTGATATTATGTGAATTTAAATTCCAG
>two_Unigene_BMK.15114
TTCAAGCTTTTTGAGAGTCATGCAATACTTATCTATCTGGCTTCTGCATTTCCTGGAGTTGCTCATCATTGGTACCCGGCAGATACACGCGAGAGAGCAAGGGTCCACGCAGTGCTAGATTGGCATCACACAAACCTGCGCCGTGGTTCTATTGGATTTATCTTCAACAACACTATATGTTTGGCATTTGGAATTCCTGTGAACCCTGAAGCAGCAGCGAAAGGCGAAAAACTTCTCTCAGCATCTCTTGCGAGAATTGAGTCATTTTGGCTCCAAGAAGATGGACCATTTTTGCTTGGAAATGCAAAGCCCACAATTGCTGATTTAGCTTTAGTATGCAACTTGAGGTGAGTAAATGTGTATTATCATTAATTCAGGGATGTTTAGTTTAGTTTAGTGTTTGTGATATGGATAATGATTGAGGCTGGAGAGAAGGATGATCGAGATCGTATTCTGAGTCCCCACAAGAGAGTAGTGAAGTGGATGGAGGATGTGAAGATTGCAAGTGCACCTCATTTTGAGGAAGTTGATGCTATAATGGGTCCGGTGAGAGACAAACTAAAGCAATGGAAGATCCAAGCTATTGAAAGCTCAAAATGTAGTTTACTTCTTCAGGTGTATCATAAAATAATAAATGAGGGATGACAATTAGTCTGCTTCTTCAATTACTTGAACACTCAAACAATTTGTAATTTGAGAGACCAAATACGCG
>one_Unigene_BMK.15272
GGCAGTGGCAGAGGCGGAGAAACACAAGTGGAGTACTATACATACACACATAAACTAATAATCATGTACAGAATTAACGAAAATCTCTCTCTTGCTCTGTGTGCGGAGTATAGGGAGGAAGAAAATGGAACTGAAAGTCTACTGCGATCGCCTGTCTCAGCCATCACGCGCAATCCTCATCTTCTGCAAAGCAAATGGGATAGAATTTGAGGAGGTTAAGATTGATCTTGGCAAAGGCCAACACCTCTCTGCCGAATATGCAGCACTCAATCCCATGAAACAAGTTCCAGCTATTGTACATGGTGATTTCAAGCTTTTTGAG
>two_Unigene_BMK.708
ATATGATTTAGAAAGGGAGTTGAAATGTTGAACCGAGTCGCCTCTGACCCCTTCGTTTCCCGACTGCAGGTGGGAAACCTTCAAATTTGAAACAAGAACCAGATGGGGTCCCACCTGTGACACATACGCCATCATGGGCGTCCGCGGTCTTGACGCTGCATCTCGGATAAGTGGATCACAAGAAGCACAATCCCGGAAGTTCTTCTACCTTCAGGATGGCAGAGAGCATTCA
>one_Unigene_BMK.14782
GACAGGACTCATGTTTCGAGACAACCTAAAACTGCTGAAACAATATGCAAAGAGCCAGTGACTACAATTATCCCACTTCCAGAGGCAGATTTTGCACAAAGGACCTCATGTCCAAATCTAATTGAATCCACTAATGACCCCTCCACAAATAGGATGGATTCAGATCCCATATTTCTGGAAGATTCAGGAAACTGATCTTCAATCAACTCGTAATTAGGAGCTCCGCAGTCAAGAAAACCAACATCCATCTCTCTACAAGCTTTGATCCAAGAACATTTTAACAAGGATGATGAAGTTGTGCGCGATCTATCTCCAGCAATATCAACTTCAGTAAAGCATACGGCTTCCAAACATCCACGTGAAAGTAGAGCTCTAGCAAATCCAGTATGATCTTTGTCATTCGCCATAGCAACAACAACAACCAATCTTGCATCACAATATGCCATCTTAACCATGTCCACCAATGCCTGAGCAGATTCTTTGGTATGGGCTCCATCAAGAAGTATAGTTGCTCCTGGCAGTCCTAGCTTGTCAGCTTCCTTAGATGTCAAAATTTGGCTTCTACCAACCAAATATGCACTTTCTAAACCAGCACGAATGGATGTATCCGATAACTTCCACCCTTGTTCACGAAGACAAAGTGCTGCGCAAGTAGCAGTTACAGCATTCTGGAGCTGGTGAGAACCAAGCAGGCGCAATTGTAGATCAAACAACTCAATTGACACGTGAAGGTCGCTCTCAATCAAGAGCAGAATATCACATAATTGGTGAGGCACCTGACAGGCTCCAGAAAAGCCTTTCAGAACACTTCTATTTCCAGGATCTGATGCTGATACAACAGGTGAGCATAGAGACAATGCCTTCTCACGTATTATACTCTCAATATGTGGAAGGAAAGGCCCACCCAGAACCAGTGGACGTTTTTCTTTAAT
>one_Unigene_BMK.31077
GCTCATACAACGGTGTGGTGCACTTCTCAAAGCTGGCTATAGTCTCCATGACTGGAATCTTTGCATATCACTTCTCATGGCTACAGGGGCAGCTTGCCGCGCTTTAGCTTTCTTCGGTATGTTAGTGTTACAGAAGAAGTGAGTTCAAGAATGTTGCATAGGCAATGGTAAAACCAAGTTGATTTTGGGGTGCCTCTGAATATCGATCCGCGAAGAAATCATCGTGATGTTGAGCCAGCTTAGATCAGAAAATCACACATACAATCTGGTCATGGCTTTGAGATGAATCTGTCTTGTAGAAATAGCTTATTTCCTCCTTATACATTCTTTCCT
>two_Unigene_BMK.27171
GGGGATAAAATGGTGATTCTTAAAAAAAAAATATACCAAGCGAAAGACTAATATAGAAATAGAAATAGAAATATCATTTCATTCGATCATACCAAAAAGGACCTTAGCAATGCAAGCTATAGCTTCGAGTAAATGAGAAGAGTAAACAAAATCCAGGGTGGAAATATCATCAATTTCTTCAAATGCATCTGTTTTTTCCGAGTCCGAACCTTAAAATACAACCCCCTACAAGTGGAGAGTTACCACATATAATTTTCAGCAACAGGTATTCCCAGCGCTAACCCATTTCACTTTGTCTCCAAATAAAATATTTAAAAAATTAAAATAAAAAAAAAAACCACCAAGGCAACAAAGAGGAAGAGTTGCAGATAGGACTCACCGTCGTCCCCTCCCTAACTAGAAGAATTCCTTTTTGCAGAATAAACCCGGTAAACACCTAACCCAACGACAGCAACTGCAGCTCCAACGGATATGAACACTAGGGAGCGGTTAAGCAGCCTGTGGTATTGCCTACGGCTTTTCCCAGCTGACGTCTCAGGAATGCTCAAGTGAGGGTGCTCTGCAGCCCTCACAATCCTATGGAATATGTTACTGAAATCTCCGAGCTTTGTGCTGAGAGGTATGGGGGCCTCTATCCCCATGTCCTGGCTTACCCTGGTAGAATCCTGGATTTCTGTCAAGTACGGGTCAAGATCATCCTTGGCAGCAACAATGAGGCAAGGAACCTCGTAACCAGTGGCTTCCCCTTGACTTGCAATGTCTACAAGCATCTCAGTTGCTTTCTCCCAAGATGGTTCACGAGAGCTGTCATGAACAAACACAGCCACATCGCATGCAGCCAAAGCATCCTTCTTTGACAGTAACTCTTTAACCCCTTCCTCAGGAATTTCTCTCAATACAAGAGTCTTCTTAAGTCCCTCTGGTTGATTGATAACATTTACAGCATATCTGTTGCCAGTAGTTGGAACATGTTCTTCAGGGAAAGGCCTTCCAATAAAAGCATTAAGCAAAGCAGATTTTCCAGATTCTTTTGGTCCAAAAACAAAACACTGATATACAGTTCTTTCTGTTTGCTGTTTCTTGCGATCTAATCGTCTTCTTCGAGTTACACGAATAGCAGATGACGGATCACTACCATATCCTATGTATATGAGGGTTTCAACACTACGAATTGGGTCCAAAAGCGTCATAAGGGCCCACAGTGACAAAAAGCCATCAAGGGATAGCCCTCCAAGAGCCGTCTTTTCTGCAGCATCCACATACGGAGCTTCATTCCAAGGATTTTCAGGCGCTGTGGAAAACAAATCTTCAACCTCATGAGATCGAAGGGCTCCATCACAATCAACATCATAGGTGAAGAAAATCTTTCTGAGAAACTCCATAGCTTCCGTAGTTAGCTCCACACTCTGGTCAGGATATTTCTTTATTGGAGGTGGCAACTGATCATCACACAATCTGATCTCATTATTGTACCCAAATTTCCTTAGGACTGTCCATGTTGTCTCCAGCCTCCCTTTCTCAATGAAAAGAGCATGCAGAAATAGAAAGCCCGTCAATGTAAGTCCACGCTCATCGACACCTTCACGCAATTTCTCTTGCACAACCCTTTTAACACCCACTATTTCCGATGCTTGAAGTGGTGCATTGAAACACTTTACCTGAAAATCGTTCAACTCTGCATCACTGAGTGCTCCATCCCTATCATGGTCGCAGAGTATAAATATCCTTTTTAATGCCCTCACACAACGTGGTTTCAAAACTTGTTGCTCCTGATCAAATAGTGGTGCCGTTGGATGGAGTACAGCCTTTTGCGCATAGTAGAAAACCTCTGGAATCTGAATATGGTTTAATGCAGAGCATTCAATACAGGTTTCGATCTCCCGGAACTGTTGCATTATAGGTGACATAACCTGCTCCAGACTAACTGGCTGTTGATCCCCTCTCTTATCTAGCATGCAGCCCACCACGATAACAGGCACTCTGACCTCTAGTCGGCGAAGTTCAGGAAGCCAGTGAGTACTTAATCTATCAAGAGTCTCAGGTCTATCACACGCATAAGTAAGAACAACAGCATCAGCCCTTGTAAGGTCTTCAACTAGCCTGTCCCTATTTTCAGGACTGGACGAAGTATCTATAATGGTGACAGGAACACGTTCCGGGTACAAGTCCACGGGGAGCCTCGTGGGCGGCAGCACCGGCGGGACATTGGTCGGAAAGTTTTCAGCAGCTGCCGTGACAATCAAACTCGATTTTCCCGTCTTTGCGTCGCCGGCAACAACAATCCTGACACCATTCCCCGCCCCACCAGCAGCTGGAGCACCTCCCGCCATTTACAATCAGCGCTAAGAGAAGGGGAAATCAGGAGGAGGAGACAGGAGAGAGGAGAGAGGGTTTCTC
>one_Unigene_BMK.13119
GCCAAAATGTCAGGTGCTGCTAGGGTTTTAGGAATCCAAATTTTTTGGAGTTAAAGGGTTTATCAAAACATCTCATTCCCCAATTCTCTTCGCCTCCATTTTCGCGATGGTGGAATTCGACGACGATGACTTCAGCGACCTTTATGCTGACGTCGAGGTGCAGGCAAGCTCGGCAATCAGCGCTTTGCATCGATCGACAGAATTGCCCCCGCGGAGCGACCGTACTTCTGCTTATGCTCTGCGAGGGGAACAGAAGGCAGCTGTCGATCGTGATGCTTCATGTGAGGCGGAGGTGAAGAGCGGCGGTGGTGATTTGAGAACTTTGCCTGTAGAGAATGTTGATAGAGGTGAAAGCAGGAGCGCGAGTTGGAGTGAGGGTGAGAGTGTGAGCGAGAGTGAGGACGGATTGGCTAGTCGTGGAGTTGAGAGAAAAGTTGGTGAGAGCTGTGAAGGTAAGAGATGTGAAGAAATATCTGGAAAGGAGAAGAGTGTGAATGTTGAGGATTACAGCTCTCAGTCTCATAGAAAGAAATTACAGTATGATTCCTCAAATTCTAAGATGAAGAGAATTCACGAAATGGCACAAGTGCGGAGAACATCCAGGAAAGGGGACGATGATGACAGAAATCGCTTCATTAGTAGATGTAGCGAGGATAACTATGGAGGACAGAAGATTGCCTCAGATAGGCATACAGCAGCAAGCTATCCTGTGCCCTTGGATTTGGATAAGTGGGGAAGTGTACAGATATCCGATCCAGTAGAGGATAGCCCATTAGAAGCCTCTGAATGTGATTCAGATGGCATTTCTGAAGCTTCAGATGATACAAATAGAAGAAAATCAAGGTGCATATCGAATACAGTGTCATCAGCACGAGAACCAGAACCAGTTAAAAGCAGTTGGAGAGAGCATGGTCAAGGTTACTCATCTTCTCCTAGGTGTGCTGCACTTGGTAGCAGATATATTGGGAAGAGCCCTAAGCGTTCAAGGTACTCTTCGCCTAGCTTAGACTGTGAATTAACCGATCAGAAATATCGTCCTCCCAAACGCTCTGAAAGACGTGGTGTCAGACGAGGTACCAGAGATGGCGGATATCACGAGAGATGGAAAGACAGCATGCGGGAGTATTCTGATCAACCCAAGAAAACTAATTATCTGCCCTATTTCAAGAACCAGCCTGATGAGGATGCTTCTTATGCAACTGATGCCAAGCATCTCTATAACAGACATGTTAACCGTGGAAAACAGAGAGCAATAATAGATCTCAAATATATTGAGAGTGCCATTCCTTACCGCAGCCACTCAGAAAGAACGCTGACTTACTCAGGTGGGCGTTTGCCTGATCATCATATGAGCCAGCCATTTTTGAAAGACCA
>one_Unigene_BMK.10721
AAAAGTAAAACTTGGATTTGGAAGATTGAGGCATGTTTTATACTCATCTTTGAAATCAATCTGGTTTAGAGTTTTCATGTAACTAGAGATGGCACTTCTTGGATGACCCCTTGCAATGGCTACTGAATGGTTGTTGCTGAGATCAAGAAGCCAAAATCTCCAGTCTTTCAATTCTTTCCCACAAACTTTGACAAATATATTCTCCCAACTTGTGTGATGAAACTCCACATCATCCAATTTGTGGCCGACGCCACTACCGATAGCCTTCACGAAAGCTTCCTTCAAGCACCAATATCTGTAAAAAACACTCAGCATCTCATCGGAAGAGCTGGCATTGCAGATACTACGCCATTCCAGATCCGAGAAGTACGATGAGAAACTCTGTACAAACTTGTCAGCTGATTCGTTCACCGGAACGGAATGAGTGACGATATCCACTCCCACGAGGCACACAGGCTCAGACGCTATCGCGACATAGTCACCATGATGGGATACATTAAAGTTAAAATTTGGAAACCCCGACTCCACGTTGTCACACACCAAAAAGGGCTTCCCCTCGGGAGTTCGCTTGATAGTGATGTCGTCAAATGGAATTCCCAAAACTTGATGCACCAGAGCATACTGCAGCAGCCAGCTTACGAGAGCCCTTTTTCGATCCTCGAATTTTACAAACCTGGTGATGGAGGAGTGTTCGCGGTGGGGAAGAAGAGATACGGCAAGATTGAAATGATGGGGTGAAGGATTCCAAATAGATATGTCAACAATCCATCTCTGCACCCCTTTTTCAAGCCCCAA
>one_Unigene_BMK.23996
GATGGGAATTCATCTAATTAATGGCTGAAAAAACAGAGGAGAAGCTAGCCAATCTTTTATGGGCCTCTAGTCGGAGCAAAGCAGAAACACCTTGCTGATTGGTCCTCCGGTATCATGCCGCCGCCTTTGCTCGTGTCGATTGCCTCGAGCAGCCTCACAACCTCATCCATCTCCGGCCGTCTGTCTGGGTTTGCATCCCAACACCGTTTCATGATGCTTGCAAGAGAGCTCGGACAACAACGTGGGATCTCCGGTCGTAGATTCTGTCGAACAACAGCTGACATAATATCAGCAAAGCTATAATCGTTGTAAGGCAGATCACAACAGTATATTTCCCACAAGCAAACACCGAAACTGTATACGTCACATTTTCGGTTATAAGGCTTCCCATCGAGTACCTCAGGAGCCATATAGCCTAGAGTTCCGGTTTCACCAGTCATGTCGCTCGGATTATTAGCTTCAACACGAGCGACACCAAAATCAGCGATTTTTAGTGTTCTTTGAGCACCTATAAGCATGTTTTCTGCTTTCACATCACGATGTACAATCCTTTGCGCGTGCAGATAGCTCAACCCTCGTGCAAGGTCCAGAGCAAGCTGGATCACAACTTTAAAGGGAAGCTTCTTTTTTCGATTCTTGAATAAGTAGCTCTTCAATGTGCCTCCGGAGAGAAATTCCACGACAACACAACATGCCCTTGGCGGGAGGTTCGTGTAACCCTCGGATGGATTCTTTGGAGGAACTTTCAATTGTGACACCCCCATTGACGCGCCAATGAAACTTGTAACGTTGGGATGGTCGAGCTTGTGCCAAACAGAAACCTCCTGTTTGAATGATGCTCGAATCTCAGCAGCTTCTGCAGCTGTTTTCGTGCCATCCTCCCAATCCAACACCTTAACTGCAACATCCCGGCCATCATAAGTACTCCGGTAAACTATGCCATAGGTCCCCTGAGCCACAAGGTATCGAAGTTCTAACTTAGTAGGATCGATCTCCCACACCTCTCTCGGCTTCTGGCTGCTCTGAGTTTCCAAATTCCTAGACCAAACCTTGCTCAAGTGCTTCTCAAGCTGCAAATCTAAGCTCTTGAGATCAATCTTATCCGCCCGAAAAATCATATCTTTGCTGCTAATGCTTCCTACGCTCTTATCCGACAAGCTCTTACTACTACTATTTCCGAGACCCTTCAATTCCTCACTCGTATTCGGATCCATGTTGCTAAAACTCAGCCCTTAAACTCGAAAATATGCCAGCAGAAACCAAAACTTTTAACTAAAACAGGCAAACCAGCATACAAAATCAATATGTTGCACCAAAATGATCAGAGCTTCAACTCAACCTTTCTATCTCCAAATTTATAGCAACGAAAACTCTGATAACTTTCCTATTGCAAGAAGAACTCTACCACAGATAACTACGAATGAGCTAAACAAAGAAGTCTATTCCAATGTGGACTTCTAAGCCAATAAGATTCATATAAAAGAGAGGACAAAGTAATGCAAGAGAATTAAAAACTAATATTTGAC
>one_Unigene_BMK.5372
ATGGGGATAGTTTGAAATCAAATTAAAAATAGCCTGTTTGATATATCTATAATAGAAATTAAGATACATGTGTACAATGATGTGTCAAGAATTCATGATTCATGATTCATGATTCATGATTAAATCACAATAAAACTGGATATCATTGGTTTTTGATGGATAATGACCTTGTACTTAATTTAAAAATAATCATCCTCACAATCTTGTAGAACCAGAATCCACTCACAAGCTGTAGTCCCAAAGCCATTGCCTTAATCAGAAACGGATTATCAGCAGTGAGAGTAACATAAGAAAGGTATGGCCCTCCTATCATCCTTGCAACTGTGAAGATGACTGCAAAAGCTATGTCAGCTGCGAAATTGAGATCAGTGTTCCTATATCCAAGCTCTTTAAGAAGCTCCCTTGAGTGGAGGAATGGGCTTGATATTTCTGTGATGCACAAGGCAGCCACCATCTCTGATCCACACCTTTGATAAAAAAAGACCAGCCACAAGCCCAATAATGCTGACTAGATGATGCACACTGTTATCAAGCTTCACTTGCTTGTCAAATTGGCAGCACACCAAATCATATATCAAATATCCCACAGTTACTGCTAGTGTTTGCATCTGCTTAGGAGAAGATTTTGAAGCGAGAGGACAAACTGGGCAGCTCCAGTCTTGAATTGAAGAAAAAGCCAAAGCAACGGCCAAGAAAGCATGCGCCGTCGAAACAAGGCGGTTGCAGAAATCGAAAGGGCGCTTCGGAAATGCGATTTTCCGGATCGCCACGAACAAAGTTGACCATGCCGCCACGCTAAACACCATCAACTTAACAATATAATCCTCCATATCCCAACCCACACAACACCCGATCGGAAGAGCGTCG
>two_Unigene_BMK.15133
CTTTTCCATTTTATTTGCAAAAGAAATTTTTGAATTGGTTAGAAGTGTATTTCGCAATGGTGGTTGGTGGTGGAATGAACTGCGGGATTTATAGGTCGTCGTCCAATGAATTGTGGCCGAAACAGGCTAGTGGAGGAGGCGGAGTCAGTCATGAGAGCGAGCATGATTTGGCACTGATGGTTAATGATTTTCTCGAGAATGGGAACAGTTGCGGGGCCGATTCCCGATACAGCAGCGACAGCGACTCCAGTCTCTCTGATCTCCTGCAGCTCGCTGACAAAATCTCCTATTTCAAGATGGCAATGGATCAGTACGAAAACGACTTGCTCTCCGTGGTGAATTCCCTCGCGGTTTCAATCAACGAACGAGACCTCCACGCTTCGAACTCAGGTCCGTGCAAAGCCAGCTGCATCCGGTTTTCCCTTGTAAAACTGCTGAGGCTGTCAGGTTACGATGCAGGCCTCTGCACGTCTCGGTGGCAGGGGAGCGATAAGGTCCCCGGAGGCGATCACGAGTACATTGACGTCATCCGTTACAACGACACAGGAGCCACAGAGCACGTGATCATCGACATAAACTTCAGGAGCCAGTTCGAGATCGCCAGAGCTGTGGACTCGTACGACCGGATACTCAACTCTCTTCCCGTTATCTACGTTGGCTCGTTCGCAAGGCTCAAGCAGTTTCTTCAGGTAATGGTGGAAGCTGCTCGATTTTCGTTGAAGCAGAACTCGATGCCTCTGCCTCCGTGGAGATCGCTTGCTTACTTGCAAGCGAAGTGGCAGTCTCCGCATCAGAGGAGATCTGATTCTGCTGAAATCCACACGACCATATCTGATCGTGTCGATGATCACAAGAAGTGCGCGGGGCATCTCATGAGGCTGCATTCGTTGCTGCTCTCGGAGATTGAAGTCGAGCGAACTCTCAAGGCGTATAACCGGGATAGGAGGGCGAAGACGGAGTGGCGGAGGTATGCATCCTTCCATTAGGAGACGTGCGAATAAGCTTCAATGGCCAATGAATTTACACAAATAAATTGCATTTTTCACAAATAGTGAATGCTGAGATTTTTTTTTTTTGTCATTGCGGGG
>one_Unigene_BMK.4607
CAATAATCACACTTTTCTATTATCGTGAAGAGCTAACCAACAAGTCTCTCTTATTTTATACAGACAAATACTCTTCTACCGATTCCAACTGGTCATCATGGTTGCCACGAGATGAGCTCGGAATAGCTCTGGCGAGGGCTTCAACGGCAGACAAGACGGTGATCGTGGCCGTGATCAACGAGGCCTATGTGGAGAGCGATTTCCCCTCGATGTTCGATCTTTTTCTTGAGGGCTTTTGGGTGGGAGTGAGGACGCGGCCGCTCCTCCGCCACCTGGTGGTGGTTTCAATGGATAAGGCTGCTCATGAGAGGTGTCTCTTCCGCCGCTTAAACTGCTACTTGCTGGTGGCCGGCGGTGGTTTCTCCGGTGAGAAGTTATACATGTCGGGAGAGTTTATAGAGATGATGTGGAGGAGGACTGCATTTCTCCTTGAAGTTCTCCATAGAGGTTACAACTTCATATTCACCGATGCTGATGTTATATGGGTTAGGGATCCTTTGGCGAGACTAAAAAGGAATGGGAAGTTTGACTTGCAAATAAGCACCGATACCTTCACCGGCGATCCGTTCTCGAAAGACAATCCAATCAACACAGGATTCTACGCGATCCGATCGAGCAACAAAACGACGTCACTTTTTAAAAAATGGTACGGTATGAGATCGAATTCGACGGGGATGAAAGAGCAAGACGTGCTGCAGATGCTAATTAGAGACATGGGTGCACTAAGAGAGTTCAACATAAGTGCAAGATTTCTCGAGACGCAATATTTCAGTGGATTTTGCAACGATAGCCAAAATATTGGATCAGTGATCACTATCCATGCAAATTGTTGTCGCACTATTAAAGCCAAAATCGTGGATTTGAAGGCCGTTTTAATGGATTGGAAGAGGTTCACTGCGGGTAATAGTACCAGCGACTTTAAATGGTCACCACATGCAGCTTGTGCAAATTCTTGGGGGAGATAATGCTTTAATTACTCCTTTTTTCCTATGTGAAT
>one_Unigene_BMK.19010
GAGTTACTTGACAGTAACTTTTCCAACCATACCAGCTCCTTGATGAGGAGCGCAGTAGAAAGAGTATGTCCCTTTCTCTGTCAAAGTGACTTCGTATGTATCTCCTTTCGCATTCAGCAGCTCCTCTTCCGGCATCGATATCTTTGTCGCGTCGACCCCCGCCGGAACTTCGTCTTCGTCGAACACCACGTTGTGCGGGTATCCAGCGTTGTTGAAGAATATAATCTTTTCGCCCGCTGCCACTTCAAAGTTTTGGGGGGCAAAAACTAGCCCCCCGTCGTCACTGCCAAGAGTGATCTGAATGGCCATGGCGTTGCCGGCTACAGCTGCACTTACTGCGAGTGCCGCTGTGGCCGCCGCCAGGCCCTTTGCAAAGGCTCTCACCACGAGCTTCGGTGCTCTAGCAGCAACCAGTCTCGTGGCGGTGGCCTTGGGGGTCGGGTGTGAAAGTTTAGGGCTCAGGCATGAGGTCATCATGGGAGTAAGTGGCGAGGTGATAGTAGCCATATTTAAGAATTGTGTAGCAATAGGAAAATGAGAAAACCAAGTGGAGTTTATATGTGGGAATAGAAAAATTGGT
>one_Unigene_BMK.16521
GTACGAATTTCCTCGTCGTCTCTGCTTGCTTCGAAACCGCCGATTAACAGTTCTTCAACTGCGTTCTCCCCTCGACATTGCTACAGCTTAAATTCGAAAAGAATTGGTGCGCGCAGAATTGCATGTGATTATTCCTGCTTCGAAATAAAGAGCGTCACTTATCGACCTCCGGGAACTGAGGTTGATCTTTTGAATGGAGTCAGCTTCTCCTTACCTGAGAAAAGTTTTGGTCTGATCTTTGGACGAAGTGGAAGTGGGAAAACAACACTTTTGCAGCTGATTGCAGGACTAAGTAAACCAACATCAGGCTCAATCTATGTTCAAAGATATGGTGAAGATGGTAATCCAAATCAATGTCCCAAACTGTTGCAACCCAGAAGAGTTGGTATTGTTTTCCAGTTTCCGGAAAGGTTTTTCATTGCAGACAATATTCTTGATGAAATTATATTTGGGTGGCCAAGACAAAGAGCTGGCCTGCAATTGAGAGAGATTCTTGCTTCAAGGCTCCAAAAAGCTATGACCTCGGTTGGGCTAACTGGAATCCCTTTGGACAAAGATCCCCAATCACTGAGTGGTGGATACAAACGTCGGCTTGCTCTAGCAATTCAGTTGGTTCAAACCCCAGACCTATTAGTACTGGACGAGCCTCTTGCTGGTCTAGATTGGAAGGCCCGTGCAGATGTGGTTAAATTGTTGAGAGACCTGAAGAAGGAGCTGGCGTTGCTTGTTGTCAGCCATGACCTTAAAGAGTTGGCACCTCTAGTAGATCAGTCATGGAGGATGGAAATGGGTGGAATACTGAAGAGAGAATGCCTGCCTATTTAATTATGTGTCTTCACTTTCTAATCAACTAATGTTGCTGTAATTAAGTTTACGCAGGGACAAGAACAGAAGCATCCAGTAGAAATTCTTGGCCACATGAATATTGCTGAAGAGTTTATTTAAGAAGTCCATTTGGCAATTGCATGCTGAAGAGAGTGTGTCACACTAGACAGCTGTGTGAATGTAAACTACTGTTCTGTTCCATCAAAAAAATATTTTCCAGCTGATAACCACAACCATGCACTGCCCATGCTCAATGTATAAAGGTTTGCTGTACCTCATCCATTCAAGCGTCAACACTTGAAATATTTGGCTTAATGCTCACTTCTGTCACATTGTGCCTGCTAGGTGTATCCTAGTTTCGCTCAGATAATCCTAGTTACCGAGCTAGGTGTATGACAGGTAGAGTAATCGAG
>one_Unigene_BMK.18682
GCTGCAGCTGAAGAATACTTCAACAGCCTATCTCCAAGTAAAGTGGTCCATTGCGTTTATGGCTCGCTTCTAAACTGCTATTGTAACGAGAAGATGGCTGATAGGGCATTAGATATTTTTGCTAAGATGGTCGAACAGAGCATGGTAGTCAAATCATTACCTTTCAACAATCTTATGTCCATGTATTGTAGATTGGGGCAATATGAGAAGGTGCTCATCTTGGGAGAAGAAATGAAGAAGGGGAATATCAAACCAGACACGTGTACTTACAACTTATTGATGAACAGCCATGCAAATCTGAATGATATTGAGGGAGCAGAAAGAGTTTTTGAAGAGATGAAATTGGAAAACGGGAAGCAATGTAATTGGACATCATATAGTAACTTGGCGAATATCTACATCAAGGCTGGATATCAAGAAAAAGCTAAGTTGGCTCTGCAAAATGTAGAGAAGGAAATGGATTCACATGATCGTGAGGCATACCATTTCTTGATCAGCTTGTATGCTGGGGTATCTGATCTCGATTCCGTTCACCGTGTTTGGAAGTCCTTGAAGTCAACATTAGCCGTCACAACGAACAGAAGTTATTAAGTCATGCTTCAGGCTCTTGGTAATCTGGGCGACATCGTTGGGATGACAAAATGCTACAAGGAATGGGAGGCCGTGTGCTCCAGCTACGATCTGAAGTTGGCTGTTGCAGTTATACGCGCTTATTTAAGATATGACATGGGCGAGGAAGCTGAGACGGTTCTTGAAGTTGCGATGCGTAGATCAGAAGGGCCTTTCGTCTATGCCTGGGAGCAGCTTATGATTTTCTATTTGAACAAAAATCAGATTAGACCTGCTTTGCAGCACATGGAAACGGCTGCATCCATAGCTCACGAGAATAAGTGGCAACCTAGATCTGAAACCATAGACAAATTCTTGAACTATTTCAAGCAAGAGAGAGATGTAAGTCTTGCCGAGGAGTTCTACCATTTGATGAAAAGGGTAAACTGTGTGGACAGCCGTCTGTACGAGTCGTTAATTGAGACATATAAAGCTTCTGGAGAAACCATGCTCAATATGCGTGCGAGGATGGAAGCAGACGGGGTTGAGTTAAGCAGTGATATCGAGCAGTTGCTACCAAGTCCGTGATGCGAATAATAATGCAGCAAGTTCGTGGTTAGGAGGTCAAGCAGGTGTAAAAGCCTCAAATTTTTCTTTTGATTTTCAGTTTTAGTCTTTAGAGACACTTTTGATGAGC
>one_Unigene_BMK.14854
AGGTGGACTCGGAGGAGGTGGAGGGATGGAATGTGGAGGTAGAATTCGCTAGCGGTTTGGTTACTGTTCAAACTTGGGTAGAATTGAACCTTTCGTCAGGTGCTGCACTTGAATGATTGAGTCTGCACTCGTGAAATTGACTAGGGTGAGAAATGGAAGGAAAAGCGCAAGCATCCAGTAGTATGTATGCTGCTGATCTCTCATCGATAAAAGCAGCTCAAGATCGCATCAGCTCTCACGCCCACAAAACTCCGGTCTTGTCCTCAGAGACTCTTGATGCTCTCTCTGGAAGGAAGCTTTACTTCAAATGTGAATGTTTTCAGAAAGGTGGAGCTTTCAAATTCAGAGGTGCCTGCAATGCTGTATTTTCTCTTACAGATGATGAGGCAGCTAGAGGTGTCATAACGCATAGCAGTGGGAATCATGCTGCAGCACTTTCTTTGGCTGCAAAACTACGAGGAATACCAGCACATATAGTCATTCCCACAAATGCCCCAAAATGCAAAGTTGAGAATGTCATTCGTTATGGTGGTCAGGTTATCTGGAGCGAGGCAACGATGCAGTCTAGGGAGGAGGTCGCTGCGAAGGTATTGAAGGATACTGGTGCTGTTCTGATTCATCCGTATAATGATGGCCGTATCATAAGTGGACAGGGGACCATATATCTGGAGCTATCGGAACAGATTCCTCAAATTGACACCATAATAGTTCCGATAAGTGGAGGCGGATTGATCTCAGGCGTGGCATTAGCTGCCAAGTCAATTAATCCCTCGGTTCGAGTCCTGGCAGCTGAACCAAAGGGAGCAGACGATGCTGCTCAATCCAAAAAGGCAGGCACTGTAATCAATCTACCTGAGACGAAGACCATAGCTGATGGCCTCCGAGCATCTCTTGGAAGTTTCACGTGGCCTGTTGTCCGGGATTTGGTGGATGGCATCATTGTTGTCGAGGATAGAGAGATCATAGAAGCAATGCGACTCTGTTACGAGGTTCTTAAGGTGGCCGTGGAGCCAAGTGGAGCAATCGGCCTTGCTGCGGTGCTATCGGAGAGTTTCAGGAATAATCCCAGTTGGGATGGCTGCAAGAATGTGGGGATAGTTGTTTCAGGAGGCAATGTTGATTTGGATGTGATGTGGAAATCCTTAAAGAATGGAGTTTGAGTTGCAAGAGCCCTTCACCTCTTTCATATGGTTAGCTTGTGATGAACTTGTGACATGTATTGCATTTGCATTGATCGAGATGCTTAAAGGGGAGGCTCTGGTTGTACCCGAGTGTTGGCTGATCAATTTCATTTTAGTAAGCAATTAATAATGAAAGATGGAAAGGATAGATTTAGGGACATAATGCAGAGGTGCAAATGTCATTTTGTAAAGACTAATTATGAAATTTACTCTCTTTAAAATTGTACTATTAGAATATGAAAATAATGCATTGCAAAG
>one_Unigene_BMK.15111
GTTACACTGATGAGAGAGGGGGCTGGGCCATTTCTAGACATTATTGTATCAGACCATTAAAAATCAATGTTCTAGTCATGAATTAGTAGATAGTTCAACTACCTTGAGCTTCACAAAGGCTGATGGTGGTGGTGGCGACTCGTCGGGGACATCACTCTTCGAGCTTGACGATCGTAGGTATCTGTCCATGGTTGACAAAATCAATCTTGTTCAACCTCACACAACACAGGACCTTCTCGGGTAGCTCTTCCGGTTTCTGTGCCTGAATTGTTAAACCGATATCCAATATTCCGGTAGCTAGCCGCTCTCGGAATGCTTCGAGTCCCTTTCTTGCAATGTAACTGAACCGATGAATGTCGAGGTCAATTTCAAAGTAATTCGATCCCTGATAAAACGCGTGCTGAGGGCGGGAGAGAACTGGTTTTTCGTTGTAGGCGTTGAGGAGTTTTTTCTCGGTGGAACCCCCGACGAGATCTTCTGGATTGACCACCCCAACCATAATTTTTAGCCTTTCTCGGAAAGGAACAGTTGAGTCTTTAGCAAATCCTTTAATCTTTTCCGTATCATCGGCGACCAATCTCTTTATACAGTCTTGAAATTGAGGAGATACTTCTTTCTCGAAACCTTCAGAAAGCTTGAAATACATAACGAGGCTCAAGCCCTCACCATCACCATCACCGAGAAACATAGGTGCGGGATAAGTGGGCAGCTGAATGTTAACAATTAGCAAGGCCGGGACTTCCCCATCGGCTTTTAGGGAAGGCAGCTCGAGCTGTTGGGCAATGTGACTGATCTTTTTCGGAGATACAAATAAATCTACGCCGATTGGAGTGTAAGGAGAAACATTTGGTGCCGTGGCTTTCTTCTTATCTTTGAAGTAATTTTCTCCACGTAGCTTAAAGGTCGAGGGGGAAATCTTGGACCAAGTTCCAGAAGTTGACTTCTCATCGGAACAACACGGAATCATTAATCCAGCTCTGGGACGATAAAGAAACTTCGATGAACCTCCATGGTCACTGTCGACGTCATCATCCGAGTCAGAATCCAGAATGCTGAGAGTGTCGAACCATGCTTCTTCTCCGCAAATCCCTA
>one_Unigene_BMK.16960
CCAAAAATGAACAAAATCCTCCTTCAATTCGTCGCCGCGGTGGCCCTATCCGCCCTCCTCGGCCGCTCCGCCGCCCGGGACCTCCGGCCGTCGGACCACGGCCTCGAGTTCCAGGAGAGCTCCTCGTCGCCGCCGCCGCGAGACGGCGGCGCCGAAGAGCAGCAGGAAATGATGGCATTCTTCGGCGAAACGACGTCGTCGGCGACCGTGCAGCTGCCGGAGGCGAAGAACATCAGCGACACGTGGCTGGGAGCTCGCGCGGGCGAGAGAGCACGTGACGAGTCAAGGAGAGATCACGTGCGGCTGGGCTTGCTGGTGGCGACGGCGGTGTGCGGGCTGACCGGCGTCGCGCTGCTGGCGATTTCCGGCGCCGTATTTATCTTCCGGCTACGGAAAACTGACCGGAATTCTTCGCCTTTGCCGCCGATTCATGCGGAGAAGAAAATCAGTGGTTAGTGCTGGTTAATTTTGATTGATTTGAACCATAATCCAACTTTTAATTTTTTGTTCATAATAGTTTGGGTTAATTGAGTTGATGATGATGTTCAAACTGTTTTTGAGATTAAACCATACGTCTTTAATTAGTGTGTTTAATTTTATTTGACTGATTGTCGCATATTGAAATTGTGCTTGAACTTAAATAATTATGGAGATCGGAAGAGCGTCG
>one_Unigene_BMK.3912
CACTCTCCAACAATCTTGAACTCAACTCTTCAATGGAAATGATTGTTCTTCTCTTTGTTTTGTTTGTCCTTTGATGGGAGAGATTGTTCTTCACCTCTCCTATTACTTTCAATTTTACACATATATTCACTGTTGAATTATCTATGAGTTTAGTACATGTGATGTATGCACACATATATTATAATAAAAATACACAGATCGGAAGAG
>two_Unigene_BMK.15151
GGGGGCACATTAAATCCGTTGTAAATTACGAACACAAAGGAATCTGTTTATGTTACAAATCATACAAATTTACAAATTTCAAATTCGATCTTGATGAAATTCAAAAGCACAAACAAGTTGCTGGAATTTTTCCTGTTGCTCTGATTTTATTGGCCTTCTCCTTCACCTTGAGCTCCTCGATCCGGCGATTCTCCTCTGCCTGTGATCGGGCTCCGCTCGCAATACCTTCGATTCTTGATATCTCACTGTTGTATTTTTTGAGGGCTTTTGCTTTACTCTTGTCTAATTCAGCCTGCTCTATGCCTTCTATCTTGCGTTTAGCCTTCTTCTTCTTCTTCATCTCCCAGTTATCAATCGTGGCCCTCAGCTTGTCAAACCGTTCTCTAATACTTGCCATCTCCTCTTTCTCCCATGCAGCTGCTGCAGAGTCTGCTGGTCCAGGTTTTCTTGCAATTGGAGGCAGAGGTGGAGGTGGAGGTGGAGGT
>one_Unigene_BMK.25039
TTCCACCCACTTTTACTTACAAAACCAATTATACAATTTCCAGAAACGAGACACCAATTTCATTAATTTAATTTTATGTTAATCACACAACATTTTTATTCATCAAAAACCAAATACTAAAATAAACCAAATTTGGGGTTTGTTGAATCATGATGAACCGACCTTCCCTACCCTGAGGTAGACCGGGAAAACTACGGTTTTCTGGGTCACGCCATCTCTGGACCAGGCCGCAGTGAACCGGTCGATCACCTCACCGGTGAGCAGCTCCACCCCCTTTTCCTTCGCTGTCTGGTACGCCGACCAAGACCTCAGATACGTGAAAAAGCCCTCCAAATCCATCTCTTTCTCCGCGTTGAACCGGACCGGCCCAGTGTCCTCGAGCCCATCCACCGGTTCAAACGGGAACTCGACCGTCTCATACTTCCGGTCCACCAGCCCCCGGGCGGAGTCCCAATACGGACGGGAATCCACCGTGTAGAACCGGTGGAAGACAGCGTCGACGGCGGCGTCCACCTCGGGGGTGGTGTAGCACCAGGCCGCGAGGACGCCGCCGGGTTTCTTGAGGAGCCACTTGGCCCGGTCGTAGAAGGCCGGGCGGTCGAACCAGTGCATGGCTTGCGCGACCGCCACAAGATCAAAGGTGGACTGCGAGCCCACCTTCGTGTGGAGCTCGTCCATGGTGACGGCCGCGGTGGTGCAGCGGTAGGTTATGTTCGGGTGCGGCGCCGCCAGTTCGAGCTGCGCTGGGCTCGTGTCGGTGGCGATTACATTGTCGTAAATCGCAGCCAAAGAAAGGGCGGCTTGGCCGGTGCCGGTTCCAACATCCCAGGCAAGATTGTGGGAAGGGGTTTTAGAAGCGATGAAATCGAATAATTGTTGAGGGTAAGTTGGTCTACTCTCTGAATACTCCTTTGCCTGCTTCACGAACAATTCTGCCATTTTCTCTCTCTCTCTCTCACCGCCTCCACTAGCATAAAGCTTTCTCTCACAGCCACCTTTCTTGTTTTCCTTCTCAGACACTACAGACATTCTCTCTCTATTGATCAATGGCGATAGATAATCAAGAAGCTGCTGCTCGTGAAGTCAAGCCGAAGAAGCTGGTACTAAAACTGAATGGGCAAAATGAGGAGAAAAATGTGTGGCCGTCATGGCTGAAGTCGCTGCTGAAGGAGAATTTCTTCGTCCAATGTGAATTCCACGCGGATTCTCACAAGAGCGAATGCAATATGTATTGCTTGGATTGTATGAATGGCCCTCTCTGTTCTCTCTGTTTGCCTTCTCACAAGGATCATCGCGTTATTCAGATTAGGAGATCATCGTATCATGATGTGATCAGAGTGTCGGAGATACAAATGTATTTGGACATCAGCTCGGTTCAGACATACGTAATCAACAGCGCCAAGGTTGTTTTCTTGAACGAGAGGCCTCAGCCGCGGCCGGGAAAAGGCGTCACCAACACCTGCCACGTCTGCCACCGCAGCCTCCTCGACTCCTTCAAATTCTGCTCTCTTGGCTGCAAGATTGTTGGGACTTCGTTGAGGAAGAACAAGCAGTGGCCGGGGAAGAGGATTAGCGCCGCGGCGGCGGTGTCGGAATCTGATGAGTCGAGCAGCAGCCACGGCCAGAGCTTTACGCCGTCAACGCCGCCGCCATCCGCCGCCAATTACCGGAATGCGAAGCGGAGGAAGGGAATTCCCCATAGAGCCCCTATGGGTGGAGTCACTATAGAGATATAGTGGAATATAATAATGCTCTTTTACTATGTGAATGGTTAAAGTTAAAACCCTCAAAAAATAAATAAGGTACAAAAACAGAGGGGTTATGGTTATCTAATCAATCATGATCTAAATGCAATTACTCAAATAGTCTTTTGCCTGCATTGTAATTTGTTCATAGAAGCAGGTTGCATATAGGGGGAAATGGAAAATAATTAGAAGGGTAGAATTGGAAGAGATGCATATTTTGTAACACTAGTTTTGTTTTGGTTTGGTTTTATGATGTGGTTTTGAAGTTTCCTATGTTTTCTACTCCCCTCTTTGTGTTTCTTGGAAGTGATGTGCAAAATTGTACATATGCATATATTGAGTTAAACAAATG
>two_Unigene_BMK.15156
CAACCTATAATATATTACTGGATGGTTTCTGCAAAAATGATTCACTTGGGGAGGCAATAGAGCTGTTCCAATCTCTTGAAAAGTCTTGCTATAAGCTTAATAGTCATGCTTGTAACTGCCTACTTGACGGGCTCTGCAAGGCAGGAAAGCTCGATGAGGCTTGTGAGCTATTTGAGAGACTCCCGAATATGAGATTAGCACCAACACCTTATACTTACTCGATCATGATAAATGGGTTTTGCAAGAATGGTCAGTTAGAGAAGGCAGAAGATCTATTTCTTGTCATCGAAAACAGTGGTTATGCTTCCGATGTAGCCATCTTTAATACACTTATGCGAGGATACTGCAATAACAATGACCCAGCCAACGTGGTCGATCTTCTTCAGAAAATGGCCAATAGAACCCTCTTGCCAGATTCATATACAGCAACTATAGTTGTGGACTTACTGTCGAAAACTGAAGGTTACTCGGAATTTCTGAAACTAATTCCCAACTTTAGTGACAAGGACCGGGTTAAGATGACATGTTGAAAAATAAGTTCCAGCAGTTCATCCCATTTCACACAATGCCAACGTTGAAGATACAGGATGAAGTACATTACAAACGAACCATATCTATGAAATTATGAAAATATATTGCGTGTGATCCGTTCCAAATCGGAATAGGTGATG
>two_Unigene_BMK.15158
CTCAGCCTGTACCTCTCCCAACTCTTTCCTGAGATCGTTGACGATACCTTCAGCTTCGTGAAGTTGAGCTTCCAGTTCTTCAATCTTCTTCTGCTGATTCAGCGCAGCAGCTTCCGCCTCACTAGTCTTATCATCCATCATTTTCTTGAGGTGCAACAGCATCCACAACGCCTCCTCCTTCGCCACCTTCAGCTCGTGCTGATACTGCACGGCCCTCTTCTCGGACGACATAACCTGAGCTGCTGCCTCCTTCGATATGTTCAATATTATATCAGCATACGCCTCCTGCAATCCTATCACTTTCTCTTTGGCGTCCATTTCTCTCCGATTCCTCAAAAGAATTCAGAAAAAAAAGTTGGATGATAAGACTAGTGAGG
>one_Unigene_BMK.13894
AAAAAAACCCATCATACAAAACCCAGCCATTAATTATTACAACATCTCTACTACAACCAACATTTTCTTACAACAATTCAACCATCACATTTTGAACTCTACATTCCACTATATTACAGACGTTCATGATTGATCACTACATGTCATTCTTCATGCCTCCACATTCGACTCAAGCCATCAAAATATTTTCAACGGCACGAGACATCCATAGAGGTGAACGTTGTCCAAGCATCCTGAAGAGCGACAAAGGCCTTCTCCGCAATGTACTTGTGTAAGAGTGAGGCTCCCCGTTGTTGTAGCTTGTCCGGATGCAGGCACAAAACGGATTTTTGATACGCTTTCTTAACCTGTGAGCTCTCCAGTAATTTCATTAGAGGTATTGCAATCCAACCGCTATTGGGCCATAGAATATGATGTAGGGAAGATAATAGCAACCGGATGTCGGATTCCTTGCCAGTCAACCAAAGCCTTATCTTCTCATCGAGTATGCTCGTGTCATCTTCTAATAGAGAGCTATCCTCAACTCGATTCGACAAAATGTGAGACTCATCCATCACTTCTTGTGTAATTGGTTTCTCTTGAGAAGAATATTTGTGAATCCTATCCTTGGCCCACGCGATGGCTTCATCGACATCGGTGGATTCGTAGGCAGTGTCTCTGCTGCCAGAATCGAGCTCGATCACGTACGAGCTCATCAACTCATCTTCATCTATTTCCATCTCCATTTCTTCATCCATTATTTCGCAGCTCTCTGCGTTTGATATTGCAGATGAAGGTGAATTGAACTGTACGTCGTCGTTTTCGGACACTCTGAATTTCATTTGCTCAATATCAAGATTTTCTTCGATTTGTTTGGATCCCCATAATTTCTCTAGAAATTCATTTTCACAGTCAATATTGGAAAACAGTGGCTGGTTTTTGTGATCTGAATCCCACTTAGTCTTGATGTTTGTTGGCCTGAGCTTGGAAGCTAACAAGGAAACATCGTCGTATACGGGAAAGCGGACTGGGCTGAGCTCCTCGGAGCTCAGCACCGACGAGGAATTAGTCTTCGACCTCGACCTCCAGCCCATCATCTTCGCGGCATCCCAGCCGAAAATATCGCTGAAAAAGCCACTCCTTTGGCGGCTGCTACGATCAGTATTACTAACCTGCTGCAAAGATGGAATATCGAAAAGGGGCAAATTCCGGCCCCTCCTCCCTACCGGCTGCGCCGCCGCCGCTGCCGGCTTCTCAGTCGGCCAAAATATGTCGTCGTAGAAGCAACCAGCGGCGGAAAGCTGGTGGGAGAATATGCTGCGGGGAGCGCCCCCGAAGACGTCGGTGAACCGGTCGTCGTAGAGGCTTGTGTTGGCGGCGGGCCGGTGTGTTTCCGATCTCATTCGCCGGAGATGCTCCATTTTCTTGTCTGTGCTGACTAGG
>one_Unigene_BMK.14862
AGTCTCTATTCTCAATATGCACGCGCGTACCTCCATGGCACGGTCTGCTGCTGCACTCACATTCTCCGGGGGCGATGAATTTAGCCCTTCCCACGACACTGAAGCCAACTACGGGAAGCTTGTCATGTTCTCTGGAGAAGCTGAGTTTGCTACCGGCGCTCAATCTCTGCTTAATAAGAACTGTGAGATCGGCCGCGGGGGTTTTGGGGCCGTCTATAAGACAGAGCTTCGAGCGGGACGCTCCATCGCCATCAAGAAACTTAACACCACGAGTTTGGTGAAATGTCAAGAGGATTTCGAGAGGGAAGTTAAAACGCTAGGGAAGATCAGACATCTGAATCTGGTGACACTCGAAGGGTATTACTGGACACCTTCGTTGCAGCTGCTGATTAACGAGTACGTCTCTGGTGGAAGTTTGCACAAACATCTCCACGACGGAGGGGAGGATAGCTGCCTCGCGTGGCAACAAAGATTCAACATAATTCTTGGTATTGCTAAAGGGCTGGCTCATCTGCACCGGATGGGTGTCATTCACTATAACATGAAGTCGAGCAATGTTCTGATAGACGTCTCTGGTGATCCGAAGGTGGGGGATTTCGCCCTCGCCCGGCTGCTGCCAGGGTTGGACCGATATATCCTGAGCAGCAAGATTCAGAGTGCGCTCGGGTACATGGCCCCAGAGTTTGCGTGCCAAAGTGTGAAGATCACCGAGAAATGTGATGTCTACGGATTTGGGGTCTTGACTCTGGAAGTGCTGACTGGGAAAAGACCGGTGGAGTACATGGAAGACGACGTGGTAGTGCTGAGTGACATGGTGAGGGAAGCGTTAGACGAGGGCAGGATCGAGGAATGTATCGACATGAGGCTGAAAGGTGGATATCCGGTGGAGGAGGCGATTCCGGTAATAAAGCTCGGCTTGATTTGTGCCTCGCAGGTGCCATCGAATCGCCCCGACATGGAAGAGGTCATAAGGATTTTGGAACTCATTCAATCTTCATCAGAGAAGGAAGAAATGGAATCATGATCTGCAAGAGGAAGATTTAAGTTAAAAATTGTTGGTATCAGGTGAAGAGGAATCCAGTTTGTGTTCAATATACAAAGAAAGTAGGCTTGC
>two_Unigene_BMK.15163
GGCTTCTACATTTAGTATATGCACCTTCGACGATAGTCCACAAGATGGTTTGTTTTTTTGTTCTTCTTTCATATATGCAGCAGCCTACTTATTAAATCAGTCTCCTCTTAAAATACAAATTTACCTTCTAAGTTAGCTTCTTTCAGCTACTCCAATACTTGCATTATCCAGACTCGGAAGAATTCTTTTTTCAACATCCTCACACTTTCCTTCCAAAGTATGTTTTCCACTTCACAAATAAACACCCTCTGATGGTATCTACTATGACTGCTACAGGCCAACCTTCTTCACTAGGGTGATATAAAAATATCCTTAAGGAGTCCAGAGGCTGCTTAAGGGTGGTTTATACCAG
>one_Unigene_BMK.15291
GTGTGCTCTTCCGATCTGGGCCAAAAAACATGGCTTCCCTTCAATCTTCCTTAATGTTGCTATCCACCAATCACAAACCCCCCTCCACCACTGCAAGACGCTTCCGCGTGTCATGCAGTAGTGGAGGCGGAGGCGGTGTAGACCGTAGAGACTTGCTTTTAGGACTGGGAGGTCTCTATGGTGCTACAGCCGCCAATCTCAATGCCCGGGCTGATCCAATCCAGCCGCCGGACATGAAGGTTTGTGGGGTCCCGGACGTTGGCGGGGTACCTCTGGACGTGAACTGTTGCCCACCTGTGTCGGACGCGATAAAAGACTATGTCCTCCCGCCAGTGGGGACCCTGCGAGTGAGGCCGGCCGCGCACAGTCTCCACCGGCACCACCATGGATACCTAGCCAAGTACGAGGAAGCCGTGAGACGGATGAGGGCTTTGGACAAGTCCGACCCGGACGACCCCCGGGGCTTCACGCAGCAGGCCAACGTCCACTGCGCGTATTGCAACAATGCGTACGACCAGACCGGGACCAGCATCCCCCTCTCCATCCACTTCTCATGGTTGTTCTTCCCTTGGCATAGATGGTACTTGTATTTCTATGAAAGGATCTTGGGGAAGTTGATCCAAGACCCTACCTTCGCCTTGCCCTTCTGGAACTGGGACAACCCG
>two_Unigene_BMK.15166
AATAAAACTTCAAATTGAATAGATTGAAAATAAATGTACATATTAATAATACCAGTTCCTAAACAAGTTAGCTAAGAAAGGGGGAACTCCATCTAAACACATAATCCATAACAATTTATACAGTTGGACACACAAGTTGCTAAGGAGACACGACATACATTTTGAAGCTGGACGAACCAAATTGTGGATGCAAAAAGCTCTTAGAAGGCGTTTTTGGTAGCTAATACGACTAAAGAAAAAATCTAAAACAAAAAATTATCTACTCTTCCCTTCGACTTTTGATGGGGGTAGAGTTCCAAAGACCTTGTCCCAGAATGAGGAAGTAATGCCGTAACCCTTATCCTGGATGCGGAAGTGGTGGTTT
>two_Unigene_BMK.15167
ATGCCAACCAGGTGACCCAGCATCCAACTTGTATTTGTTAGATTTTTTGTCTCACTTAAAGAAACCCAAGCGTCATATAATGACATACTTTTCAATGCATGAAGCAAAAATACATTGCCGATAAAGGATGAAACTTGACGACCATTTCTCGTCATATCATCGAGAATATCTATAGCATCACTATACTTCTCCAAATAACAGTTCACCTTGATAAGTTCCTCATAACATTGGAGAGATGGAGTCATACTGACTTTACGCATATTAACCAACAACTCTGAAGCATAGTTCACTTCTTTAATTCTACAAAGACCAACAATCATGGCATTCCACATTTTTTTCCTTTGCCATCGAATGGATAATTCGCAGAACAGCAACAAAGCACTGGGTACTTTTTCGGCTTTCAAGAAACACTGCAATAATCTGATGCCACCTCTCAAACTCAGTGCAATATCATATTTTTGCATCTCCTTATATATTTGCAGAGCCAGATCTGGCCTACCTGCATGTCCAGCCCCATCAATGAAGATCGTGTAAGTGTCAGAGGGGTCACAAAGTCCGCGAGCCAGCTGCATTTCAAGCAATCCAAAGAATTGAGTGTCTGGGTTTTCCATTTTTAACAGGCTAATAATGACTCCGATATACAATTTCCGGGTTGCGCGATAATGGCTTTCTTGCATCTCAATGAGTAACCTAGCCGCTATATCTCCTCTATCTGATCTCGAAAATCCCTCAATCATGCTATGGTAAGCAAACCTCCGAGATGACTGACCTAATCCGGTAAGCATGTCGTGTAACATATATCCTTCTTCAACTCTGTTGGCCCTACAATAAGCTGATATGAACTTGTCGTATGAAAACTTTCTGGGCACGAGTTTCTTTTGCAAGAGGAACATAACCAACTCCTTCACCTTATCAAGCTTCCCGTCTCTGCAGAGGGCATCAGCAACGATTGACAAGGTCCTCTCACCAGGGAAATAACCCTGGTCCAAGGAGTTTTGCAACACACTATATGATTCGGTGACATTACCTTCCCCCAACAGAGAAAATATTAGATAATTATAAGCCATTCGATTGACAGAGAGGCCAATCTGCTCCTTCGAGTTATACAACCCCATTGCAACGTCCACCATTCCTACTTTACATAGAAAGCATAAGACAGCATTCATTGTGACATCATTAGGCACCACGCCCCTTTTGGTCATCTCCACCAACAAATCATACACATCTTCAAGCCTATCCTCCTTCAAAAGCCTATAAATCAGCATATTGAAATGAAAGACATCAGGTACATAATCATCAACTGCACGCTTATCCTTGAAAAACTGTAATGCATCATCCATCTTCCCAACCTTAACAAGCTCGCTGATCCACGCACCATACACATGCCCCATCACATTAATTCCCATCATTTTGAACTCCTCCATCAACACAAAAGCCCTCTCAAACTGCCTGTTCCTACACAATGCGGATAGAAAGGCAGACAACACATACCTATTCAATTTCACCTTATCATCTGCCTTCATCACACCGCGCAGATACTCCTCCGCCTGATTCAACTGATTCTGCTTACAGTAACTCTTCACCATAACCGTATGCGTGGAGCTGTCCACATACCCCCGTTTCTTGATCTCCAACACCAAACTCTCCACAAAATCATAATGACCTCCATCAACGAGGGCATTCAGCAGCACATTATACCCCACACGATCCAAATCATGCCCCAAAAACCGCATCTTACCAAACACAGCCAACGCAGTCTCACAATGCCCCGCTAACGAATAACCAATCACCAATATATTATGATACAATTGCTTACCATTATGCGCGTACTTCTCATATCCGTGCAAAAATTCCAGCATCAAATTCGTCAGCTTCGCCTTCGAAATAACTCGGAAAATGGAGCAGAACGTCGCTCTCGTGTGGAAGAAACCCGGCTGCCGGCCCGCCCAATCGAAGAACTTCAAGCAGGAGAGAACATCCTTGGTGTTGTATCTCAAAACGTCGA
>two_Unigene_BMK.15168
GAGATCGGAAATCTATATTACAAGAAAAAATTGAAAGAAAGAGCATTATTTGGTTTACAAAATCCGAAAAAGAATGATGTTGTTGTGTTGGTGATGTTAAAAGCAATAGAGGCCAAAATGATTGGAATTTAGGAATCCTATGGTGTGTGAAATTAACACTCCTGGCGCACGTTAGAGGCCACCGCCCGTGCCCAAAACTTGATCTGCGCCTTCATCTCATCCGGCGCTCTCTTCCCGCCCCACCGTGGCACCGGCGGAGCTCTCCTCTCAACCACATCAAACTCTTTCTCGATCGATCCCAAATCCTTCAAACCTTGCTGCACCTCTTCAACTTCCAAACAGTTTAGGCTCGCGCTTGCCTTATTAGAAGCAATTTGTGAAGGAGGAGGAGGAAGGCGAGTGTTGAGAGAAGCTTGTCTAATCAATTTTCCCATGGAAAATTCGACTTCATCATCATCATCATCTCGACTCTCTAAGCTCGTCGGAAGGGAGGGGGCGCGGGCCAAGCCGCTCTTCTTCTTCGACGAGCTTTTTCTATTCGAACTTCTTCTTCGTGATTCTAATTTCTTGATGGTTTCATAAGTCTCCTCGTACGATTTTTCCGACGACGACGAGCACGGATCCGACAAGCTTCGAACCATTATCGATTTCGATTTCGTCTCAAGAAGGTTGCCGAAGAACCAGCACTCCTCTAGATTGTTGGGATCCATTGCCAAAATGTAGCACAAAATGTATTTCTTGTGCTTCTTTGTGTGTATCAATATATATAGTGGCAAGAGGTGCCAAAAAGAAAAGAAAA
>one_Unigene_BMK.18279
AATGGAACCGCCTCATTTCGTGATGTTCCCCTTCATGGCGCAAGGCCACCTGATCCCCGCCGTCGACATCGCCAAGATGCTCGCAAAGCGCGGCGTCACGGTGTCAATCCTCGTGACCCCGAAGAACGGGTGCAGGGTCAAGAAAGTGGTGGACCGTGCCATTGCCTCCGGGCTGAGCATCCGCGTGGTCCACCTCAGGCTGCCCTGCGCGGAGGCCGGGCTGCCCGATGGCTGCGAGCATTTCGACACGCTCCCGTCCAAGCACCTCGTGATGAACTTCTTCAAGGCCGCCGCCATGCTGCGAGGCCAGGTCGAGGCCTTTCTCGTCCGAGTTAATCCCACTTGCCTGATAGCCGACATGTGCTTCCCCTGGGCCACCAATATGGCCGCGCAGCTCGGAATCCCTCGCCTTGTCTTCCACGGCACCAGCTGCTTCTCCCTCACCTGCGTTAACGTGTTGCAAAACTCTTCGTTTTTAGAAGATATAGCTTCGGATAGAGAGTATTTTGTAGTGCCAGGATTGCCACACCGGATAGAGATCACGAAAATCCAGGCCAGGGGGTCTGTCGAGGATCTCGATCCGGAATGGGTCGAGATCCAGAAGCAGGTGTTCAACTCCGAGGAAGGCGCGGCCGGGACAGTGGCCAACACTTTCCAGGAGCTGGAGAGTGAATACGCCAACGAATACAGAAAACTCAGATCCAAAAAGGTGTGGTGCGTTGGACCGGTTTCGCTCTGCAACGTGGAGGAGTCCGACAAGGCAGAGCGAGGAAACACGGCCGCAATCGAAGGCCACGACTGCTTGAAATGGCTGGACTCCCACGCGCCGGGATCCGTCATCTACACCTGCCTCGGGAGCATATCGCGCGTGGGCGATTCACAGCTCGTGGAGATGGGACTAGGCCTGGAGGCCTCCAACCGCCCGTTCGTGTGGGTGATAAGGAACGCCTCGGGATCGTTCGAGGCGTGGCTGTCGGAGGAGAAATTCGAGGAGCGCGTGAAAGGGAGGGGGCTCTTGATCCGGGGGTGGGCCCCGCAGGTGCTGATACTGTCGCACAGGGCGACTGGGGGGTTTCTGACGCACTGTGGGTGGAACTCGATTCTGGAGAGTGTTTGGGCAGGGAAGCCGATGATTTGTCGGCCCTTGGTAGCGGAGCAACAAGTGAATGGGAGGTGTGTGAGTGAGGGGTGGGGGGTGGGGTTGGATATGA
>two_Unigene_BMK.15172
GTGGAAAGGAGTGAATTTTTGAATTGATATGTATGTATATTCATAATATTTTATCGATTGCCATATCCCGCGCCATACCTTTACGCCATATCCGAGTGGCGGTTTTTGCGTTGGCCGTCATACGCCATCCATAACATTGTTAATTACTAGTATTCTTTATGATAAATTTCTCTTATTTTTGCCGAGGATTATGGAATAGGAATACATCATTCGCCGTAAGTATATGATCACAAACATGCTC
>one_Unigene_BMK.15290
CGAGAGAATCCTCGGGAAGCTCAGCGACGATCCCACCTTCGCCCTCTCCTTCTGGAACTGGGACAACCCGAGGGGTATGCATCTACCGTCGATCTTCGACAACGAGAAATCCCCGCTCTACAACACCAACCGTAACCCTCTCCACCGACCTCCTGCCGTCGTCGACCTGCAGTACACAAACGACAAACCAGAACCGACTGACGATGAGAGGCTGGTGAGGAGCAATCTGGCTACAATGTATAACGAAATGATGAGGGTTCGCAAACCTGAAGATTTTATGGGGCAGAGTTATCTGGCAGGGGATGAGGTCCCACCCCCTGCCAAGGCAGGGACAGTAGAGCGGGGGTCCCACACCAGCATCCACCGCTGGGTGGGGGACCCTAGCAATCCCTACCATGAAGACCTAGGAAACTTCTACTCTGCAGGGCGGGACCCGGCTTTCTACTCTCATCACTCCAACGTTGACCGAATGTGGACTATATGGAGAGGCCTCAAGACCAGAGTCCCGAAAGCCATCAACGACCCGGACTACCTTAACGCGGCCTTCTTGTTCTACGACGAGAACAAGGAGCTCGTGCGTGTCAGGGCCGGGGATGCCCTGGACAACAGGAAAATGGGGTACGAGTACGAGGACGTCGACGTGCCCTGGTTGTACTTCCGGCCGCCCAGGAGGGCGGCCGGGGTTAAAATCAAGGACATCTCGAAAACCGCGCAGAGGCCGGAGAAGGTGTTCCCACTCACACTCAGCAGGATTGCTAGGGTTTTGGTGTCGAAAACCGCCCCAGGTGCGGCCGACGAGGATTTAGTGGTGGAGCACATACACGCCAGCCCTGAAGAATTCGTGAAGTTCGACGTCTACGTCAACAGCGAAGAAGACGACCCCAAGGACGTCGACAAGGCCGAATACGCCGGGACCTTCGCGAAGCTTCCGCATAGAGGCGGCCGCGGCCATCACTCGCATGATAAGGGGAAAGGATCGGTTAGGTTTACCTTGAAGGAACTGTACGAGGACATTAACATCGATGGCGACGACGAGGAAGTCGTCATCACCATCGTTCCGCGGGCTAACGGCCGCCACGTCACCATTGGTGGTATCAAAATCGTCAAGGCTTGACGTCGGTAGTTGATCGATTTGTGTGTTGTTGGTATGTACTAGTAATAATTTGATTCTTCAATTACTTGTGGTGGCAAGTGTTGGGAATTTTGTTGTGTGATTTCAGCTTTCTCTGTTGTAATAATTCCGCTTTTCCGGCGGTTGATGTGTTGGAAATTTGTTTGC
>two_Unigene_BMK.15174
GGTGTGAACTACAGGCTGTTGCTCTCCGCGAGGGATAATCTACGGCCATCCGGCACCTACCAGGCCGTTGTTTACTACCAGTATGCACAGCCGACATCCCTACAGCTCAGTTCCTTCGTCGGAATTTCTCGCTAGCTAGCTTTTGGGATTGTGTATCAGTTAACAAAGTGTGTGAAATAAAATATCCCTCTTTTCTTGGCATTTTACTTATCCAATAGTGTTGATATATATTAGTATGTATGATGCGTCTTGAGTTGGACTCTTTTGATATGAATCGGGAAAGAAGAGACAAAGAAGAC
>two_Unigene_BMK.15175
GGTGATCGCGTTTGGGGCGTCGATGGCGTGCTGGTACGAGCACATTAGCCGGACGATCTGCCTAGTCATTTGCAAGAACCATCGCATATGGGAATTTCTCACCAAACTTCTCACCAGAAATAGAATGAGGACATACTTGATGGAAGGTTTCTTTCTGCACACACACAACGCAGCGTGGCATACGCTGCACAACGTTATATGTGGCACCGCGGGCAAGATCGAAACCTACTTGGACGACGTGAAGAATCGACTCAAATGCGACATCACTATATTTCATGGCCGAAACGACGAACTCATCCCCGTGGAATGCAGCTACAATCTGCAGTCAAGAATCCCTCGAGCGCACGTTAAGGTTGTCGAAAATGAAGATCACATCACCATTGTTGTAGGAAGGCAGAAGGCCTTTGCTAGGGAGCTCGAGGCAATATGGAGGAATGCAAGCCCTTGATCAAACTTATATATACTAATACTATACTATCATATACATTCGAAATAAAAATAAAATGAGAAATGTATCTAAAAATCATTCCTAATCAAGAAAGCTTTGGTTTGATCGAGATTAGGGCTAAAGCAAGTGTGGAATATCCGTCATAGTTTTTTCAACTATTCCTAATTTCTTCTTGTACCATAGAGGTTCTATAATTATATCACCG
>two_Unigene_BMK.15176
GTATGTGATGCTGTCGGAGGAGGAACCAAGGTGCCCCAAATGCAAGAGCTCTGTTTTGCTCGACATCATGTACAACTCTGCCCCAAAAACCAACAGGAGTTGATAACTAGTGACCAAAAACAGAAATAAGGATCAAAGTAGAGGTAGTTAGCACTAGTGGAGCCTTAATAGTGCTGCTTTTTTTGGTTTCTTTCTTTTTTGTTTAGTTTTCATCCATTTCCAGTAAGTCATGGCTATGCATTAAAAGAATGAGTCTAGAGCTCTCTTGTAACAAATTTAAGTAATTTCTTGCCTGCATCTTCACTCATCTTTATGTGTGTGTGTGTGTGTGTCAATTCATCTTGTAAGAAGCTGCTCTGTGTTGATGAATGGAACAGTGAGATAGTCTGGGAGGTT
>one_Unigene_BMK.14324
TAAATCAATCCTTCTACTCTATATATACATATGATGCTACTGATTCTACTCCTAAGACAATTCTCCACCACCTTAAGGCATAAGGATTGAAAGGGAGTAGTAAAAAGGATGAATGTGAATGGAGCAAAGCTGGAGCTGAAGCTGAACTTGTCTCCACCGAGGAGTTCGCAGATGACGAGCTCATGCGCCTCGGTGAACCAGCAGGATGAGCAGCTCTGCTACTCAACTAGCCCGACGGCAAAGATGATGATGCTGGTGGGATGCCCTCGGTGTCTAATGTATGTGATGCTGTCGGAGGAG
>one_Unigene_BMK.13083
TGGTGTATACTAAATAATGAATTTGGAATCGAAAGTTACAATTTCAAATCCAAACCTTCAATCCCATGATATCAACGTAAGACAAAGAAAATTTAGATATTAAAATATTTGATGGACATGATTATTAAGTTGAGAGGAAGCAAAGAAGAATACAATTTAAAATTCGGAGAAACATAATAAGAATTCTATTTGTCAATTTGATTAAGCTTGCCAAGACCATTGCAGCGAGCGCATACAATTTGAGTCTGATCTTTTCTTGCCGCATTTGCCCTCAGCGCCGCCCCTCCTTTCCTCACAAATCCCGCTCCGTCGCATTCTGGGCACGTGTCTTTGCGGGAGAAGAGGATGGGAAAAGCAGTTCCGAGCAACGCCACCGCGGCGGCGCCGGCTATCAGATACACAGTCCCGTCGGCCGAGACATCTCCGACAGCAGCGACCACCGTCAGCTGCTTTCTCTGTCTGATTTTCTGAATTTCACGGCGCAAAGAGATTGATGAGCCGAAGAATGCGTTTCCGCCATTCAAGGATGGTTTTTTGATAGAGTTTGAGGGGACGAAGAGAGCCTGGAATTGAGCGACCGACGCCATTTCAGCTTGTTTTTTTATTTGCAGAGATTGACTCGGAATTTTATATTAATAGATCGGAAGAGCACACGTC
>one_Unigene_BMK.15304
GGGGTTTTGGAGGTGGTGTGGGGGGTTTTTATAGGCAAGAAGGATGTGCTTAGAAGGATTAAATGGGCTGTCCAGCCTCTTTGTTTTAATTTTGCTGAAAATCCCTTGTTGGTGATCCTCACCACCCTTTCAATTATTTCATTCGTCTCTTTCTTGAAGCATAAGTACTCTCTTCATTAAGGTTACTTGTTTGGTGATCCCTTGTTGGTGATCCCTTGTGCAGGGAGTGCAGGTGGCTGTTGGAGCTGGAGCGCAGGGTTGCTGCAGCTGTGCGGCAGTTTTCCTCCCTTTTTCTGGCGTGTGGCAGCCTGCGGTTATGGCTGAGGATGCAGGCTGCTGTATTGCCCCTTT
>one_Unigene_BMK.25973
CATTTTCAAAATCCCCAATTTAGATAGGAACCCTAGCTCTCTCCCTCCTACCTCGGCGACTCCCGCCGCTGTCCGGCCGCCACGCACCGCCGTCTCCGGCGCCATCTTCCTCCCTATCTTTCTTCGTCTCTCCCTCTTTCACTTCTCCCTTTCTTTTCTAATTTGGACAATTAGTAAATCCCCAAATTAAGGAAATCAAACCCTAGGTAGGCGGCTTTCCCGCATTCGAGCGTCATCGCCCCCTTCTTCTCCGGCGAAACCGCCGTCCCCCTTCTTCATCAGAATTCGACCTCCTCCCCTGGATCGCGAGAATCGAGAGGCAGCGCCTCCAAGTCCCTTTTCGGTACGCCGCTGGCCTCGCCGTCGCGCCTTCGCCGTCGTCGTCTCCCAGCACCGCACGGCGGAGGTCCCGACGCGGTGAAGCAGCTGCCGCCGTCCCGTCATCTGCCGCAACTCCCGGGTCCCGTCGGAGTTCGCTCGTCGTCGGATTTCGTCTCGGTGGCCGGCCTTAAGCTAAGTCTTCGAACCCTTATTATCTAGCTCATCTGATTAGGTGAATTTTGGTGTTGGAGGGCTTATATGTGACTGATGCTGGGTTTTTTGTGATTTTCATTAAGTGAGGATTGAGTAGAGGCTATGTGAAAGTCGTTAAACAGTTATCTGGAGATTTTTCTGGTTGTTCATTGTGGTGGGTTTAAGCCTTCCAAACTCTACTTGTTATTGCCATTAGTCTAAGCGGCAATTTCTAACATATCTTGGCATTACTTGATGATCGTGGCTGCTGCTGCTGCTACTATCTCGTGTATCACATGATGTTTGATTAATTAAAGACATCTGTCCCAATATAATAAACACAATTTATAGTGTGTTTTTCCTATTAGAGAATGAAGCATATTTCAAGGACGGTGGATATTGATTCTCTAAAGCTGACTCTCATGCCTTTTTTTTACTATAAAACCACCAAATAATTCACCCTATCCATCAATGCATGAAAAACATTTTATACATATATTGTGGAGAAAGAGATGGATCACAAGTAGTACTCATAGATAGTCTACTGTCATGGGGTTCTAATTGATAATGTTGTTAAGTTCCAAAACTGAGTTCTTGAGCATTTATGGTTCTACGCCTCTATGTTATCTATGATGCTCCCTAAATGATGCAAAAGGGTGATGGCGTTACCTATTGTGGCCGTGGAGAAACGGGCTGCCCTAGTTGTTGCTCTCAAAAAATGCTCCACTTTCTAACTCTATATGCTGCCGAAATTTGAAGTGTGTGGTAGGGGAGAACTTGATGCATATGAAAGGGGGTTTTATAGACAAGAACGTGTACTCGTGAGGCTTTAATTAGGGCTGTTGTATGCCTTGTTTTCTTCCTGCAGCAGATTCTTTTCCTTAGGATTCTGCAGCCTTTGTAACTAAAATTTGGTGATGTACTAGGAATAGGGACCTTTGTAATTATGTTATTGGTTGGTATTGTAGAGGGTACCATCAGAGGCTGCAAAAATCGGTTAGGAACAGAGGTGCAGAGCTGCTGCAGCTGTGCTGCAGCTTTCCTCTCTTTTTCTGGCTCGTGGCAGCCTGTGGTGATGGCGGAGGAGTGCAGGCTGCTGCATTGCCCCTTTTGGCCAGTTCTTGACTTCTCAACTAAAGTTTCTCATATTCAAGGAGAACATGAAGTTTGGCTGGTTGTGGCCGATGGTAGCCCTCGGCAAACAGGCTGCATTCACGGTCTAGGAAAGAGGTGGCTTGGACTCGTGAACAATAGATTCAAGGCGTTTAGCCCCTTGTTATTCCCCTGTGTAATTTTTTTCTTTTTTTTTTGTAAACTAATTCATAGCTTGGAATATATCAATGTTGTATTTTATTTACTTAAAGGAATAAACGAACACGTACTCATATTTTTTT
>two_Unigene_BMK.15182
CAAGTTTGCCTTAAGATATGTACCCAGCTCATCTTAAATAGTTAAATATCTTGAGGTAGTGCTGCCATGAAGATGTAATGGTGTTCTACAGAATTTTCTGGTAGTGTGATCGGCTGAGGAATCCTTTATGCATGTCATCCAAGTTTTAGATATCTTAAAACAGAATCCATTCAATGCTCTAGTCTCCATATTCTTGTCGCCTTGCTGTCCCCCACCTTCGGATTTTTGTGCCAGTATGCTGAGCCATTCTCTGGCTGCAAAAAACAGAAAGAAAAAAAATATTTCCAGGTGGTTAAGTATGACAGAGTGGCATTGGGAAGATGGATGAAAACTAAACTGACCTGAAAGGAAGAATTATTATTGCCTTTTGAGCGACTCAAATATTACCTAAATGAATACTTTGGGACTATCTTATTGTTTTCTTATAGATTTATTGTCTGTGG
>one_Unigene_BMK.27881
GGATGAAGTCAAAGCTTTGGTAATGCCATATTTAGGAATTATTCTCAATCACATTAGTTCTATATTTCATACTAGCTCCTCTGAAGCATTATTTACACATTAGAGATGCTCTCAACTAACAATGAAGACAGCTCTCTAACAACCCATTCCATTGTTGGTCTACTTTGTGGATCATCATTGGTGCAATCCAAAGCCATTTTTGTGAGCCCAGCGCCCTCAGTCTCACTATACTTCCCCTCAAGTTTCGCGTCCATCAGCTCTCCCACGTTCCCGGATTCCGCTGCCGCTCTTACGGCCGTGGAGAGCACTGTCTTGCCGGAGAGCACCTGGAGGATGATGACACCATAGGCATAGACGTCGCTCTTCTCCGTGAACCGCCCCGTGCTTATGTACTCCGGCGCCATGTACCCGAGCGCCGCGCTCACTTTCAGTGCCGAGTAGACCACGTCGTCGGCCAGCAGCTTCAAGAGGCCGCAGTCCACAATCAAAGGCCTCATCTGCTCGTCCAACACAACTTTCTCCACTGATATGTTCTGATGGATGATGCCACCCTTGTTCCATTCATTTCTATGCAAATACTCCATGCCTTTTGCAATGCCATGGATGATTGAGACTCTTGTTGGCCAATCAAGGATGGTGTGATCATCTTCCCCATCAAGATAGCGAGACAGGTTCCCTCCCGGCATGAATTCGTATATCAAGAAGCATTCCCCTCTAGCCTTGGAAGAGCAATAGCCCTTCAACTTGACAACATTCTCATGGCTAAGAGAGCTGAGCAAGCTCATCCCCTTGAAGAACTCGTCCTCATCCGTCTTGCAGCTTGTCTTGCTGATGCTCTTGATCGCCACAACCGCTCCATCCTTGAGCGTTCCCCTGTAGACCGCGGAGAACTTGCTCCTCCCCAGCAGATTCGCCTCCGAGAAATGGTGCGTAGCTGATTCCACCTCTTCAAGATTGAACTTGCTACAAGGAGATGATATCTCATCATGGTAATATTCTTGAGGAGAAGGATGGCTCATAGCCTTGTGCAAATGATCTTTAGACTTAACTTCGGAGGTGTCGGATTTATGGCTGACTTTCTGCTTTGCACGACGATACTTGACAGCACAGAGCAATGCCACCACGGTTAACGCCAGGGTCACTGCAATGGCTCCTCCAACAATACCCATCTGTGGGAGACGCGACGAGGAGCCAGAGCAGCGCGAGCAGTTCAACGGGAGAGGCGCTGACCGCGGTATGCTCGCTGTAGGTACCGTGCTCGCCTGGTTCGCGTTGTCCCAAGCAGTGCAAGCTCGAAGAGAAGGGAATCCCGAGCCGCACAAGCCAGGATTGTTTTCGAAACGAAATTCTTCATTCAAATGCCTCAGAGCAAGAGGGACAACTCCAGAGAGAGTGTTGTTACGAACATCAAGCACTTGTAACGAGACGAGATTGGCTAATGAGATCGGAACTGAGCCAGAGAGACGATTAGAGTTCAAATACAATCTCTTCAACATCCCTAAATTTCCCAAGCTGGAAGGTATCTGCCCTGTTATCCCGTTATTCTCTAGCGCAAGCACGCTTAACTTTTTCAACAACCCCATCTCCGCGGGTATCCTTCCATTCAGATTGTTGCAGCACAGCTGCACCACTTGAAGAGAAGCCATGCTTCCGATCTGAGGCGGAATTTCGCCAGTTAAACGATTGACGTTGAGATAGAGATCGGTGAGCTCGGTGAGATTAGCAATCTCCGGCGGAATTTGGCCGGTCAGGGAATTGTAATGGAGGTAGAGACCGGACAAGCACTTGAGCTCCGACAGAGCCGCCGGCACTTTTCCGGCGAGCAATTTCCCCTGGAGCGAGATGTTGGCGACCTTGCGGTGCTCGTTGCAGGCGACTCCCACGAACGAACCGCCGCACGGGTCGCCGTCGGCCGTCCAAGACGACAACCGCTTGTTTCCTGGATCCAAGGAAGCTTTTATCTCCATCAGCGCTCTCAGCTCTGCATTTCCTCTAACGAGATTTATGCAAACAGAGCTGCTGCTGAGAAGAAGAAGGAGAATGAAGAGCATGTGCATTTTTTTTGGGTTTGATTTTTTTGGGTTTGATGAAGAAAATGTGAGGCTATTTTGAGAGAGTGGGGAAAGAGAAAGAGAGAGAGAGAGAGAGGAGATGGGGAGAGGGAGAGTTGAGCTGAAGAGGATAGAGAACAAGATCAACAGGCAAGTAACTTTCTCAAAGAGGAGAGGTGGATTGCTGAAGAAGGCGCACGAGATCTCTGTGCTCTGCGATGCAGAAGTCGCCTTGATTGTTTTCTCCCACAAGGGAAAGCTCTTTGAGTATTCCACTGATTCTTGCAGCATGGACAGGATACTGGAGAAGTATGAGAGATACTCATTTGCGGAAAGACAGCTAGTCTCCAACGAGCCTCAGTCACCTGCTAATTGGAACCTAGAACACAGCAAACTCAAGGCGAGAATTGAACTCTTGCAGAGGAATCATAGGCACTACATGGGAGAAGATCTTGACTCAATGAACCTCAAAGATATTCAAAATCTAGAGCAACAGCTGGAAACTGCACTCAAGAATATCAGATCCAGAAAAAATCAACTTTTGTTCGATTCCATCTCCGACTTGCAGCAAAAGGAAAAAGCAATACAAGAGCAGAATACCATGCTGACAAAGCAGATCAAGGAGAAAGAACAGGATATGGCCCAGCAGCCATGGGATCAGCAACATCACAACCACCGACCACCACCACTGCAGCAGCCACAGCATCAGCCGCCGCCACCACCCTTCATGATGGCACCTCAATTCCCTGGCTTAAACATGGGAGGTGTGTACAACGAAGGAGAAGCAATGGAGGCTAGAAGGAATGAGCTAGATCTCACACTTGATTCCTTCTACTCATGCAACCTTGGATGCTTTGCTGCTTAAAGAATCCACCTCTTCTTTAATTAGGGAACTAATAAGGTTTCTGGCTTTTGTGTTAATCACTATCAATGCTTCTATTTGGTCATCACCCAGGAGTATGTTTAAACCATTCCTAAGATCGTGTGTAATTTTAATTTCTGCTGCACTTATATATTGTATGATGTTATCACTTTGAAAAAACATTTTCCTGACG
>two_Unigene_BMK.15184
GCTCCGTAACATCGTTGAATTTTTTGTGTTCAGACTGCAGACTCTCAGCTACTATCAGCAAGTTTAGCTAAGTGGGCTACCACATCTTCAAGACAGCTGAAATGGCTCAAAAACTTTTCACGAGCTTCACTTGAGTCGGGTTGATTCTGTTGCCAATCGGAAAGGCCATCTAGCATAATCTTCAAGCCGCTCTGTAGCAGTTCAACTCCTCTTGAGATTTCGCTAGGGAATTTCCTTTTCTTGCTAGGCTGTTTCTCATTCTCAACATCCATCATATCACATAATGTCACCACTGGAGCACATTTCACACTGTCCCTACAAATTTCCTTCAGCACTTGACCTTCTTTCACTAGCAATGCGATCTGATCGGGACTACCTTGTATTGTTGGACATGCCATATCCTTCTCCAGAACTACCTTCAACTCCGACATGAATCTATCTTGGTCGGTTTCACTTCCCCTCTGCAAATCAAAAGACAGGGCAGCATCTTGTGGCACAAACCTCCAGAGTTCGTCACAGGAAGTGTGAGAAGCAAAATACCCAAACGCAGTGATAGCTAAGTGAACAAAAGCCCAGTG
>one_Unigene_BMK.33046
GCTGTCCCCAGTTCGGTAGTCAGTTTGTCGGCCTAAAGGCTAACTTTGATGCTTTCGACCGGCTTTCTATATACGATAGCTATTTTGATTCACAATAGCAGCTTAGGAGTTTTTTACAAGACATTTTTGTGAGACAAAATTATAAAGACCCTCAGTTGGACACGGGTCTTCGGGAGTGTATATACATCTTGAACAGAGTTAGCACAAGCCGGACTCGATTTCTGGCGATCCACGTAGGTAGAAACAAGGCTAAGTTCCTTCTTTTAACTCAAGCTT
>one_Unigene_BMK.12869
ATCAAATTTCAAGCTTTATAAAATAGAACAATTCGGTTCCATGACTAGATACGCATTCCTCCTCTATATTGTTATTATAGAAAAATCATTGATCTGCAATTTGGACAATCTTTTTTCCGATATTATCACCAGAAAACAAGCCAACAAAGGCACTCGGAACACTCTCGACGCCATGCGAGATGTCGCAAAGAGAGTGCATTTTTCCGGTGCGGAGGTGGTCGGTGGTGGTCTTCATAAAATCAGCGTAGTCTTTCAAGAAATCGGCAGCTAAAAATCCTTGAATGGTGATCCTCTTGTATACCACATCCAGCATATTCAGAGCCGCCCTCTTACCGCTGCCGGTATACTCTGAGATCACGCCACACACTGCCACCCGCCCGAACTGCTTCATGTTCGCCACCGCCGCCTCCAGCATCTTCCCGCCCACGTTGTCGAAATATATGTCCATTCCATCCGGGAAGTACCTTTTGAGAGCGGATTTGAGATCGGTCTCTTCCTTGTAGTTGAAAGCATCATCAAAACCAAGCTTTTCCTTAAGTAAATCAACCTTTTTTTGAGAACCGGCACAGCCGACGACACGGCAGCCAAATAGCTTCGCATACTGTCCGACCAGACTTCCCACAGAGCCCGAAGCCGCTGACACAAACACGCTCTCTCCCTTCTTCGGCTTGCATACTTCATAAAACCCTCCATACGCCGTTAGTCCACTAAATCCCAAAGCGCCAACATGGTGAGGCAAGTCATGCCCCATGGCGTCCAATTTATTCAAGAGTCTCCCTGGCTCTGCAAGTGTGTACTCTCCCCATGTAAGCAGCCCAACCACAAGCTCCCCCTTCTCCAAATCCGCCCGCCCCGACGCCACCACCCGACCCACACCGTATGTATCTATGGCATGGCCGGGAGAGATTGCGGCGGCGAAGTTGATTGTGCCCTGGGAGGAGCTCTGGGTCTTCATGCGATTGAGCTGGTAGGGATCCACGGATACATAAAGATTCTTGACGATCACCTCTACTTCATTTGCCTTTAGCGACAGACAAATTGTTTCACTCTTGATTTCGAAATCGGATTCAGCTGGAGCCCCATTTATGTGACCCTTTATTGCTACCAACTTGTTGTTTACCTTCTCCATT
>one_Unigene_BMK.15375
GGAGCGTGATTGGGTTGTTTTGTTGGCAGGAACAAATAGACCAATTGCTCTTGCTCAAGCAAATGCAACTTTGAGTAGAATTGATCTCATATGTGAGATTGCAGGAGCATCTTTATTTGGCATTTTCTTATCTAAATATGAACCAGTGACATGCTTAAAACTGGCGGCTAGTTTGATGATATGGTCTTTACCTGTTGTGGTTGTTCTTACCTGGTTAACCAACAAGCTTTCTGCTGGAGTTCTGGACCGTGCTAAATGTCCACAAACTTGTTCTGCCAATTCATCAGTAGAATCCACTCCAAATACCGCAAATTTATTGGCCACCAGTATAGAAGCAATCAAGCATGGGTGGTCAGAATACATTCAGCAGCCTGTTTTGCCTGCAAGCCTTGCTTATGTGCTACTCTATTTCAATGTTGTTCTTACTCCTGGAGGCATGATGACTGCATTTTTAACGCAACATGGTCTAAATCCTACTATTATTGGAGGGTTCACTGGACTCTGTGCACTTATGGGTGTTGCAGCAACATTCATTTCCACAAAGATGGTTGAGCGACTTGGCATGCTTAAGGCTGGAGCAGCTGGCCTTATTTTTCATGCTGCACTTCTTACCCTTGCAGTTGGTGTTTACTGGAGTGGATCTGTGTCTCAGAAAATTCCAGTTGTATTCTTCTTATGTTTGATTGTTTTGTCTAGATTGGGGCACATGTCATATAACGTTGTCGGGGCACAGATTCTACAAACAGGGATCCCTGCATCTAAAGTGAATCTTATTGGGACAACAGAAGTGGCGGTAGCTAGTTTGTCTGAGTCGGTGATGCTAGGGGTCGCAATACTTGCTAACGACGCTTCCCATTTTGGTTATCTGGCATTGCTGTCACTTGCATCGGTGGTTGGAGCAGCTTCTTTGTACTGCAGATGGTTGAAGAGTCCCACCGATGCCCAAAGAAGGCTATTTTTGTTCGAGCCATTACCCTCACAATGTGCAATGGAGCAAGCAGGAAGGTGAGGAGGTACAGTACGCTTCCCCTGCCACTTTGATAATGTCTCAACCATTCTGCACAAATGATAGTATATCATAAATTATTCACACCTAATATCTGTAAATACATGCTAACATTTTGTAAAGGGCATCACATCTTATTCTTGATGGCAAAGCCATTGACTGGTAATTCATCATCATTTTTGTTGTATATGGGAGAGATTTATTTTTGGTTGCTCATTATGGTTTTCGAACCACCCACACCAAGC
>two_Unigene_BMK.29925
AAATATATGGATTACGAGCCAACTGAGTTGATACCTGTAAGGTGTGAGCCAGTCATTCCCAGCAAGAGCACTATCGTCGAGTCACTCCGCACAATGCCTATGGAGACCCTTCGAGAAGAATTCCGAGAAAACCATTCATTTATAGTAGGCAAGGAAGTAAAGATCCAAGCTCCTCGTTCTCCGCTTTCACAGATCAACTAGGCAACTATGGCGCCTAATATTTACCAAGGGAGATAAAGAAATTAAAGCTCTTTTGCATATATAAACGGTCTTTTGCCCTGAGTTGTACCGAATATATGGCCACTCTCATCAAATGAGATACCAATAATTAGTTGTAGTTCACATTATTAGATACAAAATGAGTAGGTATGCTCCTAGTAGATAAGTCTAAGATGATACTACATGTTTATAAGAAACTATGTTAATCCTTGAGTTCCTGATTCATATGGTCGGGTTTGTCCATGCTCCACGCACTCAAGCTCTCGATTTGGATAGTTTCGGTTCCATTGTTGAATGCATACAAATGAGCGTCTCCATACAATGCCATGGTGGGATACACTCTAGAAGTAATGACAGTCTTTCCTCCTGCGGCAAAGCTCTCCACAACAGAGTTATCAATCAAACTCCTAAGAGAAATCTTCATGTCTGTCAAGTCTACATTGACAAATCCTCCAAAAGAGGGCCTATATGCATCCTTCCCATTCACCATTTTGGTCTTGTCTTCCTCTATGGATGACATGGATGCATCAGAACACATAAGAACTAGATGCTTGTCCTTATCCTTGAAGATTCTGAAGAAGACAGGAGTGAACTCCTCCAACTTCTTCGAAGCCAAGGTCGCCAGCCCAAACGGTCCCAATCCTCCTCCTACAGTTGATTTCTTCTCACGACAGATCTTCTCCGCGTCATACCTATCCCAGGTCTCGTTAAACGGCTCAGCCTTGTCCAAGCTATCAAACGAAAACGTCACCTCCACATCAGCCTACACCAATTTTTTTCCCCATTAGCCCACCTTTTCCAATTACCACCACAATAAACTAACTACAGCCACAAAACACGCACACTACACTACACACTACCTGTGCAGCCGTTATCTGTTCGATCTCGACCTTCTCTCCCTGCTCGAGCTCGAAATTGCCCAACTCCATGTTCTCCGCCCTCAGCGACTCCAGTTCTTCAATCGGCCACTGCAGCAGCTGCTTCCCACTCGGATCAAGCACAATAGTGCGAGGAATAAGCTGAATACCAGCCCAGCCTTTCTCCACATCCTTATCAGTAGAATCCGACTCATTCGCCCAACCCCACAAGATCCTCCGGTTCTTACTCGGATCAAAGAAGGACTTGGACGCGTAAAAGTTGCCATAATCGAACCTCAGCCCCTTCCATCCATCGATCGTATCCTTATCGGGAACATACCTATCGCTCTCAAGATCATACGTCCCAATAGTGTAATACTCATATCTAGTGAGATCAAGGCTGACTTTGAACACATGCTTGACCTTGGGACCAATGGCAGAAGTGTCCAAGCCAACGGCGGCGTCTGTGGAGACGGGGAAAAAGTCCGGGCACTCCCAGTTGCCGGTGGCGGCCATGGAATGGAGGGGGTGCTTGGCCTTGGTCCAGCGGAAGAAGTCCCTGCTCCGGTACAAGAACGACATCCCCCGGTGCTTCCTCCGCCCCCCGATGGTGATCCGCCAGTGGCCGTCCGGGGTCATCCACGCGGTGGTGGGGTCGCGGAAGGCGGTCTTGTTGACGAAGTCGTCTGCGACGATGAGAGGGTTGCTGTCGGGCTTGATCCAGTGGCGGAGGAA
>two_Unigene_BMK.28919
CAACCTTATATCCCCAGGAATCAATCGAGATTCGAATCCCTAATTTCACTTTCACTCCAATCTTCATCACCTACACTCCAAAAACACAAAAGAGAAGCTCAATCAAATCTCGCAAAATGTCCACAGCATCGGTGCGCCGGATTAAAGAGCGCGGCGGCGGAGGAGGGAAAATCTCCGCAGCACCCGCCGCCGGAAAACTCTCCCCAGTTTCAGGGCGGTCCGTTTCAACAGGGAAGGAGAATCCCAGGACCACGTCACGGGTTCGGGCGGCGACGCAGAAGCCCACTCTGAAGCCCATGGCGCGGGTAGACAAGTCCGTGGCGCTGCCGCCGCCGCAACAGGCGGAGGAGACACGGCTCAGGCGGTCTAGCTCTTCTGTGCCGAGAGGTAGGAGTACTAGCCCCTTTGAATTTACTAGGGCATTGCCTGATTTAAGGAAAAATGCTTCGAGGGGTTGTGTCGGCTCGGCCAGGGGAAAAGAGAGTGGGGTTAGTTTGAAAGGTTTGAATGTGAAATCTGGTGAAAAATTTGATCTTGAACAAAGTGTTGGAAAGGATTTGACCAAAAAAGGGGTTTTTTTGGGTGACCTAAGCAAAGATAAGGTCAACATTAGGGCTGCCAACGAGGGGAGGTGTAATATGAAGGATGAAAGATCGAATCTTGAGAAATGGGGTTTGAAAGATTTCAACAAAATTGAACCAAGTATGGAGGAGCCAAAAGGGGAATTTCAAGAAAATGGGAAACTAGATGTAACGGTTATAAGTGGGGATGGTGATGAAAAAGGACGAAACTTGAGGCCCGTGGTGAAAAAATCTGATATTGTGGAGGTTAGTTTGAAAACTAGTTCAGAGGCTGGTCTCAAAAGTAGCAAATTTACAGAGGAAGTGAAGATGAAGTCTAGCGCGGTAGGAGTTGTACCGGGGTTGAGTTCAAGGGAGTCGAAGATGGTGAACACAGGTGGTAGTGGTCCGAGTGCTCCCAGAGAGAATGCTGCAAACAAGTATCCAAGCAAGCTTCATGAGAAGCTTGCCTTTTTGGAAGGGAAAGTGAAAAGGATAGCATCTGATATAAAGAGGACGAAAGAGATATTGGACTTGAATAACCCGGATGCCTCCAAGTTGATGTTGTTGGATATTCAAGAGAAGATTACGGGAATCGAAAAGGCCATGGTATGTGTTGCTGGTGGCGATGTGGAAAAGACTCTGGTTGATAAAGAAAAGGAAGTCAGGGATGCTCAGGGCACATCTAAGGGTTTGAATGCTGAAGATTTGGAAGCACGGCTGTTTCCTCATCATAAGTTGATTAGAGATAGGACTTTATCCAAGGCAACAGTTAGAGGTTCTGAGACTTGTGTATCAGAAGTTGGAGAGTCCACAGACACTCTTGTTGTGGATGAGAAGGCAACTATTTTCGAAGATAATTCTGTGGCTGTGCAATTGCTGGTGGCTAAGGAAGAATCACATGTTGGTGAAGAAGTAAGAGAGCTTCAAGAGATGGACGATTCTAAGACGTTTGTTGCAGAAAGTTCTTCTTTAAATGCACTTAATGACAAAGTTAGTATTGATGCTCTCCTTATTGCTGATGAAAAGCTTAATGAATTTGATGACGAAGAGATAGTGCCAGCCATGACATTCGAAGAGGAGGTAGAGGAAGACTCTAGTTATAAACTGAATGGTATCGGGCGGAAGACCTCAACTGGAGGTTGGTTTGTGTCCGAGGGAGAGTCTGTTCTCCTCGCTCATGATGATGGATATTGTTCTTTTTATGACATTTCTAATTCAGAGGAGAAGGCCGAATACAAGCCCCCATCTGGAGTCGTCCCAAATATATGGCAAGATTGCTGGATGGTACGAGCCCCTAGTGCAGATGGATGTTCTGGAAGATATGTTGTGGCGGCATCTGCTGGAAATTCTGCGAATTCAGGCTTCTGCTCGTGGGATTTCTACACCAAAAAGATATGTTCTTATCATTTTGAAGATGAAACCACTCGTGTTAGAACAGCCCTTGCTCCTCTGCCGAACAACACAATGCATGGAAGATTCACTCTGTCAAATGCTATGGCTGCTGAAAACCAACAATGGTGGTATAAACCATGTGGACCTCTCATTATGTCGGGTTGTAGCTATCAGAGGATGGTCCAACTCTATGATATCCGTGATGGGGAGCAAGTGATGAAATGGGAGTTGCATAGGCCTCTCTCCGCAATGGACTATTCAAGTCCTTTGCAGTGGAGAACTAGAGGAAAAGTGGCAGTTGCAGAATCGGACAGTATTTCTGTTTGGGATGTCAGCTCTCTTAGTTCTCAGGCACTGCTGTCAGTATCTTCTTCTGGTCGTAGAATCTCCGCTCTTCATGTGAATAACACTGATGCGGAACTAGGTGGAGGAGTTAGACAAAGGGTTAGTTCCGCAGAAGCAGAAGGAAATGATGGCGTATTCTGCACTTCAGATTCCATCAATGTTCTAGATTTCCGTCAACCTTCAGGCATTGCTCTAAAGATACCTAAAGTTGGA
>one_Unigene_BMK.5374
GGTGACAAACAGAAAAGCGATTCCTTCACTCCGCCGCCGAGCTGCTGCCGCAGCAAGCCGAGCTCCGCCTCGTAACTCCACACCAGCGACTCCAACGACTGAATCACCTCCTCATCGTGGACGTGTTTCGCCTCCGACAATCGGCGCTGCTGATTGGCTGCCATCTCGATCGAGTTCTTCTCGCGCTGCAGCCGCTGAATCATCGCCATCGCTTCCTCCGCCGCCGTGGCAGAGGCCGCCCTCTCTCTCTCCACCTCCGCAAGAGCTGCATCCGCTCTCCGCCGCTCCATCTTCACCAATTTCCTCAATGCCGACACCTCCGAATCGCAATTTCGCCTCCTTTCCGATACAGAGGCATGCTTTCCATCTGATTTTCGCTTCAATTTCGCATCAATGACCTTTTTTGATCTATCAACACTAGAAATATCAATTGGAAACCAGAGAGAAGAGAAGGTTTTGAAGCCGAAGGAAATCAGCAAAAAGAGGGCGAAAATCTCGGATATTTCTTTGAAATTTCAAACGCAAAAAATCCGAATCCG
>two_Unigene_BMK.17070
TATCCTTTACATTACATAAGTAATTAATAAGTAACCTATTGGCCCGACCTGGTCTCTTCCTTTACTTTTGATTATTAGATATATTCCGCCCATTTGTGGGCTACAAGGAAGTGAGGCTCGTGACAAAGGCACCGAGACATCCTGGGGGAGATCCCGTGGTTCTTTCCTTTGTTGATTTTGTGAGTCCAGCTCATGCGGCAACAGCGATGGATGCCATACAAGGTTATTTGTTTGATGAGCACGAGCGGGATTCTGCTCACTTAAGGGTTCAGTTTGCTCGCAATCCTCCTGGTGGTACAAGGGTAGGTGGTGGGCATCGTGGCAATCATTGAGATTGATTTGACAGTGTTGTGCACGAAGCGTGCCATTTGGTTGGAGACTATGATATCTTGCTTGGCTGTGGCAGAATGATGCGCTCTCCCACAGCATTTCCACCGGAGGAGCTGGTATACAAAATGATGGCTCCGCTCGCAAAAAAGATACATTACAAAAGGTGGATGCAGCCAAATGCAGGTAAAGAAAACAGCTATTTATGAGCAGATAAACGAGGGGACAAAGTAAGGTGAAAAAGGTTCCTTTTGACTTTTGAGGATCAACACTTGTGCCCCGATGCACTTTTCTCTGCTGAAGCGCATTCGATTTATCGATATATACGAGACTAGTAACTGAATGATGCAATCTTGTCACGAGCACCATTTCTAAAGCCACATTGCTGTTT
>one_Unigene_BMK.9103
CCGGACAGCCTTCCGCGCCCTCGAGAATTTCGATGGCGTGGTGCTCATGCGGACGTTCTCGCCGGCGCATTTCGTGGGCGGGGAGTGGAACGCCGGCTGCGACTGCGTGCGGAGGCGGCCGCTGGGGAGCAACGGCACGGTGCTGGATATGTATGCGGCCCAATTGGAGGAGTTTAGGGCCTCAGTGGGGAGAGGCCGGAATAGGAGGATGAGAGTGATGG
>one_Unigene_BMK.5379
ATCCCATCTAAGACAAAACCACATACAAAACATGCCAAAAGAAATGCTCAGGGATTGTTCCTAGCATGGAAGGGAGCACGGTTTAGTTTTGTGCAGGGAAAAAATGACGTGATTCTGGAGACGGCCACTCTATATAGGTGCTGCACAAGTGGTTCTAAAATGCCCAGTCTGATAACATCGGTTACAATGCACGACGCGCTTTGATTGAGAGCACTCTCCGGTGGGCGCTCGTCTCTTCCTAGACTGCGCAGGCGGCCGCAGTGACTTTGGAGGGTTCACAACCACGTCTTCAGCGGAAACTTCACCTTGCTGACCTCCAGACAACTCATGCCAAAGTGTTCTATCGGGTATTGTCTGAGAGTATGCCTTGCAGAAACTAGCCACAGTGAAACAGCTTTCACTGAAATGGTGCACATTCTGCCTGCACGAGAGAAGGGCTGCTACGGCATGAGAGCACGGAAGGCCATAAACCTCCCACCCTCGGCAGGAGTAGCATCTGCTCCTAATATCCACAATGCTGGTTCCTTGATGGGATATGACTTCGAACTGGGCCTCATTTGCGTGGAGAACTTGATAGCTCCGTGCACAGTCAAGAGCATCAGAGACTTGCCTTTCAGCAGAAGGAACCAGTGTTGATGACCACTGCATGCTGGCTTCACGACGCTCGTTGAACCACGTCATTAGCTGCCGTCGGATGCACTCCACCATCTGAACTATTGGCAGACCCGAAGCTTCGAGAATCCACGA
>one_Unigene_BMK.5383
GACTTCAGTAATCCTGGAATTCTTCCATAGGCTTCCAAGAAGATAGTTATACAAAGTGGTAGTATGAGCGCAACGAGCCTGTCTAATCCCTCTGATTATACCATGTGCTTCTTCTATAAGACCACTCCTGCACATCTCACGGATGAAAAGGAGAGAACACGACTGCTTGCCCTCGGAAATGCAGATGACATGCTTAGCCATGTCAAACAAGTGAAACTTACACAGCATCTCAATCAAGGCACAGACACCAGAACTCTGAAATGATCCCCCAACTTCATTCAACAAATCCAACACAATTTTAGTGGATTCCTTCAATGAAGCGTCTGCGGATGCCAACACCGGTAAAAACCCAAAAGCCTCATAAGTCAGACAAATCTTTTCACAAGCAAACTTCCTAAACCACTCTTGCATTGTTCCATAGTCCTCCAACCTTCCGAGGTTATCGATGATCAAACTACAAACACAAGTATCCTTCTGCAGCTTAGGATGATTACTACAAATCCACTCAAAGAACCTCAATCCATGTACCTTCTCAGAGTTCAAGAATTCAAAAATCTCAGTGATAGAGTATGCATTCAATCTAGGGCGCGTCATATTTAACCTGCGCTCCAAATCCTCTCCATTGCTCCTAATCATACCAACAACTTCCAAAACAAACCCCAGCCTATAATTTTTCTCACTCTTCACAACAGAACCAGAAGCCAACGAGCTATTTGATGATGATACAGAGTAGTATCTAACCATTTCCCCACAACTAAGCCAACCAAATGCATTACACACACTGTGGCACCTATGTGTTGATAAAACCAATGATTCAATTATAAATTTTGAAGGAAGCCCACGAAATGAATCGCCCAAAACTTGATTCTTGACATGTGAAGACAGCTTAATTTGAACCGAACGCAATCCAAAATGAAGACTTGAGGAAGACCCAGAAGAGGAAGTGCTTAAAACTGGCGTTTTTTGAAGTGAGCGTGGTTCAGAAGGGATAAATGCATACAACCCAATTGAAGAGATCGGAAGAGCAC
>two_Unigene_BMK.29201
TGTTACAGATATGAACCGTCACAGTTGGTCTATCAAAAGAAGGTATCAACACTTTGTGGAGTTACATAGGCGTTTGAAAGAGTTCCCTGAATATAATCTCCATTTGCCACCAAAGCATTTCCTCTCAACTGGCTTAGATGTGTTTGTCATCCAAGAGCGATGCAAATTGCTTGACCAGTATCTGAAGAAACTTCTGCTGTTTCCTACTATTTCCTGCTCAATCGAAGTTTGGGATTTTCTTAGTGTTGATTCTCAGATGTATATATTTTCAGATTCATTGTCCATAATTGATACTCTTTCAGTTAACGTAGATGAAATAGCACGTCCAAAGATCAAGGACTACAGGGATAATGTAGGGCCTGTATATGACCAGTTATCATCCAAGAATGAAATTTTTAGTCATGGAAACCAAGATTCTGCTTCTCGAATCAAGGGTGATCATCCTACTGACGGATCAGGGTTGAAAGGAAAAGGTCAACTTCCATCTTCATCAAAAAGGCCTGAAAATGAATTCAAGAAGAGTTTTGATTACTTAAATAATGGCTCAAAAAACTCAGAGCAAAAGAACATAAAGCGGTCGAGTAATTTAGAAAAGACTGTGGATAGAGACCATGAAAATTCACATTCTCTTGCTGCTGAAGATTCCTCTGATCCAATGCTTCCCAGTGAGTGGGTGCCGCCAAATCTTAATGTTCATGTGTTTGATTTGGTTGATGTCATTTTACAACTTAAAGATGGTGGATGGATCAGGAGAAAAGCTTTCTGGGTAGCGAAACAGGTTCTACAATTGGGAATGGGTGATGCTTTTGATGATTGGTTAATTGAGAAAATACAGCTTTTACGTAGGGGATCAGTGGTTGCTTCTGGAATTAGGCGGTTGGAGAAGATACTATGGCCTGATGGAATATTCATAACTAAGCACCCTCGGAGACAGCGACCTCCTCCTGATACTCCATCCCCTGTGGATCAATCTTCCGCTCCATATTCTTCACCTAAAAAGGAAGATACACTGACTCTGGAGGAAATACAAGAACAGGAAGCTAAACGGCGAGCCAAATTTGTTTATGAATTGATGATTGACAAGGCTCCATCAGCTATAGTAGGCCTCGTTGGACGCAAGGAATATGAGCAATGCGCAAAAGATCTCTACTATTTCATTCAGTCATCCGTTTTCATGAAGCAGCTAGCTTTCGATCTTCTCGAGCTGCTGCTTGTAGCTTCATTCCCGGAACTTGATCATGTTTTCAGAGAATTGGATCAGGACAAAGAGAAGTTTGGCAAACCCACATAGAGATAGGATAGTTTGAGGGATAAAAATGTGCTATAAAGTAAAGAGTGTTTTTTTGCTTGAGAGAATATCAGTTCTGTCGAGTAAGTGTGTACAGTGAT
>one_Unigene_BMK.24609
CGATCTTGGGGAGAAGATTCAATCTATAAATATTGCATAACTATTTTTCTTCAAAGTTGATACGAGCCTAAGATCTCATGGCCAGCTCTGGCTTGACCACGTCCACATTTTTACCGATTGCAGTTCCATCTTCTCTCATAGAACAGATCTCGACCACGATTCTGCTGACTCCTGGTTTCATCTGATTAGATCTGTGCAAACAATATTTCATTCCATGCATCAGGAATACCAGGTAGGCACCAGTGCAAGCAATCCTGCACTCCAGGTGTGGCTTTAATGCTGTACCGGGATATATGGCCCTCGTCTCTCAACTCAGACAAAGCAGTAATGTCTAGAAGCGTGACATTCGTTCCCCTCACCGCATGTGCAGCAACAGAATCACTAGAATCATCTTTTAAAACTTCTTTGCCACCGGAAAGAGGTGTTGCGTTGTCACATGTACCTCCAGTGTTCCATTCCCCGTTGAAAAAGTGCCTGGGTGATAGAGTGCGTAGAAATGCTTTTAAACCTGGAAACAATGGGAGCTGTGCATCAACCCATTTCACAATACTGTGGATGGTCAAGTTTTTGGCACCCCCAATATCTAAAGTCTTCCTATTAGTGTTAGGGACGCCATTAACGTACATGACCCATCTATTTGCATTAATTTTTCCCCTGTTCCAGTGGTGGCCTGTATTCAGAACAAGTACATCAAATTTGTGAAGATAGCGCTGCAAAAATGCAGGGGGTCGATCCAAATGCATGGCAAAATTGACCGGGTTCGACCCTGCAATAGGTTCCAAATCACAAAGACTGGCTGACCAATAGTAAATGATGGTTGTGTTAGTGATAGGGAACCGATAAGCCCATCCATCTGGTCTTATAGCATGACGAGCCTTAACAAGACCATACTCATGCCCCACATCTTGCACATCAGCTCTTTCTTTCCCACCTGTTACCATGCACATAAGAGATTGAAATTGTTGCCGACCCAGTGAATCCCCTATGAAAGCCAAAGTTTTATCCTGCATTCTCTGCAGGAACTTACGTGGTGCAAAATCTTGCATTTTGCAATCTTGGGGTTGCCAACGAAGCTTTTCATATTCAAAATCCATGCGCTGTGTCAGGCGACAAGCCCACATAGATGACAACCACTGCTTACATCCAAATCCAGAATACAATGGACGATTATCATCAATGACCCATTTACCTTTGGCATAATTGCAACCTTTATTTCCAATAGTAGCTGACAAGTTTTCTGTTTGCTCTCCTTTGACAAATGATTCCAGTGAAGGAGAGTTCTCTGGCAAAATCTTTGATTCTTTGGATTTGTTTTTTCCTCCTGACAATTCTTCAGATTCTGTTCCTTCAGGAACACTAGGATGACTCTCGTTGTTTTTATTAACAGAAGATAAAGTTCCATTTTCCTCTGTTCTGACAGATGACTCAGAAGCTGATGGGTTTTTCACAACAGTCTCTACTTGTAAGGATTTATCTTTTCCTTTGGATGATTCATCTGACCCCCAACTTTTAATAACACTGCCAGGATTTTCTTCCTCATTGGTACTTTTACTATTATCAATATTTTCTCCCTTGCCTTTTAGTTCTATCCCTCCAGACGAAGCAAATGACTCAACTTGTTCCGTCCTTGTTTGTTCTGAAATGTTGTTACCCTTGAAATTTTTTCCTGGAGCTGCTTCATCCAAATCTAGTGGCAGGATGCGACTGGGAGATGGAATGAAAGCCTCGAGAAATGAGGTCTTTGTCCATGCCAATACAAGCACAGTAGTGCAGACTAAACCAATGAGGATGAGGGAGACCTGTGAGATCTTGAGTCCTTGAAGGCCTCCTTTCATCCTTAACAGCAGCTCTAAGAAAACAGATTCACCCAATCATCAAATCACATCTACCCGAATAATAGTATCGGGAATCAAAAGCCGTGGATCTCGTAGCAGTCATACAAGATGCACACGAACTTAGTTATTGCGCGTCTGGTTCAGGTGAAGAAATGTGCATCGCCGCTAGAGATTGAACGGCAAGTGCAGCTGGTGGAGAGACGGCGGAGGATGGAGGGGGAGATCACAGATTTGTGCGAATG
>two_Unigene_BMK.17505
TTCCGGCTGATACGACGTCGCTTATACATCGTCTGAGGTACTCAGCGCCAGGAAATGGGCGGCGAAGAGAAGTGGTGCGTGGTGACCGGTGGCAGGGGATTTGCGGCGCGACATCTGGTGGTGATGCTCATCAGATACGGCATGTATTCGGTTCGCATTGCGGATTTGGAGCCCTCCATCGAGCTCGACGACGACGAGGAGAATGGGGTTCTCGGTGAAGCTATGAAGTCTGGCCGTGCGGACTACGTGTCTGCAGATCTTCGCCACAAAGCACAAGCGTTTAAGGCTTGCATAGGAGTTGTGGTTGTATTCCATATGGCTGCTCCAGATTCATCCATTAATAACCATCGGCTACATTATTCTGTCAACGTACAAGGTTAGTTTTCTGGGCATTGTGTACATTAGCAAAGTAAGTGTTTTTTGGGTATTCCTTGTATGCATCTAATTCTTCACTACAGCTGCCGCTTGTACTCTTTTACTTTTTCTGTATATGTGTCTGACAGGAACCCAGAACATTATTGATGCATGTTCTAAGCTGAAAATTAAAAGGCTTATATATACAAGTTCCCCAAGTGTTGTCTTTGATGGAGTCCATGGAATATCTAATGGAAATGAATCATTACCCTATCCTGCTAAGCACTATGATTCATACTCTGCCACAAAAGCTGAAGGAGAATCCCTAGTTATCAATTCAAATGGTTCAAATGGACTTCTAACATGCTCCATTCGACCTAGCAGTATTTTTGGCCCTGGTGATAGGTTGTTTGTTCCATCATTAGTCTCTGCAGTAAGGTCTGGGAAATTAAAGTTCATCATTGGAGATGGTAAGAACATGTATGACTTTACCTATGTTGAGAATGTTGCACATGCTCACATTTGTGCCGAGCGAGCTTTGGCATCTGGAGGGGCAACAGCAGATAAAGCATCTGGACAGGCATATTTCATTACCAATGGGGAACCACTTCAATTTTGGGAGTTCGTCTCTATCATTCTGGAAGGTCTTGGCTATGAAAGGCCAAGAACCAAAGTTCCTGCCTTCCTTGTGCTGCCAATTGCACATATGGCGGAGCTAATATATAAAATAATTGCACCTTTTGGAATGAAGGTACCACAGTTGATACCTTCAAGAGTTCGACTTCTGTCTGTCAGCAGAACCTTTGATTGTTCTAAAGCAAATGACCTTCTTGGCTACACCCCTATTGTGCCTCTACAGGAGGGAATTAGAAGAACTATTGACTCATACCAACATTGGAGAGCTGGTGTTGAAATTGAAAGAAAGGGGCCTTCTAAAGCTGAATTACTTCTTGGCACTGGGAAAGTTGCTGAAGCACTACTTTGGAGGGACATAAAGCTGACACTCACTGTACTGGCGTTCTTGGCTGCATTTTACTATAATTTTATAGCAACTGGTTTGACCTTCATAACATCACTTTCCAAGCTTCTATTGATGGGATCAGTCTTCCTCTTTGTCCATGGAAATCTACCCGAAAAAATATTAGGATGTAAACTAGAAAAGATTTCCGGATCAAAATTTCATCTCTCTGCAGCTGCTTCCCACCATTTTGCTTTATCTGTGGTTTCGATATGGAATTCTACTGCTCGGGAATTCAAATCACTTTGTAAGGGAAACGACAATAGACTCTTCCTCAAGGTTGTTCTTTCATTATTGCTTCTCAGTATCCTAGGAGCAATTTCAGCACATAATGTTTTTGCTATAGGACTGCCCGTCCTCTTTTTTTGTTTTGCTCTGTACGACAAAAAGGAGAAACAGATCGACAAAATAGGCCTAACAGCAATTGCATTTGCATACAAACTGAAGTCCCGCGCTAGGGCAAAGATTAACTTGAGGAAAAAGCAATAACTGGTTAAAGGCTTCCACGTTTCACGTTGTTGTGTTTTTTTGGCATGCGCTAGAGCAGCACAGGCTCTTTAGTGTGAGATTTTGCAAGTAGTATCGTTTTTGGCGATGCCATTCCGGTGGCCGTTTGCACGTGACGTGACTACTCCAGTCCAATGCAGCTGGATATATTCTTTTATGGCGTAGAATGTATGGTTTTGTGGTGTTAGTCTCATTGTTTGGATGGTAGTAGTGATTGAGTTGTTTAACCTGCCTTCTATTTTCTTTTTTATGCACAAGCAAGGAATACCCACCTCTCAAAATGCCTTTTTTGCTGTATATATACGTATTGTGTGGGCATTTTTATACATGTCTTATGTCTATATGTCTAAATCAATGTTTAACCCA
>one_Unigene_BMK.5399
GGGGGTGGGTAAAATTTTTGTATCGGGTTGTAAAATACTATGTTCTTCTCCGAGTTCGGAATTGTAAAATTTTCTGGAGATCACCGTGAATGCTGATTGCTAAATCGTTGCATACTCCTCACAAGAAACAGTAACAGGGATTTCGCAAAATAGACACATATAAATGGGAGTTTAGGAACGGAGGATTTGTACAAGGGCAGAGGCATCTACTGAAGAAGATACAAAGACGGAAATCGCATCACCAGCTTGAGGGGCGGCCATCTACTGCATGGCATGATGAGATTAGAGAGTTGAGGAGGGAGAGAAGGCTAATGGTGGAGGAGGTGATGGGATTGCAGGACGAGCAGCGCCTTACGGTTCAGCATATGCAAGTGGTGAAGGAGAAGCTCGAGGCAGCAGAGACGAGACACAAGCGGATGATCTCATTCCTGGCGAGATTGATCAACTCGGGCATTCCTTCATCATCTAGAACAATGAGAGAGGTTGTGAAACATCGGACCGATCTCTGCAGTTCTGATGTGACACCCGGCTCTGATCAACCATCCCTGCACCAGATCGGGGAAGATGAATTCAACTATGCCCCCAAGAAGGATGACTCAGTTGGTGCCATGAACCCCCCAGCAGACGAGCATTTTGCCTCTTCTCCGCAGAATGTAGTGGTGGAGGATGGTGTTCCTGGATTCTTGATAGCAGGAGACGCGTGGAGCATGGGCCTGGAAGCTGGTGATCCGTGGGGTTATGTTAGCAATTACTACGACACACCGGATTTAGAGAGTCGGCTTTTAGATGTTTCGGAAATAGGATCAATGCAGCTTGAAGGAAGTTCAGACATCAAGGAATGGTTGGATGACGAATCTCCTATTAACAATTAGCCTGCTGATGTACAATATAGGTGACACAATAGACCCTAAACCAATACATGTTTACTTATACCTTTTGGTGTCTTAACTTTATATATAAACACAT
>two_Unigene_BMK.15581
TGGTAATTAAATTCTATAGTATTGAAGATAAATAAAAGAGGATGAGAAATGTATATATTAAGACTAAGTAAGAGGAGTGAAGAAGAGGGCTTGAACATAATTGTCGACACTCAAAGAATAGGTGTGTTGTTGATGGTTGTAGATCACTTGGGAAGCTCGTGCCATGTTAAGCGCGACTTTGATGATAGATAAGGGCAATGTGTTATTGTTGATGAGCTCTCCGTTGAGATCTTTCCATAGTTGGAATATCTCTTCCAACATTCCACTTCTCGCTGCCTCCTCTGTTGCCAGATTGTTCTCTTTCATAAACAACGGTATGCCCGATGCCAGATCCCCACGCTCTTGCTCCTCCTTGGCAGTCCCAAGATCATCCCAGAGGCGAAGAATTCGCCCTGCCGAGGAGAAGACCTTGGGATAGGGTTTCTGCCTCAAAAGTGAGGCGTTTTGGTCGGTTACACCTTCTCCTATTAGAAAGAATAGGTGCACCAGAGCCATGTATGCCCCTGCCGTTGATACTCCATTCTCTATGTACTCTTCCAAGTTTGGTGCATTCCCTCCATTGAACCACTTTGCCTCCACCATGAAACCTTCAATCATGTCTATCCAAGTTGCTTTGAGGTAGGGGAGGACAGTCCGGCCGGTGTCCTTGAGCACCGTGTAGCAAATGTTGTTGGTGGTGTTGTACAATGCCATGTAGCATATTTTCATGTACTCGGGGAGTGTCTCCATTGCTTCAAGATCCCATCTTTGAATTGCATGGGTGAAGAGGATTAGTTCATCCATTTTGCCATAGGTGTCGAAAATATCATCAATGACTAATAGAATAGCTATGGTCTTGGCCAACTGTATTCTGCAGGTTGAATATTTTGGGTTAGGGAGAAGCCCCACCGTCCACAAAAAGCATTCCAATGGCCTATCTCTCCCAAAGCTTAACTTCTCCACCAACCCTAGCTGCTTCCACCACCTTGTAAGTTCAGCAAGTTCTGCTTGGTGTTGAGCTTGGACATGGTTATAATCCAAAATAGCAAGCTCCAAAAGGTCTCTATCATGATCACTCCGGTTGCCATATTCCTCGATGAATCGCCTGGCCTCCAACCTAGCCGTCCTCATATGACTCGGCACCCTTAAGGCCCCTCCCACCTCATCATTGACCCGACCCTCACCCTCTAGTAGTGATCGTTCCGCAAACTCCTTAGCCTCCTCCAAGATTTCTTCCCCTTTAGCCCCCATATTTGATGCTTCGTACAAGCTCAGTAACCCTATCGTGTCGTCTCTCAAGGATTCTTTAAACTTATCG
>one_Unigene_BMK.27705
TCCAATTCTACTCTCAGTTGCATTGCTGCAACCCGCGCTCAATAGGTTTTCGTTGTAATGCATCATCGTTCATCTCGAGGACTCGGAATCCGAAGCATTAGCGCCGCCGGTGATCGGACAGACTTGCGTATTGCTGTGGCGAGAGATTGACGGCGCACCCATGGGTATCGTCATCACTCCTCACCCTCACCCTTCCCCCGCCCTTCGCCTCCTCCAACCTTATTCTGCCTTCTCTCCTCCGCCGTCTTATCTTCGATTACGTCAACCAATCCTCTCTCACACTCCACCATTGTTGACTCTCCATTCTGTCCCCAGCAGGCTTAGGCCGTTTAACTTAAGGTGTTCATTGATCAACACGGAAGTCTTGGAATCTGTAGCAACTGAGGATGTGTATGAGGATAGTGCATGTCTCGACTCGAATTCTTCAATCCCAGTTGTTCATATAAATTCTGATACCTTAGAGACAGATGGACTTGAGTTACTAGTTGGTGGTGGCACCTATGTGGACACAATTTTGACAGCACTGCCTGTCTTATCAGAGGAAGAGCAGAATGCGATCGCTGCCACTCCTGCTCATCCAACTGGACTATATGCTTTATATGGTAGCTGCTTGGCTGGGAATTTGGTCGAACAGCTGTGGAATTTTGCTTGGCCTGCTGCCATTGCATTGATTCATCCTAGTCTTCTTCCTGTGGCGGTCATGGGCTTCTTTGCAAAGCTTGCAGTAATTGTTGGAGGACCTTTGGTAGGGAAGCTAATGGATCATTTTCCAAGAGTACCTGCATATAATTGTTTAACTGTTGTTCAGGCAGCTGCTCAGCTGTTATCTGTTGGAATGATAATCCAAGCCCTTAGAGTCAACCAAACAGCTGCATCTTCTGTTCTTCTCCAACCTTGGTTTGCTGTACTCGTTATGGCTTTGGCTGTTGAAAGGCTCTCTGGGTTGGCTCTAGGGGTTGCAATGGAGCGTGATTGGGTTGTTTTGTTAGCAGGAACAAATAGACCGGTTGCTCTCTCTCAAGCAAATGCAATGCTTAGTAGAATTGATCTACTCTGTGAGATTGCAGGGGCATCATTATTTGGCATATTGTTATCTAAGTATGAACCTGTGATGTGCTTAAAACTAACAGCTAGCTTGATGATGTGTTCACTGCCCATTTTGATTTTGCTCACATGGCTAACGAAAAAGCTTTCTGCTGGTGTTCTGGCCCATGCCAAATGTCCACAAACTGGTTCTGGATGTTCACCTACAGGATATTCCCATGAGACTGAAAATATATTGACATCAGGTATAGATGCTATAAAGCATGGATGGTTTGAATACATTCAGCAGCCTGTTCTGCCGGCAAGCCTGGCCTATGTTTTACTCTTCTTCAACGTTGCTCTTGCTCCTGGCGGTCTAATGACTGCTTTCTTAACACATCATGGTCTAAATCCTTCAATTATTGGAGCCTTCAGTGGATTATGCGCTTTCATGGGTGTCACGGCAACTTTTGTGTCCGCAAAAATGGTCAACCAACTAGGCATTCTGAAGGCTGGAGCAGCTGGTCTTATCTTTCAGGCTTCACTTCTTACCATAGCAGTTGGTGTATATTGGAGTGGTTCTTTTTCTCACTAGATTCCACTCATGTTGTTTTTGTTTTTAGTTGTCTTGTCTAGACTGGGACACATGTCATATGATGTTATAGGGGCACAGATTTTACAAACTGGGATCCCTGCCTCTAAAGCTAATCTTATTGGAACAACTGAGATTTCATTTGCTAGTTTGGCAGAGTCGATAATGCTAGGGGTTGCCATAATTGCAAATGATGTTTCACAATTTGGATTTCTGGTGATGCTGTCGCTTCTGTCAGTAGTTGGAGCAGCTTTTTTATACTCTAGATGGTTGAAGAAACCAACTGACATTCAACGAGATCTTTTTTCTTTTGAGCTACTGCAGTCTTCATAATCTGCAGGGCTAACTTCAGCAACGGAAATGAAACTAGATTCAAGTATGAGGTGCCATTTTCTCTAACTGGCTAGAAGCCTTAAGTATAACATCCTGTCACTCAGATACTAGCCGTGGCAGTAAGAAGAAGGCATTTCCCATGGTGTACGTACATGATAGCTCATCAGATGGCAATGATCATGCTGCACACATATGATATCAGTCAGAATAGTCTCTTTCTATAGGCAGGCTGTAAATACATGCACATACTTTCTAATCAATTGTTCAAAAAATGTAATTTCCTTTGGCTAAGCATCTATTCTTCTGTATGTGGAGACCATTACACAAGCGACCATCCTGAGAAGAGTTATGGTGCATTAATTTAGAAGTTTAACAATGGCCTGCAACTGAAGGAAGAAGATGGCATGCAAATATCAGCAATCATGAAAATACAGTGTACCAATATATGACATTCATTTATTTTGGTACCCGTTTTCAATAGTCGGCTTGCCTTGTGGCTGGTCCCTTTTATTGCTCTTGTCTTTTCATCTGTTTGGTACACTTAACCGAATAATTCACTGTTGATAAATGCGAGTGAGCAAGATGGATACAAAATGATGGAAATGTATTGAATCCGAGTACTGAACATAGATGCATTTGATTATTGCTTCTTGAAGTGGTACTGCAGCTTTGCTAAAGATAGCCGATGAAGTAAAACATAATCGAGTGGCAGAACAGGGCTTGCGGGAGGAACAATCGGAGAGATTCAGGCTTTGTTCACTGTGGACCACCAATTTGCTGTCAAACAATAACAGTAATGATCTTTTCTTTTCTCTCCCTTGTTGTATATGCATGTGCTGTAACATCTGCTTTGATGATCATTATCTGTGGGGATATGAAAGGTGCTAGTTTCATTAAAGTTTCTACGCGTACGTTTTGTGGATGGGGTCATTTTATGCAATTCCGTTAGAATCTTTATTAGGG
>two_Unigene_BMK.15192
GAAAAACCTCTTTCCGAAAACCCTAGGAATTCTCGATCTTCAATCTCTGTAGATACACAATTTCCTCTATCTATCCTGTTCAAATTTTTGGTCTCTTTCCCCAAATTAATCGGATTTCAGCCACCCGCTCCTCAGGTTATCCATTATTCACTTGAGTTCTCACGTACGCTCTATCGGTCACTCGACTATCGGAGTGGTTGAATCGGTGGAGTAATTAATTGAGCGGCTTTCTTATCGAATCGGGCAATGATCGCATTTGGTTGATCTTTAAAACATGAAGTTGAAGCGGAGAAGGGCGCTTGAAGTGCCTTTGAAGATTAAATCCTTTATCAACAATGTGACTGCTGCACCCCTTGAGAAAATAGAGGAACCGCTTAAAAGTTTTTCTTGGGAATTTGACAAGGGAGATTTCCATCATTGGGTCGACTTGTTTAATCACTTCGACACCTTTTTTGAGAAATTCATTAAACCAAGGAAGGATTTGCAACTTGAGGAGAACTTTTTAGAATCAGATCCACCTTTTCCACGGGATTCTGTTCTTCAGATTCTCCGTGTCATAAGAGTGATATTAGAAAACTGCACTAATAAGCATTTCTACAGCTCTTATGAGCATCACTTGTCATCTCTTCTTGCTTCCACCGATGCAGATGTTGTGGAGGCTTGTCTGCAGACTTTGGCTGCATTTCTGAAAAAATCCATTGGAAAGTATATAATAAGGGATGTTTCACTAAATTCAAGATTATTTTCCTTTGCTCAGGGATGGGGGGGTAAAGAAGAAGGTCTTGGATTGATTCCATGTGCTTTACAGGATATATCTGACCCTATTGCTCTTGAGTTGGGTAGGACTCTGCATTTTGAATTTTATTCTGTGAATGAAGAAGCTTCAGTTGAACCTACTTCTACAGAACAGAAAACAAGGGGTTTACAAGTTATACACATGCCTGATGTGAATGCAAGCAAAGAGTCTAATCTTGAACTTCTGAATAAATTAGTTGTAGATTATAAAGTTCCCCATAACTTGAGATTTTCTCTTTTGACAAGGTTGAGGTTTGCTAGGGCTTTCAGCTCCCTAGAAGCAAGGCAGCAATATACTTGTATCCGCCTATATGCCTTTGTGGTTCTTGTTCAAGCATGCAGTGATACTGATGACCTTGTGTCTTTCTTCAATGCTGAGCCAGAGTTCATCAATGAATTGGTTACTATGTTAAGCTATGAAGATGCAGTTCCAGAAAAGATTCGAATTTTAAGTCTTCTTTCCCTGGTTGCTCTTTGTCAAGATAGGTCACGTCAGCCTACTGTACTGACAGCTGTGACATCTGGTGGACATCGTGGCATTCTCTCCAGCCTTATGCAAAAGGCAATTGGCTCAGTTGTAAATAATTCATCAAAGTGGTCTGTTGTTTTTGCTGAGGCTCTGTTGTCTCTAGTTACAGTTTTGGTATCATCTTCATCAGGTTGCTCAGCCAT
>two_Unigene_BMK.15193
ACGCCAGGGACCAACACCAAACCCCCCCCCCGCCGCTGCTTAGAATCCTCCGCCCCCACCACTTGCCACAGCCAAACCACTCTCCTCCCTTCTAACCAATCATCCAAGCATAAAAAAACCTCATCCCGAATCTTCACCGGATTCGGCTGCAGAACCCCCTGCTTCGGCAACAAATCCGTCCAAATCGACGAAATTAAAGATCGCCATCAAAATCACCCAATCAAGATGATCCAAGACATAGAAGAGTCGCGGAAATCCATCGAGGTATTCGGATCCAGGAAAATTAAGGACGCAAAAGGAAGCGAAGTAGCAACAAACATGGAGAGGAAGCTGTCGATGCTGACATGGGACGCGATTCCGAAGGGGGGGAATAAAAATCTCCCGACTTCAACGACCGGGAGCACTAGCGAAGTTGGTGACGTGGCGAGCGTGGCCAGCTCGGATTTATTCGAGATCGAGGAAGTTTCTGGAAGCATCTACCCGCTCATGCGAGGTGCGGACAACGACGACGAGCCGAGCTGTATGATGAGCCCAGCCACGTCGCTGTACGCGCCGAGCGAGGCCAGCATACAGTGGAGCGTGGTGACGGCCAGCGCCGCGGACTTCTCCGCCTTGTCGGAGTTCAACGACGACAGCGTCAGCGCCAAGGTTGTGAAGACGAGGGTTGTTGGTCAAGTGCAGAAAAGTAGGCCGGCGGGATTGCTCGGGTGCAAGAGCATTGAGGCTGTGGATGTTGCTGATCAGAATGTGTGTGTTAAGGTTAAAAACCCTAATTAATTAATTATCAACGGTGCAGTGTGTATGTATGTGATTGCCATTATTGGAGAG
>one_Unigene_BMK.11610
GCTTGTGTGACGCTGGTAGACTGCAGGATGTTCAAGACTTGTTGAATCAAATGGCTGATTCTCATATCTCTTTGGATGTTGTTACTTTCAGTATATTGATCCATGCATTTTGCAAACAAGGGAAGGTGAGAGAGGCCGAGGCTTTGTTGGAAACTATGCAGCAACATAATATTTTTCCTGATGTTGTTGCTTATAGTACCCTAATAGATGGTTACTGTTTGCGAGGGCAGATTGATAAAGCAAAACAATTATTTGATTCTCTAGCAGACAGAGACCTCAAGCCTGATATTGTGTGCTATAACAGCTTAATAAATGGATTTTGCAAAAAGGGGAGAGTGGATGAAGCTTGGCTTCTTTTCCTTGAAGTTTCTCGTAAAGGTTTGAAGCATAATACTTTTACTTACAGTACCATGATACATGGACTATTTAG
>two_Unigene_BMK.15195
GTCATTGACGTAGATGTGACCGATGAGATGAATGGCTTAAGGGTCATTTTTTCTTTAGCAAACCATGGGAAATAACGTTGTGTGTCACACTATCGGGTGCACAACCACGTTTCTCCATCTCTACAAGCAAATGTTTTGCTTCCTCCATTGACCCTTTTTGACAAAGTGAGCCAATGATCATTGTATACATTCGAACATCAGGTTGTGGGCCTGTAGAATTAAGTTGGTTGAGAAGATCTATAGCAGCATCACATTTTCCATTTTTGCATAATCCGTTGATAAGAGTACCATATGAAACTAAATCAGGATCAAATCCTCTCTCTCCGATCTTATGCACTAATAAAACAGCTTCATCAATCTCTCCATTTCGGCACAACCCATCCAATAAAATATTATAAGTGAAGATGTTAGGACTTACTCGTCGGGCTTCCATATCCTTAAAAACCTTCCACGCATCAACAAATCTATCTTTACTAAGGAATCCATGTATCATGGCATTATAAGTATGTGTATTCTGCTCCAAACCTACAAAAGGAACTTCAAGGAAAAGAAACCAAGCCTCGTCAACTCTTCCCTTCTTGCAGTATCCACGTATTAAGCTGTTATAGAACTTGATATGAGGCTTAAGTTGGTCGAAAAGATTCCTTGCAATGTCAAGTTCTCCATGCATGCATAATCCATTGATAAGAGTAGCATACGAGGCTATATCAGGAGTGATTCCATTCCCTTCAATCATGCGCAGCAATGAAAAAGCTTCATCAATCTCCCCATTCCTACATAGCCCATGCAATAGTATATTATAAGTAATCAGATTGGGACTTGCTAGGTGGTCCTTCATATCCTTGAAAAGCTTCCATCCA
>one_Unigene_BMK.16119
GGGAGCAACACTTGTTCATATGAAGAATGTTTAGTGTTTTTTTTAATCTAAGTGGAGTTTATTGTCAAAATAAAAGGTATGTAGAAGACCTTGAGCAAGAGTTGAGAATTATACTAGAAAACGATACAAAGAAGTTGTGACTCCCATCACTTGTTCGTCGACACAAGATGCTTCCTTAAGGTTTCGAGCTCCGGTAACTTCGCCTCCAGGTCTGGAAGATTCTCCTTGATCACAGGCTCTTCCTTGAAATCCTGCATCCACCGGTGCAGCCTTGGAAGCGTCGTTGGCTCCAGCACCCGCACGCCCACGACTTGTTCCACATACTTCAACGAGGTAAGCCAACCGTAACACAAGTCCACCAAACTAAGTGTGTTACCACCAAAGAACTTTTGATCTCCTAATGCCTCGTCTTGAACGACCTTCAACATTTCCAGCAGGTCTTTCACCGCCTTCTCTTTACCCTCCTCCGAGCACGCAAGGAAGCTGTGAAATACGTGGTGATACTGCGTGCATGATCACGAAAGAGATGACAACATATCACTTCACTCCAAACCTAAACAAGAAAAGAGACACTACAATAAAAAGAACAAAAAGAACGACTAAGGACATTTTTTAATGCTATTAAAGACGCTAATTTGTGTGTCAGATTATACCACCAACGCTTCATAAAATGTCCTTATTGTTATTGTCTCAGTTAAAATTGGGGGACACAGATTAAATTAAGAGAATTTGCCATCAACTCAGTGACGCTTTCTTTTGCGTTCTAAGTTTTGATTATTTTAAAAAAAATTCAGACGCTAGTAATTGCGTTTAAATTTTTGTGTCCTTAGTAAGTTTTTTTTGTAGTGAGAGGAGAATATGCGTGGAGCCCGATTTACCTTTTGATCTCCATAGGCGATCCAGAAACGAGCCATGGCTCTCTCATAATGATGCTCGGGGAGCAAGGGTGTGGGGTCACGCCATGTTTCCTCGATGTATTCGAGTATCACAGCCGACTCAGTGATGGGCTTTCCGGCGTGGACGAGCACCGGAACCGTCTTGTGGATGGGATTGTAGTGCAGAAGGGAAGGACTCTTGTTGGAAAGATCTTCTTGGACGAAGTCATACTCAACACCTTTGAGTTTGAGAGCCCATATTACTCTACGAACAAAAGGGCTTGCCTCAGTTCCATAC
>two_Unigene_BMK.15199
CAGCACATAAAAAATAAATTAAAAATATAGGAGTATGTAATTTTTTTACAAAAATTCCACCGAAAAAAAAATAAATCGTCAAATAAAGAAAAATCCCGAATAAAAAAAAGGTAAAACAGAAGTCCTAAAATCTCAATGGGCGACGGCGACCGGCGGCGCGTGGCCAATACTCCTCTGCTCCGGCAGGGCGAGCATCGCCGTGTGATCGATAAAATCCTTGAGCGCCACGACCGACTGCAGCACGCATTTCAAATCGTCGGCGCAGAGAAACCCTAAATCCCCAATTTTTCTGACCGCGTAGACGTAGAAAGTGATGCAGCCCTTCCTGAACTTGAATCGCGCCATCTCGCAGCCTGAGAGGCCGCGGATCAGCTTGCGATTGACCTCCCCGAGCGGGATCTCGGCCGGCCAGAGGCGCTCGGCGGCGGCGCGCGAGGCCTCGGAGTCGAAGACGAAGACGACGACCTTGGATTTTTTGGTGCCGAGGCCGAGGGTGAGCGTGTGCCAGGCGTGGTGGGCGAGGATGGTGAAATTGGTTGGGGATGAGGGCG
>one_Unigene_BMK.12519
TATCGGAATTCACAGATTTCGATGATCTACTGCTTCGTTTCAAAAATAAGATGATCTTCGAAAATGAAGATTTCGATCTTATGAGAGATTATTGCGACAGTGATGAAGATTATGATATGAAAGAGGAGGTGAAAAGAAGTCTTCCATTCGACAAGGGGCCAGTTCTTGAATACATCAATCAAGTCCGCAATAGCGGTGGATTTGATGTGGATGTGAAGCTTCCTCGTTGGCTAGATGTGGGCTGGGATTTCATCCACCTTCCTATCACTGAATCTCGCCGTGATTATTTGTATGCGCAAGCAAACCTTGCGATTGATGAAATCAATGTTGACTTGGAAAGC
>one_Unigene_BMK.15364
AGGGCCCAATGTGATAAAACTCTTGAGAGAGGGAGGGCAGAAAGATAGACATAAGCTCCATAGTAAGGCATGATTGCATCTACGATCTACACAAAACATGAGCAATAGCAGCAATTACAGCCGTTGGGAAAACAGCCACCCCCAGCATATATCAATCATCCCAGTCTACAATACTACTAAGCAGGGAAGCAGAGAAACTGAGATCAAGCATCGTATGACCAATAGTAATAGAGCCACTGTTATGCTAATTACCACGCATGATCACCTCCGCGCAGGTGGAGCAGCACCTCTACCAGGGGGAGCTCCACGACCAGCAGCCTGGGCTCTAGCTCGCATAGCTACTGCACGGCCACGTCCAACTCCAAGAGCTGAGCCCTTACCCTTGATCCTAGCTTCCAAGCGTTTAAACATCGGAGCGTTCTTAAGCATATCCGGAATTACCATGAACCTGACTTTGCTGCCT
>two_Unigene_BMK.15202
CTGGGGTCACTCATAATTTGATTACTCGCTCGCTTTTACCTTGGAATACTGTGGAGATAGAGCAATTTGATACAACCGCAAAATCTAGTACAATTCATTAGCATTACAAGCACGAGTAGTAGTTTGTTTCTACTTAGTGAGACATATTCAACAGTCCCCAAGCAACAATTGTTTATGCTGATGGTGCAAAAAATGTGAATGATACAATATTTTGGATCAAGAGGGAGAATGTGCAAGGTTCACGGTCGTGCCAGCTTCCTCGAATATCAAGTTTGCTTCTTCCCACTTGAATCTGCTTGTTCCCTCGTCTCTTCTGCGAGGGAGAACTTCTTCACTTTCTTATTAATGACGCATTGGCGCAAGGTTTGAAGGAGGGAAAGGCATTTTTCTTGGTCGAAGGGCGATTGAGCAACGCAATTGAGAAGATCGATTGATTCCTTCCCACACACCGCCTGCTGCTGATTTAGAGATGAGTCCATGATTTTGATTGATTTCGTAGTAGAGGTTCTAGG
>one_Unigene_BMK.18462
TTTCATTCTCAGAATGAATACACACATTTAACCACTAATTGCCATATCTTATTATTACTCTCATGTACTATTAATTAACATGCACATGCTCAGCATTCCCTCAAATATATAAACAAAGATGCATGCATATGCCAAACAGGGAATAAGGTAATGATCACATTGTAATTCATACTTGCACTTACTTATCGATAAACTTATTCTGGTGTAAAGCAGATCACACTACTATGTTACGGTCAAGGAAGGAGAGATTATAAGGTTTCATCTACTCATCGTTCTAAATCTTTATTAGATGTTTGTGAACTTTTGTCACTAGCCGACACGTAAGAGAAATTCTTCTAGTAGTCCGGTGAATCACCTTGCCACCTCCATCTTCTCCATCATTTTTCAAGCCTGTCAGTGTTCCAGCATCATGACTCGGACCATTGGTAGCGTTTACAGTCTCATCATAGCGGTGAACCTCGGAATCTTTTATGCCATGCAAATAACCTGAGTACGCCATCTCTTTAAATATCAGCAAGCTACGAGGCATTAGCACCACAGAAAAAGGAAGGTATTTGCTGGCTATTTTGGCTTCTGTAGGTGAAGGTTCATCATGTATCATGTCTTCAGAATCATTTTCTGATGTTTGGTCAGTGCTTTCTAAATTAGGATGAGGAACAAAGTCCATAACAACAGGATCCCCAAGTGAGAGGATTGCCACCACAGGCATATATGCAGGTCCATCTTGATGTGGCATAATTCCTTGGTCAGGCAAATACTCATTGATAAGGACATGGTTGATTGCTGAGGGAAACAACTTTGACTCCTCATATATTCTATTTGTAACTGTTTTAAGCCAAGATGGCAATTGTTGGGCAAGAAGGCCCTTTTCGTGGACAACTCCTCCCCAATTTTGGAGTCTCCGATTCTTCAAAGTCTTCCATTTGGAAAGCGGGGCTTGGTCAATGTTTTTGAGGAGAAGGTCCTCTTCAGCTGGGGAGATGTATTCAGGTATGTACATCACAGTCGGCACCGAGCCCACAACGTATTTCTCCATCACTTTC
>one_Unigene_BMK.10809
TAACATGACAAAATTACATAATCCAATTTTCTTGTAAACCCTCCTCTTTCAAGAGAGAATAAACTTCATATATCAGCAAAACTTAGCCTCAAATATCAGCATAAACGAGAGCGTCTTAACGTCTCTATTCAACACAAAAATAGAATTTCACTACAGAATTCACTTCATGGGATACTAAGAAACACCTAAATGGAGATCCAGCACACACCGCAGTTATTCGACAACCAGCAAATTGTTCTGCATCATCCCCTCACCAGCAGTGGGGAAATCAGCCGACAGTTTCCATTCACCATCCACCAGGAACTTGATTTCATATCTTCCAGGTCTTAGCATCAATGTGGCTGAGAATTTTGTATATGAACCTGTATACTCTGGTGACAAATGTTCCCCTTGACTCCAGCCATCGAAGGATCCCATCACTTGCACGCTCTCTGCCACACCATGCCAAATTAAATGAACCTCTTGAGGCTGCGCAGCATCCACATCCTTGATCTGTTCTGCCAACCTTTTTTGTACAGCTTCCAGTTTCAAGAGGAGGTGCGATTGAATGTATTTCCCATTAATCTTTCTTGATCCAACTGGAATATCATAATTAGCGATTTCTTCAGCCAAACCAAGCAGAGCCTGAACCTCAAACTCCATGACTGCAAGTTCAGCCTTGAAGTCAAGTAGTTCATCTTCCTTAACTTGTAACTGGCGTTTCAGAAACCGATTGTGTTGATTTGCTTCGCTCAGTTTCTTGACTAGTGTTGCTCTTTGAGAATCAGCAAGTAATGCCTTCAACTCATCGCTACTAGGAACCGTCTCCTCCGGCAAAGGCTGGACATCGGATTCCTCACCATTGGGGAAATTATTGGATTGAATTGCACAAAATTCCTCCTCCAAACTAGCAGCACTACAGAACAGCTTCGAAGGCCGACTATGAACAAAGCCTTTAACAATCAAACCCTGATTCTGCTTAATTAAGCCACACATTTCCACTGGAGACTGATCAATTCTCAACATAGGTATCCTTGCTAAAGACGGTTGCGCTGCAACGCTGAATAAATTATTGAAAGCCATAATTCGAAATTAACTGCAACAAAGTCCGAAGCTGAATTAGGTTATTTTGTGAAGCGATTGGGGTGAAGTATGATCTTTACTGAGCGAGGCGAGTGATAATCAGAATTGAAAAATAAAT
>two_Unigene_BMK.15206
GCAGTCCCGTGCGCAGCAGCCGCCATAGATCCAACGAACATGAGCGCCCAGTCGAGCTGGTCAGCGCAGGCGAATAGCTGGGAGAACGGCACCGCAGCCGGCGGCGGCTCCATCTCCTCGTTCTCGGCGTCCATCTCCTCCTCCATCTCCACCGGCTCCGCCTCACCCGTCCCCATATCCGCGTACGGCGAGGGCGACTCCGGCGGCTCCGACACCTCCGACACCGGCGTCAGCGGCTGTATGTGCGGCGGGGACAACCCGAACAAACCCCTGGATATCATCATCTCTCCCTCGCTCGATCACTCAAAAGTGAACAACGGCTCCACCACAACGGAAACAAAAATCAAAACCCTAGGTCGAGGTCACAGCATAGGAAGTCGTTCTATTCCAGCTCCGCGGAAGTAGATCGGAATCGGCTGGATGCTTATTGGTGCGTGTTTCTCCCCTTTCGGAGCTGGAGGTGAAAATTGAAGCGGAAATGAGTCAGAGAAGGCGGGCGGAGCTGCTGAGTTGACTGGCGAGGGGCGGATTGTGGCGATTGGTGGTAGCGACGGCTGCGATAACGAGGAGAGAGGTTTTTGGG
>one_Unigene_BMK.22839
GGGGATGCTGTCATAGGGTTGTTCATTTTTCATCACTTCAAATAAGATGTCACAGTAATATTTGAAAGGAGAAACCCTCATAACACGGCAAATGTACTCCGCAAGATGGTAGGGAAACAGCGCTAGGTTTCGCCGTAGATAACGCATCATTTCCTCATAGTATTCACCTTCTTTGCACACTTTGCGAGCAAAACAAGTGTTCCAGAGAAGTCTTTTCTTGACGCAGTGATCAACTATCCTGCGATGCCATTCTTCCTTGGAATTCAAGGTGGATTGAAGGCGCTTCGGCAGGCTCTCCCAGGGGCATTGTTCTGTAATTGCTTTTATTATCAACTGTTCCTCTACTGTCGCCGGCTGACGCTGCATTTTGTATGGCCACCAAAATCTCTGTGAACTGAAGTCGATGAATCAGAGGCGA
>two_Unigene_BMK.15208
CCCAATTTTAGCGCAGCAGATGCCTTGCGGATCACAGGGATTGGAAGAAATGAATTCATTGACATCATGAACAAGTGTAGATCTAAGAAAATTATGTGGAAGCTGAACAAGTCAATAGCAAAAGAACTCTTGCCCACAGAACCTGTGGACTTTGTGATTGAGCCATGGTGGGGAGTTTCTCTTGTGAACTTTACTTTGGAAGAATTCAAGAAACTATCTGAAGAAGAAACGGAAACAATTGATAAAATCTGTAAGGAGGAAGCCAATTCTTTTATCCTTTTTGACCCTGAAATTATTAAGGGTCTATATCGCCGTGGGCTCGTGTACTTTGATGTTCTTGTTTATCCTGATGACCGATTCAAAGTTTCAAGGCTTGAAGGATTTGTTTCAAACAGGGAGCAGTCATATGAAGATCCGATTGAAGAGTTGCTATATGCTGTGTTTGTGGTGTCAAGCGAGAATTCAACTGTTGCTGAATTGGCGTTGACTCTGCAAGCTGATATCAGTCAGCTACAGGCTGCTGCATCTTTTGCTTGTCGACTGGGATGGGCAGTGAAACTTATTGACCCCGCCTCCATTCTTCAGGACTCTTATTTGTCTGGATCTCCTAGAAGTATTCTCAGTGATGAAGAAGGAGGTTCTCATGGTAATATGGGCTCTGAAAATTTACTTGGTGATGGCAGCGGTCCTCAA
>two_Unigene_BMK.15209
ATCAGATGGGTAAACGCCTCAAATATATATGTATATTGTCGATGAAAAGAATACTCGGCAGGAACAACCACCGCCCACTGGTAACCACAAGTACGCAACCATCACCACCAGGCCGAAACGCAGAAGCTCAACAACCGTGATACACACCCAGATTTTAGGATGTGGGAACTCAAGGAGATCTGAACTGAAGTATGAGAAATTGACTTTTAAACTTTTTGTTTGACTGCTAAAGATGAAGATGCTGCCGATGCCTCAGCTATTAAGGAAACTGGTTGACAAGCTTGAAGGCAAGCACCAATCTCAAAAGGACGCAACTCAGTCCCATCAAATAGAAGGTTCACACCCGGAATAGTTACCTCTTTGCTATCAGCATCCTCTGATTCACCTTTCCCAGTGCCAATGGTGACGGGTTCTTCCAAGGGCCTCACGCCAGCCTCATAAATTGGGCTTAGACAGTATGATCTTAGAATGTTACCATCAAAACTCAAAACTTCGGTCCCAGAACGCTGCCTGCTAGCAATTTTTAGCCTTTGGTTCTCACTTAAGGCTCCTGAAATAGGAGAAGAAGGATCCGCAACTGGGTTCCATCTTCCACTAGCATAGTTCATTAATGGTCGAGATGATTCCCTTCCCTTAGTGTG
>two_Unigene_BMK.15213
CTATCAACTGCTCGACAAAATGCCCCACTGAGGGAGCTTGCTTTAGCTTTAACTAAAACACCGTGTTATTGGTCACCAGGGGCTTTTGGATATTTTCTCAGGTGTCTAGGTAGTCAGGGTTTAGTTGAAGAAGCTAATTCGTTGTTTGATCATATGAAAATGTCTGCACTTTGTACTTTGAATGGCTATAGCTATAATTGTTTGTTGGAGGTTATTGCGAAAAGTGGTGATGTCGGTCTATTGGAGCATAGGTTGAATGAGATGAGAGAATTGGGTTGGCCCATCGATAAGCATGCATTGACACCGGCTTTACAATGCTATTGCAATGCCAACCAGTTCGATAAGGCAATTCTGGTTTTCAATGATTTGACTAAAAAGGGATTGGTTGATCAGCATATAGTGGCTATTTTAGTTCTGTCTTACAGTAAGTGCGGGGAAGTTGACATGGCGTTTGAGTTGATTGAGTGGGCTGAAAGGAATCTTAAAATTAGTTTGAATGAGAAAACATTATGCATTTTAATCCATGGCTTTGTGAGGGAGGATAGAGTGGATAAAGCTATACAACTGTATGATAAAATGAAGAAACATGGATATTTTCTCGATGTTTCCATTTATTATGTACTAATTAGAGGTTTATGTAAGAATAAGGAGATAGAGAAAGCCCTAATGTTGTACAAGTACATGCGGGTGTCAGGAATTCCTCCTGATGTGCAAATAATTTACCAGCTTTTGTCATGTATACTGGATGAGAGAGACATGATTCAATTGCTTGAAGATGCTTTGATGGATTTGGATGCGGGGAGAAGGCTTTCGTTGTTTAGTTCTATTTTGAAAGATCTCATTAACGGTGGATATGATGATAAAGCTTACTGTCTGCTGAAGGCAAGTATAGGTTCTGGTCTGAATGAAAACAGTCAGGGAGGTGTGATATCTTTAACAAAGGTAAAGCTTGATTCAACTTGTTTTGAAATTGTCATTGGTGGCTTATGCAATGCTGGTAAACTAGATATGGCTGTTAGGATCGTCGACTGCAACAT
>two_Unigene_BMK.726
TCACACCCACACCATCATTTGATTTGCTATATACCTCTGATTTGGTAGTTAAATTAATGGGAGGATACAACTGCTCATTAGTTTACTAAACTATTCAATGGGACTATATCATACATCAAACCTTTTTGGAAGTTACATGTCAATGGTGGTCTCGTGAAATGGTTCGTTCTATCTAAATGATCTCAAGCTTGTCAATTTATGTGGCTTCCAACATATTAATACCATGATGAATCTTATGTTACCGCTGCCAGAAAAACGCAACTTCGATGACAAGGGAACTAATTTCAACGACATATGAACCAGAACGGCTCCTTAGGCACACATAAATCCATTAGTCGAGGTGATGAATGCAAAATAAACAAAAAATACCACTCATAATAAAAATTG
>two_Unigene_BMK.15214
CATATCTGGAAAGGATATCCGTAAAATATTTGCTCTGCTTCGGAGTGAGAGAGCTGGTCAACAGCACTTAAGATCATTACTCTTAACGAGCATGTTAGCAATGCTTAATGAGAAAGGGCCAACAGCGTTCTTTGACCTTAATGGTGCTGACTCTGGCATAGTAATCAAAACCCCAGTTCAGTGGCCTGTGAACAAAGGATTTTCTTTTACATGTTGGCTCAGGATAGAAAGCTTTCCTCAAAATGGACCAATGGGCGTCTTTAGTTTCCTTACGGAAAATGGACGGGGATGCTATGCTGTTCTTGCGATGGATAAGCTAATATATGAGTCAATTAATCAGAAAAGACAATGTGCATCTATGAGTTTCAACCTTGTCAGAAAGAAGTGGTACTTTTTCTGTTTAGTGCATTCTGTTGGTCGAGCATTTTCTGGGGGAAGCCAGCTGAAGTGTTATTTGGATGGTGTTCTTTTATCCTCAGAAAAGTGCAGATATCCAAAAATCAGTGAACCATTGACGACCTGCACAATTGGCACTAAATTCAAGCAACCAATGTACGAGGACGAGAATGTCATGCATTCTGTCAAAGACGCTTTGCCATTTTGCGGCCAGATAGGTCCAACATACTTGTTCAGCGATGCTATCCCTGCTGAACTTGTACGGGGAATTTGTTCTTTAGGACCAAGTTATATGTATTACTTCCTTGATAATGACATTTCAGCATATGTGGATAACTTTCTGCCTGGTGGATTTCTTGATGCTAAAGATGGGCTTGCATCAAAAATCATATTTGGACTTAATGCGCAGGCAAGTATTGGTAGGACATTATCCAATGTCTCACCAATTGCTGACCATGCAAATGATAAGAGGACTTTAGAAGCTACTGTATTGGGTGGAACACAGCTCTGCTCTCGACGGCTTTTACAGCAGATTATTTACTGTGTTGGGGGAGTTTCTGTATTTTTTCCTCTCTTAAAACAGCCTGGGATGTATGAAAAAGACGGAAGCAAACAGAATGATAAGATGGTGCTACCTCCTATTACTCTGGGAAATTTAACTGCTGAAACTATTAAGCTAATAGCATCGGTCTTGGATGATAATTTAGCCAATCAACAGCAGATGCTATTACTTTCTGGATTTTCAGTATTGGGATTTTTGCTGCAGCAAGCTCCAGCCAATCAGCTAAATCTGGAAACACTTTCAGCATTAAAGCATTTATTTGGTGTTGTTTCTAATGGTGGCTTGTCTGGGTTGCTGGTAAAAGATGCTATATCTTATGTCTTTCTAAACCCTCATATCTGGGTCCACACAGTTTACAAGGTGCAACGCGAGCTATACGTGTCCCTTATCCAGCAATTTGATAATGATCTGAGGTTGCTCAAGAGTCATTGTAGGCTTCCTCGTGTTCTTGATATTATTCGGCAGTTTTACTGGGGCAATGCTGAGACCAAACGTGCTGTCAGGAGCAAGCAGGCCTTGACAGACCAAATTGTCGGAGA
>one_Unigene_BMK.19829
CTGAAATTGGAAATTAACCCCATTTCTAGGGTTTTTCTTCATCCCTGCCAGCCTCAACCTTTCGCCAATCACTATTTACTCCTCCACAGAAGATACATGCCATGGCAAAGGGGAAGCTTATACTGATTTGCCAGTCTGGAGGCGAGTTTATAACGAAGGATGATGGCACTTTGACGTATGAAGGGTCAGAGGCGAATGCTGTCAATATCAATCATGAAACCCTGTTCGATGGCCTAAAACTAACGTTAGCTGAAATGTTTAATTTGGATCAGAACACCATTTCTATCAAGTACTTCCTCCCAGGAAATAGGAGAAATCTCATTACATTAAGAAATGACAAAGACCTGAAAAGAATGATTGATTATCATGGGAATTCAGTAACTGCTGATATCTTTGTTAATGGAAAAGATGGATTTGACCATGATGCGTATAAAATACACATGAGCAGGGACAGTGGTGTGAAACTCGCTGAGACAGTAAACCATAATCCTGGACCCTTAGCTCCTGCTTCTCCCAATGTCAGTAACCTAAAAAATGTGGCTTGTGATGCTAAAACTTCACCTGATGCTGCAGCAGCAGCTGATAAGGATGCAGAAAGCTCAAGTCCAGGTCAAACAGATACAACTTCACCTGTGTCTTCTGGACATTGTGCAGACCATGATTGTGATTATCAGCCACAGTTAGGTGCCAATTCTGATAATCTTCAGAGTCCAGTAGGTTTAGACATGAGTGATAGTCCAGCAGATACTGTCAAAAAGAGGAGGCGTACTGCCTCCTGGATGATTGATGCTCATGATCCAACTGGTGTTGCTGCTAGCTATATTGATGTGAACAGGACAAAGCAGAAAAGAAATAACCAAGGAGATGATATTTTAGCTGCCATTGATGACTTGGAACACTCTGGAGATATTGCTGGAGTGGCAAATGATCTTGACAACTCACCTGCAGTCACTTTACCTGGTGATGGTATGCCAGAAAATTTTGTTGATTCGGGGAAAGATTGCATCACTGGTGTAGGGCAGGACTTTATAAGTGTGAGAGAGTTTAGAGAGGCCCTTCAAAAGTATGCTATAGCTCACCGCTTTGTCTACAAGTTGAAGAAAAATGACTCAAATCGTGCTAGTGGCAAATGTGTTGAGGAAGGCTGTTCATGGAGTATCCTTGCATCTTGGGTTCCTGCTTCTCAGTCATTTAGAATTAAGAAGTTCAATAAATCACATACTTGTGGGGGAGAATCTTGGAAGAACGCCCTTCCAGCAAAGAAGTTGCTGGTAAGTGTTATCAAGGACAAATTGCGAGATTCTCCACATCACAAACCCCGAGAAATCGCTAAAAGCATTTCTCAAGACTTGGGGATTCAGTTGAAGTATACACAAGTAAGGCGTGGGATAGAGGGTGCCCGGGAGCAACTTCAGGGTTCATATAAAGAATCATACAATCGCTTGCCTTGGTTCTGCAAAAAGGTAGTCGAGACAAATGCTGGTAGTTTTGTCAAGCTGGAGACTAATGAAGAGAAAATACTCCAGCGCCTTTTTGTGTCATTTCTTTCCTGTGTAGAAAGCTTCCAGAATGTTTGCCGTCCCATTCTTTTCCTCAATGCTACTTCTCTAAGATCAAAATTCCAAGAGAGCTTGTTAACAGCTACTGCAGTGGATGCAGATGATGGATTCTTTCCAGTTGCATTTAGCATAGTTGATAGTGAAAATGATGACAATTGGCATTGGTTTCTTGAGCAGCTAAAATCTGCCATATCAACTTCTTTACCCTTGACCTTTGTCTCAGATAGGGAGAAGGGCCTAGAAAAGTCTGTGCATGAGGTATTTGAAAATGCTTACCATGGTTATTCCATTCATCACCTTTTGGAAAGTTTCAAGAGAAACTTGAAGGGTCCATTCCAAGGAGAAGGAAGGGGTGTTTTACCTGGAAAACTATTGGCTGCTGCACATGCTGTTCGACCAGGTGGTTTCAAAAGAATCACAGAAGAAATCAGGCAGATATCTCCAATTGCTTACGATTGGGTAATGCATATTGAGCCAGAACATTGGACGTGTTTGAGTTGTAAAGGTGAGCGATATAACTATATTGTACAGAATGTAGCAGAACCCTATGGCAAGCTGATGGAAGAAATTAGAGAATATACTATAATGCAGAAGATAGAAGCACTTGTATACATGATAAGCCAACTAATAGATAGCCGACAAATGGAGTCGAGCACATGGGCCACAAGACTGACTCCATCAAAAGAAGAAAGGATACAAGAAGCAGCTCTTGATGCACAGTGTCTTAGAGTGTTCATCTCCTCAGATGTTCTATTTGAAGTTCATGATGATTCTACACATGTTGTCGATATTCAGAACTGGGACTGCACTTGCCTAGAATGGAAAGCCAGTGGCCTACCCTGTCGGCATGCTATTGCTGCTTTCAGCTGCTCGGGGAAGTGCGTCTACGACTTCTGTTCACAATACTTCACCTCGGATAGTTACCGCTCAATATATTCCAAGTCCATAAATCCTATTCCTGGGATTAGGGGTTCGCCTACAGCAGAAG
>two_Unigene_BMK.15223
CTTCGGTTTAAGCAGAAAGCAACACAGAAACAAAGGCAACACAATATTTTTTACAAATCAAAGATAACAGTAAAATTTCATAGAAAATAATATCTGGATCGCAATTAGAGCAACTGAATCAACAGTAATAAAATACAGTAAAACATAAAAGCCATTAAACTAGAAGGGGATTTTTAAATTGGAAACCCTAGATCGATGAAGGAGGGGTGTAAAAAGGAATGAAATCACTGTGGTTGCTGCATAAAGGCAGGAGGGGCGCCGCCGAGGAGGGAGGCCTGCTGTAGCTCGGCCTCGTTGAACTGCGCCTCGCGATCCATCTCGATGATGAGGGGGATCCCTAGAATGATAACAGTGGTGCCGAGGATCCAGGCGGCCTTGCCGGTGCTCTTGAGGAGGCGCGTGGCGACGTACTTGGCGTCGGAGGCGGCGCTCTTGCCCTTCCTGACGAGGGAGTGATCGGAGATTCGCGATAGGATTCCGTCGTCGCTGAAGAGAGAGGGGCGTTTGGAAGCCATGTATGAATTTGGGGTGCTGTGGAGGCTTCTCTTTCTC
>two_Unigene_BMK.15225
GGCCAGAAACTTATTTATTGCTCATTTAATAGATTACGACAAATTGAAGTAATTATTGATGCCCAACCTACTAATGGACCAGAAACTTATTGCTCAATTAATAGATTGAGACAAATTGTATTGAATAAATAATCCAACATGATTCGAAGAAAATTTACCCGACGAGCCTATGACCAAATGCCCAAGGAAATTAAATGATCTCAAAAGTAGTAGTAAAACATTTTATTCCACCTACAGAATTAGCTAGTTTCTCTGAGGAATATTAGCAAGTGATAAATCAATCTTATCTTGAGAGAAAGACAAATCTACAAGCCCTCCATTCAAATACTTGTCATAAGCTGGCAAATCAAAATGGCCATGTCCACACATTGCCATGAGAAGCACCTTCGATTCCCCCGTCTCCCTGCAACGAAGAGCTTCTCGTATGGTGGCAGCGATGGCGTGTGCTGGCTCAGGCGCCGGTATCAACCCCTCTGTCCTTGCAAACTTTATCGCCCCTTCAAAGCATTCATTTTGAGCAATTGCAAGTGTTTCCATATAGCCTAATTCATGTACATGTGAGATCAATGGAGCCATTCCGTGGTACCTCAAACCGCCAGCGTGGATTGGGTCGGGTATGAAGTCATGCCCGAGGGTGTGCATCTTCATCAACGGAGTCATCCCTGCTGTGTCACCGTAGTCATAAGCAAACACGCCCTTGGTCAGCGAGGGGCACGCAGTTGGCTCCACTGCTCGGATGATTGGGTTCATCGCGCCACTCATCTTCTCCCGGATGAACGGGAAAGCAAGCCCCCCAAAATTAGAACCGCCACCAGTGCATCCAATGATCACATCAGGAGACTCTCCTATGGCCTCCATCTGTTTTATGCATTCCTCACCGATGACAGTTTGATGCATCAGAACATGGTTGAGCACACTACCTAAGCAATACTTCGTGTCGGGATCCCCTGCTGCAACCTCAACAGCTTCAGAGATAGCAATCCCTAAACTTCCCGGGCTCGTGGGGTCCTTCTCAAGCAACCTCCGACCAGCCTCAGTGAGACTAGAAGGCGAGGGGTGCACCTTCGCCCCCCACGTCTGCATCATCAGCTTACGATAGGGCTTCTGATCATAGGATGCGCGTACCTGCCACACCTACATCCCCATCCACATCTCATCCATCACACACTTTAACTTCGTCAAAAGTATACGGAAGTCAACTTAGAACTCGAACATAAGTATACTCAATCATCATGTATATTGTCAATCAATAGCATAAACAAGCATCAAGATAACAATTGATGCAAGAAGAAAAGCAACATTACTTCACAGTTAAGACCAAACAAGCTGCACGCGAAGGCCAGAGAGCTCCCCCATTGGCCAGCGCCCGTTTCAGTGACAACGTTCTTAACACCTTCCTTCGCGTTATACCAGACCTGTGGTACAGCCGTGTTAGGCTTATGGGAGCCAGCAGGGCTAGCACCTTCATACTTGTAGTATATACGTGCAGGCGTATTGAGCAGCTTCTCCAGCCTCTTGGCTCGGATCAGAGGTGTCGGCCGCCAAAGGCCATAAACATCGATGACCTCTTCCGGGATATCGATGAACCTTTCGTTGCTGACCTCTTGCTTGATCAATTCATCGGGGAATAAAGGTGATAAATCCTCTGGTTTAACCGGTTCAAACGTTTTGGGATTCAAATAGGGCGGCGGTTTCACTGGGAGATCAGCAATTAGGTTGTACCATTGATTAGGGATTTCAATCGCCCTAGAATTAGCAATGGATGCTTGTACTCTGAAATTGGATGAAAGCCTCATATAGGATGGCCTTATATTTGGGTAAAAACAGCTCCGCCATTGTTCATCTCCTTTGAGGAGAAGTCGTGGTTTGAGAGAGGATGAAAGGAAACAAGATTCCGCCATTTCTGAGATCGGAAGAGCGT
>one_Unigene_BMK.17625
GGATACTCGTTAAGCCCGCGCTTCATCTGAATTCGAATTCCTGCGATGCATTAAGGTAGTGTATTCGTCCCTTTCCAAATCTGTAGACCCGAAGTCGTCAAAGTCGAAATCCCTAGGTGCGCCATGCCTATCAATTTATGATTCACCTCCGTCAAAACTCATCCGAGCTAGATAATCTCTCCAATTTCTGAAATCGATTGCTGGAATGGCGTCTCGCGATTCTCGCACAAAAGATGCATTTTACTGCCGCAAGGAGAAGTCTCTCGGTCTTTTATGCACCAATTTCCTGAGGTTGTACGATCGCGAAGGCGTGGACTCAATCGGATTGGATGCTTCTGCTCTTCAGTTAGGTGTTGAGCGGCGAAGAATATATGACATTGTCAATATTTTAGAAGGCATTGGGGTTTTACAGAAGAAAGAGAAAAATCAATACACTTGGAAAGGTTATGCTGCCGTTTCTGGGGCTTTAGAGGTGCTCAAGGAACAGGGACAGAAAGAGGAGTTCCATACCTATATCACCAATGTCTCGAATGATAAAGAACATAGTCTGCCCTCTGATTCGAAGGCCGAGTGTCCAGACAAATGCTCTCAATCGGAGCACAAGAGGGAAAAATCATTGGGGCTTCTTACACAGAATTTTGTCAAGCTTTTCCTTTGTTCTGAGGCGGAGATTATATCATTAGATGGTGCTGCATTAGCTTTGCTGGGGGATAGCCTTGACCGAACAGCTATGAGAACAAAGATTAGGCGCTTGTATGATATTGCTAATGTGTTTTCATCAATGGGACTCATTGAAAAGGTTCGCGATCCTGGGAGTGGAAAACCAGCATTTAGGTGGACAAGTGTGGGAAGAAGTGGAAATGGATCTTCCATTGCATCAGAAGATAAGAATCACAAGAGAAGGGCGTTCGGAGCTGATATCACCAACACATCAGTGAAAAGGTGCAACACAAATAATGCCTTGACTACTGAGCAGCATCAGCAATGCAGCTCAAAGGAATTCGTATTTGGTCCCTTTTCCCCAAATGTTACTACGGTATGGAGCCATGAAACCAGAAAAGATGGGCAGATTCAAAACTCTGACAGTCCCCTTTGTGCTTATCGGCCTCAGTATAGCAACAAAGCTGTTGGAGATCTTTTTCACCACTATACTGAAGCATGGAGTAGCTGGCGTGGTGAAGCTGAAGAGAAGCAGCAGATAGAGCACGCATCTGAATGAATGTTGTCTTTTCCATTCGAATTCTTTTTATCTCGAAACTGGAGGCAGAAGTTATACTAGGATGTGATGATCTGATACACAACTAGAATTTGAACTGAATTTCAGTACCAATTCTTAAACTACAAAAGCCATGTATATTGGCTGCTTC
>one_Unigene_BMK.22714
CTGAAAATATTCAAGATGATAATCTACTTTTACCAAATACAAAGTGTGTACAAAATTCTTCCAACAAAAGTAGGAAACAATCTAAATTTATTTACTTGCTCCAAGAATACACACCCTCACACAAAATTCACTAAAGCCATGCACAAAAACGATATTATCACACCCAAAACTCCGAAGGGGGCTCTCAAAACGCCAGCTCCAGCAGGCTGGGGCGAGGCAGGGGAGGGGGACGCAGCGTCTGAGGATCCCTCGTTGGCGCAAGTGTAGTTGCAACGACTGGGACGAACGACACGGTACACGCCGCTCTGTGTGAGGAGGTAGACATCCTTGTCGTTGTCCTCGCCAAACGAGAAGATGTAGCTCAGTGCAGGGAGCAAGCTCCCGGGAGTCCCTGTGCAGCTTAGAGGTGAGTCGCGAGCGCAGCTGAAGGGGATCTTGCTGCTCGTGAACTTCCCGCTGTTGGCGGGGCTCTCCGTCCCGGCCCATATGGTCCCTGCATAGAGATCTGCAAACAAGTACCTTCCTTGCATACAAGGATCGGTCGTGGCTCGGTAGAAGTAGCCACCGGTGATGGATGCTGAGCCCTCATTCGTGTTCACATCAGAGTGGTTGTAGCCCGTCACAGGGAGTATCTGCGAGGTGTTTGCAGCAGAAGACTTGAACTTGCTCGGGCCCTCGTAGACGGACCACCCATAGTTTCCACCCTTGGTAATCAAGTCCACCTCCTCAAAATGATCCTGTCCTACGTCTGCACAGGCGAAATACGACGGCCTAGCAGAGTCGAAGCTGCAGCGCCACGGATTTCTTAGTCCGAGTGCCCATATTTCCTTCTGTAGCTCCAGGTCTTGTGTGTATGGATTGTCTTTGGGAATGGAATAGTTCCCCCACAGACCGAGCCGGCTAGCTTCCTTCGCACTTGTTATGGTATCAACATCAAGCCTCATGATCTTCCCAAGCAGAGATTTCTTGTTCTGAGCAAAATTGAACGGATCCCCTCCTGCGCCGCCACCATCTCCCATCATGAAGTACAGATAGCCATCTTCGGGTCCGAAGAGGATCTGCCCCGCGTGGTGAGACGTAAAGGGAAGCCCCATGGTGAAAATCCTCCTCACTTCAGAAGGGTTAGCATTTTTGGCCAATGAAGGTTGTGATGCAGTTCCATTAGCAGAGAACTCTGCTATCACACTCTGAAACTGGCAAGGGTTTGCACCGTTGTCCGGGGTCAGTTTTGACGGATCACACTTGACATCCGAGTTGCACGCGCATCTCCCCGCGCACTCTGGCCACTTGGCCCTGTCACAGTTGAATGAGGCGAAGAAGCGGCCGTTTTCTGTGAACTTGGGATGGAATGCAATTCCCATCAGTCCAAACTCAGTATCAAAATGGACTTCATCGGTTATGTCTAGGAATGGGGCAGCCTCATCGAGCTCCAGTACCCCTCCGGAGCCCTGGCTAGGGATGGTTGCTAGCCAAATCTTGCCTTGCTGGTTTGAGAAGAAGGCGCGGTTTGAGCCATCCGGGTGGGGAACCATGTTGAGGTAGGTTCCATTCCCGATTTTCTCAAGGCACAGCCCGGTTGGAGGGGTGGGAGCAGCCCCAGTGTCGTTGAGGACGACAGGTGCACCATCAAAGCATGGTAGGCCATCATCGGATGCTCCACCGAGAGCACTGCAAAAGTCTGCTTGAGACTGCCAGAGATCATCCAATTTGGTCGAATTTGAGGCGGTTGGAGCTCCAGCTCGGCCTTGTAATGAGACCGCGAAGGGTGAGTGGATGATGGAGACATTCTGGCACGTATTCCATGCTTTCGAACAGAAGTTGAGCGAAGCTTGGTTCGACTGTGTCGAGTTGGGTGAGACTGTGGAGTTGCACAGCACGGGGACTTGTCGTGGCGCAGAATCGATTCTGAATAGCTCAGCTGAGAACTGATCGCACCTCGAACAAAGGATAGATTTAACAAGAGAAGCACAGGCAGGATCTGAGATGTTCATTGCTGCAAACTGATTCTTCAAAAGCAAATCATCATTTGCATTGCAGCAAACAGTGCCATTGTAGGGACAGAACTGCAGAGTAGAATTTGGACTAAAGGGTGCTCTTGAATCGGTGCAGAGTGGCAGAGAGAGACAAGAATCAAGAAACTGCAGCAAGATGAAGAACTGAATAATCCTAACAAAAGGGCTGCCTTCCATCATTCC
>two_Unigene_BMK.728
GTGGCGGCGCGTGCGGCGGAGTTCGAGCGCGTGCTGCTCGACCGCCGCCTCTTCACCAACAACGCAGGCGGCGCGTTCGATTCGGGATGGTCGTCGGTGGCGTTCCGCCACCCCTCCACTTTTGAAACGCTGGCGCTGGAGCCGGAGATGAAGAAGCAGCTGGTGGAGGACTTGACGGCGTTTGCTGACGGCGGAGAGTTTTATAAGAGAATCGGCCGTGCATGGAAACGGGGTTATTTACTGTACGGACCTCCCGGCGCCGGGAAATCCAGTCTCATCGCCGCCATGGCAAATTTTCTCCGCTACGACGTGTACGATCTCGATCTCAGCAAGGTGAAGGACAATTCCGAGCTCAGGGCTCTACTCATCCAAACTACGAACCGTTCGATTATCGTTATCGAGAATATTGATTGCTCGATAGATCTAACCGGAGATAGAGCGGCGGCT
>one_Unigene_BMK.15637
AATCTACAAGGAAGTTATTGCTGAGCTGAAGGCTGCCGGTGCATCTTGGATTCAGTTTGATGAGCCCACCTTAGTAATGGATCTCGAGTCTCACCAGTTGGAAGCATTCACAAAGGCATATGCTGACCTACAATCAGCTTTGTCCGGCGTCGATGTTCTAGTTGAGACTTATTTTGCTGACATTCCCGGGGCTGCATTTAAAACCCTTACCTCATTGAGTGGAGTTTCTGGTTTTGGCTTTGATTTGGTTCGTGGAACCCAGACCATCGATTTAATCAAGGGTGGTTTTCCATCTGGAAAATATCTCTTTGCTGGAGTTGTTGACGGAAGGAACATCTGGGCTAATGA
>two_Unigene_BMK.31425
TATGAATTCAAGTGATGTGATTATTGTCAAAATAAAGTGTAAAAAACCATTATTTACACACTAGAGAGAGAGAATGAGTTATCCAAACAATAAGAACTGATATGGATACATGGGAGTAGTCTAGAAAATTATTACAAGAAGAGTGAGTGGTAATATCCATTTTGCAGTCTGAGTCAGAGTTGTGTTTCTTTAGCTCAAACAAACATCAAACGATAATGGAACTTAGCCCCAACTATAGTACCTTTTGCTTCCTTTCATCAATTTCAGCCTCTACTTTCACACAGATATAGCACACCCTAATTCCTTCGCAGCCGAACCCACAAACTCGATGGGCAGCCCCGTTGCAAGCCGGCTGTGCGCTTCCCACGTCAAGCACTTCTCGATGTCAGCTTGCCAGTCAATGGTGCCTATCTTGTTCAAGTACTGCTGATACCGCGGATTGTGGATTATGTTCACATCTGGTAGTTTGCTCTTTGGTTTCACCGACCCGTTGTGTAGGATTGCACGGAGAACTGAGGTGCTCAGCGCCCGGACATGAGCACTTGGGTGAGAGACGCAGCGAACTGTGGCTGAGAGGCGACACTTCAACAGGTTTGAGAGGCCATCTGCAACTGCTAATCCTGATTCTCCCCATTCAAGCACGGCTTGAACTGCCCTCGCCGTTACTTCCAGAAGCTCCAGCTGAGGTAAAGTGCATGCTTCTCCATCAACAAGCATCCCGTCTGTGGCACGGAGGAGGACGTCTGATGCGCTAGCAAGAATTACTAGCGACTCTGCTGCCTCGTGGTTCCTCATTAACTCGACAATCACTTTCACGATTCTCTGGTTGACTCTCCACATTTTTTGCCCAAGATCGTCGTCTTTAGCGATCCAAGGTTTCAATTCCCTTTCCGCCTGACAAACAAATAACAACACCCTGGAAAGTGACTAAACAGACGGATGAAATTGATAAAATAAATACAGCACACATAGAAAACTCAGTTTAGTTGCACGATAATAGCTATTGACTTTGGGGAAACTCGACTTATATATGGGCTTTTACATCCATATATATGCAGCTTCTTAAGGAAATGTGGATTTCACTTATAAATTGAGGGAAAATTCAAGCAAAACAAAATCGGGACCTGAAGGACAACGGCTGTTGCAGCTTTTGCTGGTGATGCCGATACTACATTGCAGAGTGCAGCCACCACCTGTCTCCATCCTTGCTGGGCAGACGTGCTCTCAGCACTTGGTTGTGTCTCGGGTGATACAATCAATTTGTGCCAAAGCAGTGAAACAACTGAAAAACACAGTTCTTGCTTTTCAGCAAGGACAGACCTCAGAAGAACATTCCCGTTACAATTAAATCCTATATGCCTGTCCATTGTCAAGAAGTTGGCCAAATCTGAAGCATCCATAGGGAAATCCGCAATTCCTTTGTCCATTGTACATCTTCCAGCTTCGCCAGAATCAGCCTTCCTATGATTAACCAAATCTTCAGAACAGGGCAAGTCTTCACATGGGGATGAAGATGGATGTCCTGGTTCTGAGTGGCGACAGCTACCGCAATTTGCAAGCTTTTTTCCATGAAAACATGAAGACATTTCCTTCAGCGATGGCGCATGGAGTAGGTGAGCCTCTAATGGCTCTGCTTTGTTGACTATAGACGCAACAACTTTGCTGTGAATATCAATCAAATTGAAGAGGGAAGACGCCCTAGAGTGAATTTCACTATCCCACTTGCATCTCACCAGGGTGGAAAGAGCACGCATGCATGCTTTTGAGCGTCTAAACAAATCAGAAACATGAGCTGCAACCATAGCAGCAGCCACTATTTCATTTGAACTGTAACTCCATGAAGTGCCAATCGAAGACGGTTTCAAAGAAAAAAGGGCCTCTAGAATAGCTAATATTCTGCGAGTGTGATCAACAGCTGAATCAATACCACTCTGCAACTGACTGGACAGGTCATTCACTTTCGCAGGCTTAGCAATGTCAGAAACATTTCTCGCACCTACGCCGTTACTTCCTTTTGAGATCAAAGGGAAGAGCTGGAGTTCACATGATAAGGCACAAACAGCAGCAATAACGTAAGAATCAAATGCTGCTACGGGCCCCTGTTTCTTGCACTGTTTATTAATTTCTGATTCTCTTTCCTTCCACCCGTCTTCACCTACATATTCAGAATGAGATTTTTCACCTTTGGGGCGCTTGCTGCTATTGGGCTGCGCTTCATGGCTGACACAGACAGTTAAGACAACAAAAAGAAGGCGGGAGGCAAGCTCTACAGAAGCACACGACTCTAAGAATAGTGAGTGGACCATTGTGCGAAGCTCGGCCACAGCAAGATTCTTGGATGCAGACCCAAATATATATCTGGTTTTCCTAGTTTGTTCTCTAGAGGACTCAGGTGGGAATGTCCTTTGTAGAATTGCTTCAACGGTAGCAACAAATATTTTCATAAGACAGGTTTCAGATGGGCTTCCACGAGGAAGATATTCGAGTACTTTAAGAAGAGGAATGTACAAATTCCATGATAGTATCGGAGGCTGCAGCGGTGTTGCGACTATGATATCTGGAAGATCAACTGCAGAAGAACTTAAAGGTATCAAACCGTAAGCAGCTTCCCATATCGTACAAATTCGCCATTCAACCTCTGGACCATGTGCACAAAGCATAGATACAATCCCTTGGGCAGTAGCTTCTACTGTTGCTTCTGCTGCGGTCAATTCAAGTTGCTGCTTTCTTTCAGATGAAATATAACCACCTAGAGGCTGGTGCTGAAATTCAATACCATCAACTTGTCTCAGTGGGGGGAAAAGTAAAGCTGGTTGAGAAAGTATTCGGAAAAGTAAGGCAGCTGCAGCATCTGCAGCAATTCCAGCTCGCATAGACATTGCAATCCCAATTGCTCGCAGAAAATGCAAGTGCATCCAATTCCTAGGGAGCCTCATGCCTGTGGCATAGTCTTCTGCGGCTCGAAGAAGTTCCACTAGTTGTACAGCAGCATCAAGAGCATCTGGAGCCCAGGAGGGGGGAGCCTCTAGAAGTCCAAGAAGGAGCCTTTGGGTGGCACTTGGACTAGCAATTGCATAATATCTGTGAAAAAGACGTGCATAGGGCTCAAGCGCTGGCAGACCAGCGACTAGATGTTCATCCGTAGGTGTTGTTGGAGGTGGAAGCAGAAGTGCAGGAACAGCAGCTGCAGTCAAGGTAGCAGTTTCATAGCGAGAAACTTCCTCGTCACAGACACTAAGTATAACTCCAGCACCATTAGCAACAGCCCACCTCGGAGTTGATGGCATAAGCTGGGGATGCTTCCCAGATCCACGAGAAGTAGCAGTTATAGGCGGTTTCAGCTCTCCAGCGGCATATTTTCCCATAACTCCACCACACCATCTAAAATAATCACTCCTTATACCAAGAGGTGTGGCAAGCAAAATATCAGTGATCCAGGGAGACAGTGGCCTCAAAGGTTTCCTCTCTGCCAGCGAGGAGGGTGAAGAAGAAGGCTCTCCATCTATTGACTTGCTAGTTGAAGCATGATCTCCGCTGCTACTTCTATCGGATAAATTGTCGTGGCGTTCCAACTTGTAAATTGGCCTGTTATAGTGTGTCAAAATTCTTAGTATCTCCCCGCATGCAAGGGCCCACTGCTCCGAATACTCATTCTCACTGTTTGGGCAAAACAGGGAAATGAAAGAAGCAAATGGTGGACCACTTCTGTCATATTCAAGTGTGCTATCGATAATACATGAAATAATTGGAAGTAGAACAGCATGGCCATGCTCTGGATGGTGAAGAACAAAAGTTGCAAGAACATCGTCAAAAAGTCTGTTCTCCTTGGATGGATACCGGCTACGGATTAGCTCTGCTATATCATCAGCAAATTGTTCTGAGGTGAACTGCCCGAAATATTCAACATATGCAGTAATTTGAGCCTTTCGTTGTTCTGCATCTTGTGGAGGCGGCCAAAATAATGAAGAGAACTGCAAATTGTCGATCCACTTCTCATTTGATGTTGCCATAATCCTATCTATTTAAGCAAGGTGCAAGCAGTGAGTAAAGCTACAATTTCCATAAAAGCTTCTACCAATCCAGGATCAATAGACTATAATTCAGCATTTTACAAATCCAAATTAAAAGTAATAGCTCATCCAATCATCGACTATGGATGCAACAGAGCTCCAAGTTTAGAGTCAAATATTGGAAGAAATATACAGCATGCAAGCTTGCACACGAAATAATCTGAGTGTACAGAGTGCCCTCGATTCAGTGTTAAATCAGAGCGAAACACGGGAAGTAATTACTGTATACTGAGACGAGGCTGCAGTTTCCGAGGTAGGATTTTATGGGTGGGAGAGAGAGATTAGAGAGA
>one_Unigene_BMK.18413
CAAACTGGTTCAGGAAAAACATATACTATGACTGGCCCTAAGGAACTTACACCCGAAAGCTTAGGTGTAAATTACCGAGCTCTGAGTGATTTATTTGCCATCTCTAAGCAGAGAAAAGACAGCATGTCGTATGATGTCTCTGTCCAGATGATAGAAATCTACAATGAGCAAGTTAGAGACCTCCTCGTCTCTGATGGTGTCAATGAAAAATTAGAAATCCGCAACAGCTCCCAGAACGGTATCAACCTACCAAATGCAAATATTGTGCCTGTTTCATCGATATCTGATGTCATCGAGCTGATGAACATTGGGCTTAAAAATCGTGCAGTTGGTTCCACTCCAATGAATGACCGAAGTAGTCGCTCTCACAGTTGCGTGACTGTTCATGTTCAAGGAAGAAATCTGACTTTTGGCTCGATTACTCATGGTAGTATGCATCTGGTTGACCTGGCAGGAAGCGAACGAGCTGATAAAACTGGTGCGGTTGGTGACAGGTTGACGGAGGCTCAACATATTAACCATTCCCTATCTGCTTTAGGCGACGTGATAGCCTCTCTTGCCCAAAAGCAATCGCATGTACCTTACAGAAACAGTAAGCTCACGCAACTGCTTAAAGATTCCCTAGGGGGTCAGTCAAAGACTCTAATGTTCATTCACATCAGCCCTGAACCCGAAGCTCTAGGAGAAACATTTAGCACATTGAAGTTCGCTGAACGTGTGTCTACTGTCGAGCTTGGTGCTGCTCGAGCAAACAAAGATAGTCCGGATGTCAGAGAACTAAAAGAACAGATAGCTAATCTTAAAGCAGCCTTGTTTCGGAAAGAGAGTGGATCCATAAATGGATCTGTTATGTCTTCTCCAGCGCCATCTTGGCAAAGTATAGGAGATGTTAGTAAGGGAGAGGGACAGACCGAGTCCCTAGCAGTATCCAGAATGCAAAGCTTTGATGGTGTGGACTTTATGGCTTCTCCCATCAGTGTAGTGTCAACAGAAGATGAAAGAAGCGTCTCTGGGGATTGGGTCGATAAGGTTATGGTGAAGAGCCACCTAGGTGAAGATGGCGGTCATTCACCAGATATTGTGTATCAGATTAGTAGACGTGATACTTCGAAGGTATATCCAGAACAGTCTTTGAGTAAAATTGCAACTCTTAGACGAGACGACAGTTCGGGTCGAATTCAATTTGGGGTGCAGAGGCCGGTGCCAGTGATGAATTAGAATACACAGAAGTAGAAGCTACTGATGAATCAGATTACCAATGCCAAACAAATGGTGCTAAGCAAAAAGGAGGGGGAGGAACAAAAGCCAAGAAACCTGCTCCAAATCAAAGGCAGATGAAAAGCCCAGAAATAAGGAGCCTGATTCCCCAACCACCAACGAGGAAAGTCGGGAATGGATCTCATTCACCATTGAATAAAAATGGAAAGAAACCAGCTACAGTTGATGGGAGGCGAAAGCCGACCTCCACGGGTGGGAAGTGATGTCTTGCACAGGATGCATCTGTGTTTTTCTGTTTAGATATGCATACATGGATTGGAATGTGTTCATAGAAATGGCAATGGCAATGCCAATGCTTCTCATTGTCATATGTTCTTGTTTTCCATTTTGCAGTGGTGATTCTTGCTTTTATATGCATACATGCTATTTACTTTTTCTAATCCCACGGATGAGTGTTGGTGTTGTAATACAAGGTTTTTTTTATTTACATATATATTCACTATTTTGTAATTGTAAATCTTTCACTGTACAAGAAGAG
>one_Unigene_BMK.15959
TATGGAGTAAGAAACTACATGATTCCAAAAGTTAAAACCACATAAAACACTCTAATTAACCATATAAGTAGGAGTTTCAAACAAGCATAACATGAAATTAAAAAGAAACACATAAAATAGGAGTAGATATTATGAATAGTGAGAAATTAAGTTGTTACTACTACTTAACTAAGAAAGAAGGCATGCATAATCCCTATATCAACACAACAATCTCAATCTAACCATCACATGCTCATCTAAACTAGTAAGCACTACTAATAATACTCAACAAAAACACTAAGAAGGTTCTAGAATTCGTGTGGAAGTTTCTTGGAAGCAGCGGAAGAGGAAGAAGAAGCCGTCTTGTTATTATGCATCCACACTTTGAAAACCTGCCTCTTGACGCCTACCTCGGCGCAAAATCTCTGCACCTCGGCGTCGTCCTCCCTGGGGATCCTCCACCCCACCTTCTCCGCCAGCTCCAGCATCCTCCCCTTCTGCTCCGCCGTGAACTTCGTCCTAAACCTCTTCCTCGCCACGAACTGCGGCGGCGGCGGCGCCACCTCGTTGAAATTCAGCTCCTCGCTCGACGACTCCTCGAATGCCATCTTCACCGGCTGCACCATCGCGCTGCTCCAGTGCGGCGGCGCCGGGAGCTGGAGCGGCTGCACGATTGCGGCGACGGAGGAGGGGTCTTTGCGGTGAAAAT
>one_Unigene_BMK.30835
ACCAACTTAGTCCACATCTCTTTATCAGCATATATATAGGTACAATACCAAGAATTCATCACAACCGTTTTCTACTTGATGCATTACAAAAAAAAAGAAAGCGAGGCTACTAGAATCAGATGATGGGAAAATGGCAGAAAACGAAGTAACTAAAATGACAAATTGGCTCTACAGTAACATATAATCAAGGTACAGAATTTATAATGTCTCGGCAAAAAACCTAAGAATGCTGCTGATACATTTTCTACGCCCGCAAAGGTGGTCTCTCGGTATATTCCATGCTATTCCTCAATCAATCTTCACTGACGAAAAGAGGTAATGAACAAAGTAGAACGAAGTAAGCAAGCCAATGGTGCCAGTAGAGAGCATGATCGCGATTGCCATTATCAGTGAGTACCCGAGATAAAGTGTAGCCGAAACTGGTCCACTCAGACTTTGGAGGTCAAAGACTAGATAGTTGATGGAGTACAAGAATACGTAGAGTGCAACAGAACCAGAGGCATAGAATGCTTTCCACCACCACATCCAATCCTCAACGCATAGATGCATGTAGGTCAGGACAACAGATACTTCTGCGCAGACTATCACTAGCAACAAGAGAACGACAAGCAAGAAGCCAAAGACATAGTAGAACCTCCCAAGCCAGATGCTAGAAAGGATGAAGAAAAGCTCAATGAAGAGAGTTCCGAAGGGAAGTGTTCCAGCACCAAGAACGAGAAGCCATGAGGGGTATTTGCGCGCAGGAATCTCTCTAGGGATCTGGTTAGTGCGCACAGGGAACTGAATAGGTTCAGCTCGTGTGCCTAAGTGTCCGCCCAAGAGAGTGAGGGGCACTGAGATGCAGAACCAGAGTGCCAAGAGTATAAAGTACAAGGAAAGAGGAATAGCCCCAGTACTCTTACTTCCCCAAAGGATAAAGTTCAAGAAAGTCAATATAACAAAAACGATTCCAGGGAAGAAGCAAGCTATTGACCAAGAAACTGATCTCCACTCTGTAGATGTGCCTTTAATAGTTGTCCACATTCTCACACCGACATAACCAGCAGCAATACCGAGGAAGAGATAAAGTAATATCATGCCAGTCAACAGCATGCCTCGTGAAGCTGGTGACATGAAACCAAGAGCTGCAAAGACAATAGTGACAACGGCCATCCCGGTAATCTGAACCCCATCTCCAACCATCACACAGAGTAACTTCGAATGGGAAGGCTCTCTGAAAACATCACCAACCACAAGCTTCCATCCGGAAAGCTCCTCATTCATCTGGGCCTGAGCCTCTTTGTCCAGCTCTTCATACCTTGTCAGATCCCTTCTCACTGTTCTCAAAAATATGACAAAAACAATGCCTGCCAAGAAGAAAATCACCATCAGTGAGTTTAGAATTGAGAACCAGTGCACACGGGCACCTTCCATCTTCAGGTAAGCGTCCCACCGAGATGGCCATCTGATATCGCTCTTTACAAACTCCACGTCATATGTAAAGGTCACCCTCTCGTGTTCCCTTATAATCTGAGAGTTACCAATCTCCTGCGGACAGCTGACAGATGGAACAGTATCAAACCTGTGGAGCTTAGTCATCTTCTCAGGGTCGTATTTAACACTACAAGGGACAACCTCAAAACCAACAATCTCAAAACCTGAAGCCTTCTTTTTGTCAGCTTCTGAAATGACACCCATACCTTCTTCACCTGTGCCAATTATCTCCACACCAGCCCCTTCATACTCATGAATCAATACCTTAAACTTGAGATGGTTAATGATGTAATCATCATTACTGTTTTGAGGAGTATAACCAACTGGGTAGCCAGTCCATTGAATTTTAACCCCATTTTGATTGGTAAACCTCATAGCAGGTAAGTTATCAAGTATCATGTTCACTTGATACAGATCCCGAGTTCTTTGCTTTAGAAGCTTTACATCATTTTCACTCAATTCAGGAGTGGTGCACAGGTAGAGAGACTCATTGACATTCATGCGGAATCGATATGGAGAGTTGTCAATCTGATCTCCCATTAGCAGCTCACCGAGATTCTCAGCACTTTTTTTAATTCCTCCTTGAGGCTTGCAGTAAGGTAGACTGTAATAGCTGAAGGGAAGCTCAGTTTCAATGGAGGTCAAAGAATTCACTTTGGCAAAAATCTCCTCTCCTGGTGAATATGTATGCATATAGCTTCCAGGTAGATAGAAACCATTGCAGGCTTGGAATATAAGAATCAAGTACGCGAAAAAAGTGCATGATTTCCTTCTTGAAATTGAAGGGAACGCCATTGCTCGAAAGAAGGAAAGCATAGAATATTCCCCAAACACACAATCAAATCAATTCACAATTTCACAACAATGAATCCATCATCACCACCACCTGATTCCTCCCCTCTCCCACTCTCCCAACAGCTTCAACTCATCAAAGAGCTCCAAATCTTCAAAATCCAAGGCTGCGACAGGCGCGGCCGCCCCCTCCTCCGCATCATCGGAAAATTCTTCCCTGCGCGCCTCGTGAGCGCAGAGGCAACGAAGAAGTTTCTAGAAGACGAGATCTTCCCGAATCTGGAGGGGCGCCCCTTCTCGGCCGTGTACGTCCACACGGAGGTGAGCAGGGGCGACAACTTCCCCGGCATCTCGGCGCTGAAGAGCATATACGACGCCGTTCCGGGCGGTCTGGAGGCCGTGTATTTTCTCCACCCGGGGATCCAGTCGCGGCTCTTCCTGGCGGCGTTCGGGCGGTTGATCTTCGGGGGCGCGGGGTACGGGAAGGTGAAGTATGTGAGCCGGTTGGAGTTTCTGTGGGAGCACGTGCGGCGGAAGGGGGCGGAGATACCGGAGTTCGTGCACGAGTTTGATGAGGAGATGGAGTGGCGCCCCACCACCGTTGATTACGGGATCGAGAGCGATCATCCTGCGGTGTTGAGTACTCCCTTTGATTCTACGGTTCCTACCTATTCTATGAGGTGTATTGCTTAGAGTGGAGAGTTCTACTTTGCTACCCTTTGTTTTGTTTTGTTGGTGAGGTTGTTAGATTCTAGTAGACCTCCAGCAGATGCTGTAAAAATCGAAAGAAAAAGGCTACTCTTTGTTAATTCATTCTGTGTCTGTTTGTATTAAACGGC
>one_Unigene_BMK.29159
GGAGGAGGTACATTAATCTTACATTAGACATGTGTCAACCACAATTGGAACTATTTTTCTTACATAATATTTGATGATGCGAAATTAACATAGAACAGAACTAGACTAATTACAATAGTCTTAAAACTTAACCACCTGCCAACATATATAGAATTACCACCACAACAAATATTAATCATAAAACTATTTGGTTAATTAACCAAACACTTGATTAATTTTCGGCACCGTCACCGTCAGCACCCCTTTCTCCAACCCCATCGTCAACTCCTCCAGCTTGGCATTCTCCGGCAACTTGAACCGGCGCAGGAACATTCCACCGCCCCTCTCCACGCAGTGCCACTTGTATCCCTCCTCCCCCCTCTCCTCCCTTCTCTCTCCACTGATCTGGAGAATTCCACCACTAGCTTCAATCTCAACCTTCACTTCCTCTTCACCGAATCCAGGCACATCCACCTTCAACACATGCGCATCCGCCGCCTCCTTCCAATCCACGCAAGCATTACCACGGGGTTGCTCCTTCGAAAAGGCGGCATTGTTCTCAACCAGCCACCTTTCCGGTACCAAAACCCTATCCCAAATGATCTTTCTCGACACCACACGGTTGTTTTGAGCAACTTTAGTAACATACAATGTTGTTCTTCCACTCTCCTTAACAAAATGATAACTTTTACTTCGGACAAGCTGATACCCTTTCATCACATTGTATTGAAACCTTAACATAAGAATTACTACTTTTTCTTCCTCAGTAGATTTAGATCCGTCGATTTTGATATCAAGGGTTAAGCTAGTAGCCAAATCAGGATCAGACAAAGTGAAATCAAAATTAGAATTGGAATAGAAGTAGGAGAAGTAAATTGGACCTTCGCTTAAACTTGATTCAACCATGCTCAAGATTGTGCTCTTATTACGAAGACAGATGGTTGTAGATTTGTTTGAATCTAGTTTTGTGGGTTTCAAAGCAACCTCAACTCTTCCTAAATGAAGGTAATCAAATTTTCGGTAAGTCAATTTGAGATCATCGGAGAAGAGGTTAAAAGAGGCGTATCCATCAGATAAAGGAATTTCTTCCTCCACTGTTTTGAGTTTGAACCGATGACTGTAATTTAAAATACCACTTCGCTTGTAAATATCTGAGGCTGAAGAAGG
>one_Unigene_BMK.11902
GCTCCATATGGCTTGGACAAAACTGAGAACTGAGAAGCCAGCCCATACTCTACAATTACATGTAGTTTACAGCCATGTAGTTTGACAGAAAAAGGTGATATTACAGTTTATGAGAAAGAGAGGTGAAGATGATATGATCAAGCACTATTGGGAGCAGATCCAAGGTCCCTGAGCATGGCGACAACCTGCAGCATATTAGGGCGCTTGGAGGGGAAGTCGTCCACACATTGCAGCGAGATCTCCAAGTACTTCACCATCTCCTTCACCTGCTCGGCCTCGTCCTCATCATTGGCCTTGTTCACCGACATCAGCTCCGCATCGATCACCTCCATCCCCTTCCCTTCCCTCACCTTCCCCTTCACCCACCCCACCAGATTCGTGTCCCCGAAGTCCTCCTTATCTGTCGGCCTCTTCCCCGTCAGCAGCTCCAGCAGGATCACCCCGAACG
>one_Unigene_BMK.6583
GTGCTTAAGTTGAAAGACGAGAAAATACAGAGGAAAATGATTTATGATATCCCGTGTTCATGCATTTGAGATCGAAGCCTTTCGTTCCTTGCGCATTCTTCCTGGAAAAGCTTCACGAGAGAAGAGCTCCGTCTTTGCTCTGAAATTGCAGCGGTGTACTTTTCTTTAATAGTATTGCAAGACTTTTGTTCTAATTCATGTGTCAATTGCACCTTGTCAAGTTTCTGTTGAGTCCCGTATAAAATTCCTTCCAGGGAGTTTGTGAGTTTTATCCTTCCATCAGCACTAGTAATAGCATTTTGGAACTGCAAATTAATTGAATTCAACAAGGATGTTTCTTTGAGCATCAAATCTTTAATCTCCAACAAAGCATTATACGTATCATAGTGCTTCCGTGTTTGTCGGAGCGTTTTCTGAATTTGAGTGTTGAGTTCAGAAAGTCGAAGTTCGTACTGTATTAGTTCAGCCTGTGATGGTACTTCGTCAAGCTGCCTCTTTAGTGACAAAATCGCTCTTAGTTTTGTGGCATGTTCCTTCTTTACTGACTCAAGTCTCTCACTGGAGTCTTGAAAAGAATGGTGAAATGCATCAGAATCTACATAATTTGCACCACTATTCAACATCTTATCAAGTTCATCAACCTCCTTCTGCAATCTTGAACAGTCTGAACTGCATTGGGACTGGAAATCTAATTCTTGTTTCTCAAGCTCCTTCATAGACCCCAAAAGTGAAACCAGTCTCCTTCCAATTGAATTAGGGCACTCTTTATCGATTTTTTCGCGTAGAATTCGCACTTCCTCCATAACATCATCCCCCTCGTCTTTTTCCATTGTGTGGACTTTGCAGCTGATGGAGGAGGAAACCAGAGATCGGAAGAGCAC
>two_Unigene_BMK.15244
CATTAACATGTCACATTAAGCCATAAAATAAAAAAGAGTAACAAACTTCACATATACTGCAAACTCAAATTTGACGCATACAATATAATCTGAGATACAACTTTGTTTCAGTATAATATATAGATTTTTCTCCAACACAAAATCCCATCGTTTGGATTTTGCAACCATGCAAATACACCATCTTACAAGACCAATGATTTTCCTTAGTAATTTGTGTCATTGAAAACCCATGGTTCCCGCTCAAAGAGTTCACGGCCGTTCATCTGAACCACCCCTGCTGCTATATCCTCCTCACGCTTCCTTGCAGCTGCCAATTTTATGGCATCAGCATCGGCATCCTTTCTGCGTTTCCAGGCGGCGAATTGAGCTTCTGTGATGGGATTGGGGCTCGGATTTGTCGCAGGTGTTGGTGCTTGCTGATTATTCTCGGCCTCCGCCCCCATTTTTTCTCCGATGGTGTTTCCGATTGAAAGAGGCGGCGGTTCAATTAAGAGAAACAATTTCCAACATTCAAC
>one_Unigene_BMK.31729
GTGTGCTCTTCCGATCTGTTATAGGTGAGAGGCTAAGACTAGTAAGACATGACTGATATTATATGGCACTCTTCCACGATTAAGTTTTGGGCAAGTAAAACAGAACTCCACTGTAGATATATATGTTTACAGAGACAATTATAGTAACTGAAAATATTTAATTTTTTTTCTGAAGACTTTTTAACTTTTATTGCTTATTTATGTTTATTTAACTATAGAGAGAAAACAGAAAAAAAGGTTTTCTTTTTAGGCAAGGGAAAGCAAGGTTGTTAATGTTGTAATAATTGTGTTAATTTTGTCAAGCAGTTGTAATAAATTAACTAAGGCCATGATTGTGGGCCTATATTATTATGGTGGGGTAGGGGGCCCAGCCTCAACCAACCCGGAACTCAAAATGGCACTAAACTTAAATTCTATTTTCCCTTTGGAGTCCGTGACGAAGAAATTGGAACTCTCACTCTAATATCTATTTTCAACTACTCCACACACGGCGCACGTTAGCTACCATTAAAAAAACACCAATTTCAAATCACCAAAAAAAAAAAGTCAAAACAGATCGGAAGAGCACA
>two_Unigene_BMK.15246
TGTTTATTTCCCTCTCCGGTGAATGATTCCGGCGGCCTAAGAAGGCGGAGCTCGTAGCTGCGGCTGTGTTACTCAAATCAAGAATCACATTTGCGGGAGAAAGAGTTTTTTGCTTGCGATGTTTTGGAAGTGCAGCTGCAGATTTTAGGGGGAGTGAAGCAACAGAAATGGCATCTGAAGAAGGACACACCGATCCCGGTTTGGATAGTGCCGACTTAGCTCATACCACTCAAATTGCAAAGAAGGCTAAAAATGTTGATGCTGCTGATGTGACGCGAGTGGATATTGGGCATGGTTCACTGGCATCATCTTCAGAAGACCCCATCAAAGAGCTTGTGATCCAGGCTTCGGCAACAGAAGAAGAAAGGGTTGGAGAGTATGGCAGCAATATTAATAATGACTATGATATCAATTCAGAAAGAGCAAGTGATGATGTGGTGGCGAGCTTACTCGTGGGTGAGGAATCACAGGCTAGAAGGCAAAATCTGATACTTAAAAAGCTTCTTCGAGCTCCCAGGTATTTCGACTGCCCAGAATCTACTAGGCTAGCCAACGAACTCAGTGAAGATGATAACGAAGGCACAGCGAACAAAGGGCACAAATCATGCTATATTTGTGGTGACATAGACCATTCAGGAAATAATTGCAAAAAGGCCAATGCGTGCATCGTTTGCTCTGGAAAGGGCCATCTGATGAAAGATTGCCCAAATAAAAACAGTGAACTGGATAGCACCCCAACTCCATGTTTAAGATGTGGAAATACAGGCCACGACATGTTTTCGTGTACCCAAAACTATGACACTGAAGATCTCAAGGCTATCGAGTGTTATATTTGCAAGCAGCCTGGTCATCTCTGCTGTCTTGATAACAAAGAGGAGGGGCCAAATAAAGCTTCGTGCTACCGTTGTGGGCAGCCTGGCCATTTTGGTCTGGAATGCACGAAATCGAATATACCTCCCTTTGATTTCCAG
>one_Unigene_BMK.9660
GGTTATTTTTTGCTCGCAAAAACAGAAGAAAAAAACCCGAGCAAGCACCAGCACCATTGCTGGCAGGCGCAGCCTCGTGTTCTGGCAGTACAGCACATGTCCAGCCATAACAACGCAGCAATCCAAATCACCGGTCTGAACATGTTAGATTCCCAGCAGGTACGAGCTCATGTTGCCTATACGCTAGATTTCACAACTCTTGGAAGCCAAACTTCAGAAACTCTTGTATCAACCTCAGCATCCAACTTTCGACTTGGACCACATACTAATAGTCAGATTCGAAATTCCCCTTCCTTAGGTAGAATGTCCGAGCTCATCGGTGTTGTTGGCCTTGTCTCATTTCAAACATCTGCCAATGCGACCGACCACTGGAGAACTGAATATGTTGTTCAAATATTTTCCCTCTTTTCCCTTTTTTCCCTTTTTTCCCTTGGGTAGATTTCGAGTTCTTGTTGTTGTACGG
>two_Unigene_BMK.15248
GTGCAGCCCCGAAACATCACCGCTGCCCCCGATTCGTCCCGAAACCAACCCGAGCAGCCCCGAAACCAACCCGATTTCAACCGAACAGATCGGTTCTCATTCAAAATCTTTTGGGATGAAGACTCACAGTTCTAATCATGAGATTGATATGGAGAGCCGGAGATTGGTAGAGGACAAAGAACGACCTTTACGAAGTAAGAGAGTAATTACAATACATAATCAGGCCCTGTTGTCTGGTTTCGCATACTGTATCTCATCATGCAGCATGATACTGGTGAACAAGTATGTCCTCTCCAGTTATGACTTTAATGCTGGAATATCTTTGATGCTCTACCAGAATCTTGTCTCTGTAATCATTGTTTCCATCTTAAGCCTCCTCGGCGTAGTTAAGACCGAACCACTTACCTGGAGATTAATCAAAGTCTGGCTGCCGGTCAATGTAATTTTTGTTGGGATGCTAGTCACAAGTATGTTTAGTCTACGATACATAAACGTGGCCATGGTCACAGTTCTGAAGAATGTAACCAATGTGATAACCGCTGTAGGTGAAATGTATATGTTCAACAAGCACCATGACAACAGAGTTTGGGCATCTCTTTTTATAATGATAATCTCAGCAATATCAGGAGGAATCACGGATCTCTCATTTCATGCTATTGGATACACATGGCAGTTTATCAACTGTTTCTTGACAGCATCATACTCTTTGACGTTGCGGCGGGTCATGGATACTGCAAAGCAAGTCACTAATTCTGGAGAGTTGAATGAGTTCTCAATGGTCTTGCTAAACAATACCCTCTCCTTGCCCCTAGGAGTTTTGCTCGTTTTTGTTTTCAACGAGGTCGATTATCTTTTGCAAACACCACTATTGAGATTGCCCACATTCTGGCTGGTGATGACTTTCAGCGGATTTCTGGGTTTGGCGATCAGCTTCACGTCGATGTGGTTTCTCCATCAAACAGGAGCTACTACTTACAGCCTCGTTGGGTCGTTGAACAAGATACCCCTTTCTATTGCTGGAATCTTCATCTTCAAAGTCCCAACAAGTTTAGAGAACTCTGCAAGCATTTTCTTCGGGTTGTTGGCTGGAGTGCTTTTCGCAAGAGCCAAAATGCGTTAAGTGTTTAAATCTCATTTTTGAAGGATCAAATTCTTTATTGTGAGGATGAGAGATTGTAATCTTGGTAACGTAGTTGTAACATTTCTCAAAAGAAAGAAGAAAAAGAAAAAGACAATGTGAAAG
>one_Unigene_BMK.16770
TGCTCTTCCGATCTATCACAGCAAACACAATGAGCACCATTTCTTTAAACCAAAAAATCAACAAACATAGTGTTGGAATAGAAAGGTAGAGAAGAATACTACTAGATTCCTTCAGATGACGATCTCATACACTGTCTCACCTCAGATCAGACCAGGGAATATATAAGTTTCCTAAACATAAACTCAGCATAGATCACCATTTCTTGAAACCATATTTCTTGCGTTCGTAGAACAGATCTGTTTTAGCACTTCCCAGGTTGATTATCTTGGGACAGCCATCACGATCCTTCTCTTGCTGTGTGCACTCTTTGCAATAGTATGCATCTGATACCCCCACCCCTCCACAGATGACACACCGACCTTGAAATGATCCATAATTGCACTCATCGCATACCCGGACAAGGGTGCAAGGGCGCACATAGGAATCACAGATCACACATTTTCCATCACATTTCTCACAAAGCCGTCCAATTGCTATTCCAGGCTGCTTCCTGCACATAATTAGATCAGGATGATGCTTGGCCATGACTCTTCACGTAGCTCTTAATATGCCTAAGGAAGTTGCCAACCTCAATCAAGTGACCTCCAGCAATGAAGAATGAACGCAGTTAAAGGTGAGCGAAATTCGCCTGAATATTTGAGCGAGTTGGAAAGGCGGCAAAGGAGAGTTAATTTTATACTGAATCAGTGATGG
>one_Unigene_BMK.17717
CCAACTTCTAAACAATTTCTCAAAAGCTAAAACTAAAAATAAATAAATAAAAAAAAATCTAAGCAAAGTTATTTTCCATGAAGTTGACAAACTGATAAAAACCAATCCTCCCCTCTCCATCTTCATCAACAGCCCCAATCATCCTCCTACAATTCTCAATCTCCATCCCTTCCTTGAATCCCAAACCACACAGAACCCTCTGCAGCTCCATCTCGTCGATAAACCCATCCCCGTTCTGATCAAACACATCGAATGCTTCCCTCACTTCCCCCAAACTCGGCTCCCTCTTCTCAAACATCTCGAAAATCTCGTCCCCGCCCATCTTCCCGGGGAGCTTCCCTCGCCCGGAGATGCCTAGCCTCGTCATGACCGTCTCCAGCTGCTCTCCTTCGCAAACACTCTCATCATCAGATTTGATCTCGGCCACTTTTATGGTCGTGTTTGAGTCATCAGCGGCGCCGTGGGATTCGGCAGTGAAGAAGAGGGAGATCCTTTTCCTGTGGAGGAGGATTTGCACGAGGAGGAATTTGATTAATCCGAGGATGAGGAGAGAGAATCGGATGGTGCTCATGTTTGTGGATAGTGGGAACTCGTTTAGATTAGCCACAGACATGGTTTGATGTTTCAGGATTGATCACATATATTTGTAGGAATGATTATGAAGATGAAAACCTAAGATGTTGA
>one_Unigene_BMK.6133
CTAAAATCATTCCACTATTTCACGTTCTCCTCTCATCACAGCATAAAATCACAATTTTGATTAAGGCCAATATTATATCCTCCTCTTAATTCCCCAATTACAAAATCAACAATCGGAGAGAGGAGAGAGAGAGAGAAAATGAATAGGTATGATGAATCTATGTGGCAAGAGAGGAGGGCAACATCCATGGAGGAAAGCCTGAAGCATTACAAAGTAACTAACATGGCTCCATCAAACCCTAGAACGATGCGGCCCGCCTTCTCCGATGACGACCTCGTAGCCGCCGTAGTCCCGCCGGTGACGGTGGTTCTGGAGGGGAGATCCATCTGCCAGCGCATCTGCCTCCACAAACACAGCAGCTACCACAGCCTCGCCCGAGCCCTCCGCCACATGTTCGTCGATTCCTCGAATAATGAAACCAATCTCGATCTCGATCTCGATCTCTCAAACGCCATTCCCGGCTACCTCATTGCCTATGAAGACATCGAAAACGATCTCCTTTTAGTTGGTGACCTTAATTGGAAGGATTTTGTCAGAGTGGCAAAGAGAATCAGGATTCTTCCGGTAAAGGCCAAGTCCAGAAATTAAGCACAATAAGGAGTGATTAATTGGTTCAGTTAATTAAGGAATTTAATG
>two_Unigene_BMK.15254
TGTAGTAGCAGAACTTGGTGTTGGCGGAGTCACACCGCGGGCACTTCTGCGGCGGCGCAGGCTGATTCTCCGCTGGCTTCACGCGGTGGAGATCATTTCTGCGCTGCTGCTCCTCCATATTCTTCTTCTCTTCTCTTATGTTCCAAAGAGAGCCAACTGCCCCTTTTTTGTTCTTCAGCTCTACAAAAAAAGATTAACATGAAAATCAAATTTGTTCTCACCACAAACAGGCTGAGGGCTGAGCCAGATCAATCAAATTAATAAACCCTAGCTAAATTATTAAATACACCACGAAATAAACCAACCTGAGATGGAAAATTGTTAGCAGGTGGTGTAGCTACCAAGGCTCCACCCAACTGCAGAGATGGCGGCCGGTGGCGCAGTACTGGCAAAAGGGGTGGCGGAGTGGTGGCTGTGTCAGCTTTATTGTCTTGTCTCTCTCTTCTTCTCTCTCATTCGCTTTTTGTTGAAGAGAGGATTCTTTCTACCCTATTCTACTGACATCACTTGGGTGGCCAACCAACCACACTAAACCCT
>one_Unigene_BMK.30122
TATGGAATTCCTATGGAGACATTTTTCTCATTCTTGAGTTCTATCATAGTTTTCCAGATAATGATTCCGATATCCCTCTATATCACGATGGAGTTGGTGCGGTTGGGGCAATCATATTTCATGATTGGTGATCAGCATATGTACAGCAGTTTGAGCGATTCTAGGTTTCAGTGCAGATCTCTGAATATTAATGAGGACTTGGGACAAATTCGATATATACTGTCTGATAAGACAGGCACACTAACAGAAAACAAGATGGAATTCAAGAAAGCAAGTATCTGGGGGAAAAGTTATGGTGACACTAAAGCTGGTTCACATGATTCAGATGCTGGAGTGGAAGAGCCTATGGTGGGTGGAAGAAAATGGAAGCTCAAATCTGAAACCACCCCTGATCCTGAACTCGTCAAATTATTGTACAAAGAGCTACATGGAGAAGAAAGAATAGCTGCGCATGAGTTTTTTCTTACGCTAGCAGCTTGTAACACCGTGATACCCATTCTTACTGGAAGTCCTTCAAGTATTTCCTGCACTTCATTGAGTGATGGCCCTACCTCTATAGACTACCAAGGTGAGTCTCCTGATGAACAGGCATTGGTTGCAGCAGCCTCTGCTTACGGCTATACGCATTTTGAGCGGACATCTGGGCATATTGTGATTGATGCCAATGGTGAGAAATTAAGGTTGGATGTATTGGGTTTGCATGAGTTTGATAGTGTGCGTAAAAGAATGTCTGTTGTCATTAGATTTCCCAATGGTAGTGTGAAGGTGTTGGTGAAGGGGGCTGATACATCAATGTTCAGCATCTTAAAAAAAGATCTTCCATGTGATGATCACATGAGAGATGTAACGCAAGTACATCTGGATGATTATTCATCTGAAGGTTTACGCACCCTGGTTGTTGCCGCTAGGGACCTTAATGGTGAACTCCTTGCAGAGTGGCAACACATGTACGAAGATGCGTGCACATCTTTGACAGATAGAGTTGTAAAACTACACCAAACTGCAGCTCTCATCGAATGCAACTTGACCCTTCTTGGAGCCACTGCTATTGAGGACAAATTACAAGAGGGTGTACCTGAGGCCATTGAGTCCCTACGGCAGGCTGGAATAAAGGTGTGGGTTCTCACTGGTGATAAGCAAGAGACAGCAATATCCATTGCACTTTCTTGCCGACTCTTGACTGCAGATATGCAGCAGATCATTATCAATGGAAATTCAGAACATGAATGCAGAAAGCTATTATGTGATGCCAATGCCAAATACCATGTCAATTCTGCAAGTTGCTTTGATAATATGACGAATACGCATGGGAAGACTGAAAAGAATTTTCTCGAAATGCCTTCCCAAACAAAGTCTTCCAATATGTCTCAACAGACAGCCGGCAAGGAAGACCGGCCTACTTTTTGCCCACTGGCCCTTATAATTGATGGGAACACTCTGGTTTACATATTAGAGAAAGACTTGGAGCATGAGCTATTCAACCTTGCCACTTCGTGTAAGGTGGTGCTCTGCTGTAGGGTTGCTCCCTTGCAGAAGGCTGGAATTGTGGACATGATTAAAAGACGCACTGACGATCTTACACTAGCCATAGGTGACGGGGCTAATGATGTTTCGATGATCCAAATGGCGGATGTTGGTGTTGGAATTTGTGGTCAAGAAGGGCGCCAAGCAGTGATGGCATCAGATTTTGCTATGGGCCAGTTCAAATTTTTAAAAAGATTGCTTTTGGTGCATGGGCACTGGAACTACCAGCGTCTTGGCTATCTCATTCTCTACAACTTTTATCGCAATGCTGTTTTTGTGTTGATGCTTTTCTGGTATATCTTATGTACAGCCTTTTCTACTACTTCTGCATTGACAGATTGGAGCAGTGTTTTTTACTCTGTCATATATACTTCAGTACCTACAGTTGTTGTTGGTATTCTGGACAAGGACTTAAGTCACAAGACGTTACTCAAATATCCAAAGCTCTACGCAGCAGGGCACCGACAAGAGAGTTACAATATGCCTCTCTTCTGGATTACAATGGTTGACACATTATGGCAGAGCCTCGTTCTCTTCTATGTACCGTTGTTCACCTATAGAGAGAGCAGTATCGACATATGGAGTATGGGCAGCTTATGGACAATAGCAGTGGTCATATTAGTCAACGTGCACTTGGCAATGGACATCCAGCGTTGGGTATTTGTTACTCACGCTGCGATATGGGGCTCAATCATTGTGACATATGGCTGCATGGTGGTGCTCGATTCTGTACCTGTCTTCCCAAATTATGGTACAATATACCAACTTGTGAAATCACCGGTTTACTGGCTCTCGATCTTACTGATAACGGTTATAGGATTGCTCCCGCGGTTTATTTTCAAAGTTTGCCATCAGATGTTCTGGCCCTCTGATATCCAGATTGCTAGAGAAGCTGAGATATTGAGAAAAAGGCGACCTTTTTTTGGGTCTAATGCTGATCAGGATTCAAGCTGACATGCATGCTTG
>two_Unigene_BMK.15255
AACCTATCTATTTTTTTTGGGAATAATCCAAAGGAAAGCTAATAAAGAAGGAGATAGATTTGTAAAATTTACTGAGAATATGATGGATGAAAGGCATCCTGCCAATGATCCGGGTTGAATGAAGAGGCGGCGTGGTTATCGGTGGTGGGGGCAGCGGTGGCGGAGGGAGGTGTATTGATGAAGGTTTGAGTCCAAGAAGGACGCGGTGGGAAGTAGTGATCATGAGATTGGGCGGTGGATAAAGATTGCATGGCGGCCAAGGAAGAGAGAAAGGAACCGCCGTCGCTGTAGATCGGATGCGGAGGGAAGGGCCTGATTGGGTGTTGAGAGGGGGGAAGCGGCTGAGACCTGGCCATCTCGGATGAGGAGGAGGAGGAAGGGGAGGGTTTGAGGCGCTTGGCCTTGCGACAGCCGCCGCCCACGGGGACGTTTCTTAGGGTTCCGCCGTGGGTCCAGTACCGCCGGCAGGACTTGCAGAAGTAGCGC
>two_Unigene_BMK.15256
GTTTCAAAAAAATATGATGCACAATCAGGGGAAGAACAAGAATACTTTTTCAAAACCTTCTGTATAAGTTTTAGCTTTTGGGCGGGAGCGTACCATTTGGTCCCAAAATTACAGCAGATGGGGATGACGACGAGGATAAGTTCATTGTCCGGTTGAACTCTTCTTTGTCTTCTGAATATGCCTTGTTTAAAACCTCTTCGATTTCCATACGCTGTTTCTTCTTCAAAGGACAATCATCAGGGACACCATTCCCCAACTTAGCTATCTCAGGGTAATCATCTCTGTCCATGATCTTGTTTAGCACAGCTGAACAACGGGGGAAGAATCGTTTCCCGAGTTCCACAGTTTTGGACAGGGCTCTCAGCCTATCCAAATGTTCCTCTTTGATCTTAAAAGGTGCTTCATTCAAGTCAACCTCCGTCCTTGGAGAACCAGCAGTATTCGTTTTTATTCCATTTAAATGGAATTCAGATGTTTCATCAACTTGAGC
>two_Unigene_BMK.15258
GCTGCCCAAATGTTATGCACCAGCTACTCATCCTTGTCGATCCATGGCGATAACAAATCTCCTCCGCCATCACATCACAAGCTTGTAGAAAATGTTGTTCGGTATCCTTCACGGCGCGGCGCCGGGAAATTATCGGTGCAGTGCTCGAAAAATCAGCCCCAGATTTTGAGGACTTGCAAGCACTGCAAAATCCAGTTCGATCCTCTGCAAAACCATCCCCGTGCTTGTCGTTTTCATTCCGCTCATTTCGGAGGAGAAACCAAGAGAAAGTTTGAGAGTGTATACACGGGTGGCACCATGCATACCCCTGATTCAGGAAAGGTTTACCAATATTGGCACTGCTGTGGCTCTGAAGATCCCTTTGATCCCGGATGCACTGCAGCACCTCACTCTTCGTATGACGACTGAATATGCAACGGTCTGGATGCTAAATCTTGAGATATACTGTGATTACTCTCGTCCTGTATCTGCATTTACTTTGATATGTTTTTGTTACCTATAATCTCGAAAAGTAAAGCATTTTCTTATATCAATAGAAACACGAATCATAGC
>one_Unigene_BMK.21234
GTCTCTGCCCCTGCAGGGTTGTGGTCTCCCGCCCGCCGCCGCCGCTAAAGCGAAGGTGCAGATCCTCGTCGAGGAGTTCCAATCAATAAACGATCCTGTCGAGCGTGTGAAGAGGCTAATTCAATACGCGGAGATCCTCCCTCCTTTCGGCGATTCGATGAAGATCGCGGACAATCGCGTTCCCGGCTGCACGGCGCAGGTGTGGCTGCATGTGGAAATGGACGGCGGCAGAATGAGGTTTTTGGCGGAGAGTGATTCGGAGATAACAAAGGGATTCTGTGCGTGTTTGGTGTGGGCGCTCGACGGAGCCACGGCGGAGGAGGTTTTAGCCTTCAAAGCTGAGGATTTTGGAGCTTTGAGCGTTGCGGGTTTGAATGGAGGAAAAATTGGATATTCGAGCAGCAGATCGAATACTTGGCATAATGTGCTGATAAGCATGCAGAAGAGGACGAAAGCGTTGGTGGCGGAGAGAGACGGCCGCCCCCGCGGCGAGGCGTTCCCGTCGTTGATTGTGACTGCTGATGGAATCCAGGCGAAAGGAAGCTACGCTGAAGCTCAGGCTAGATTTCTGGTTCCGGATCAGGTAAAAGTTCAAGAGCTAGTGAATTTGCTAGAGGAGAAGAAGATTGGTGTTGTTGCTCACTTTTACATGGACCCCGAGGTTCAAGGCGTTTTAACTGCTGCTCAGAAGCTCTGGCCTCAAATTCACATATCTGATTCACTTGTCATGGCAGACTCTGCTGTCAATATGGCTAAAGCTGGCTGCAAATTTGTAACTGTTCTTGGTGTAGATTTCATGTCAGAAAACGTTCGTGCAATCCTCGATCAGGCAGGGTTTCCCGAGGTAGGGGTATACAGGATGTCGGATGAGCGCATTGGATGCTCCTTGGCTGATGCTGCAGCAAGTCCATCGTACATGGATTACCTTGCGGCCGGTGCATCTTCTGTTTCTTCTCCCTCTTTGCATGTTGTGTACATTAACACCTCACTCGAGACAAAAGCCTACACTCACGAAGTAGTTCCAACGATTACTTGCACGTCGTCTAATGTCGTGCCAACCATTCTACAGGCGTTTGCAGAAATTCCAGATCTAAATGTATGGTATGGACCTGACACATACATGGGTGCAAATATCATGGAATTGTTCAGACAGATGACTGAGATGAGTGATGAAGAAATTGCCAGTATACATCCAAACCACAACAGCAGATCTATAAAATCTTTAATGCCCCGTCTTCACTATTTTCAGGACGGAACATGCATTGTTCATCACCTCTTTGGTCATGAAGTTGTTGGCAAAATAAACGAGATGTACTGCGATGCGTTTCTGACTGCACATTTTGAAGTTCCCGGTGAAATGTTCACCTTAGCAATGGAGGCGAAACGAAGAGGGATGGGAGTGGTGGGTTCCACTCAAAATATATTGGACTTCATTAAAGAGAGAGTACTAGAGGCATTAGATAGAAAGGTCGATGAGCATCTCCAGTTTGTCTTAGGAACCGAATCAGGAATGGTGACCTCAATTGTTGCTGCAGTACATGAGCTCTTGGGATCCGGGACACCCCAGAATGGAGCTAAAGTGAGTGTAGAGATAGTCTTTCCTGTCTCATCAGAGTCGATAACTAGAACACCGGGCTCATCTCTGGACCTCCCAATAATACCCGGAGCTGCAAGTGGAGAGGGCTGCTCTCTTCATGGAGGCTGTGCATCGTGTCCTTATATGAAGATGAATTCTCTTGATTCACTTCTCAAAGTTTGCCACAATTTGCCTCGCAACAAAGATGATCTTTCGTTGTATGAAGCTGGGCGGTTCAGTCTGCAAACCCCAAATGGGAAGCTGATTGCAGACGTTGGCTGTGAGCCCATTCTACACATGAGACAGTTTCAGGCTACAAAGAGATTGCCGGAGATGCTAGTCCAGCAGATCCTCCACAATCCTCACAGCGGAAGATAAAGCTTGCAGCAAAGCAAAGATCCAGAAAGGAACCTTACACCGCGAGTCCTGATGGATCCGTCATCCACATTATACACAACTTCAATGTTATGGATGCTCAATTTTCAGCTGCATAATTTATTTTGTTTTTTTCCTTTTGGAATTGATATTTAATACAATAGGATGTTAGAATTAGTGGTGT
>two_Unigene_BMK.15262
GGCGGGTGAACAAATTCGATTTATTGCGTTTGATGAGGAGAGAATCTAGTATGGCCGGTGTTAGCTGGACCGACGAGGATAGGGCTATGGCTTCTGCCGTTTTAGGTAGCAAAGCATTCAATTACTTGATTTCAAACAAGGTTTCTGCCGAATGCTCTTTAATGTCGATTAGCAATGATGAGAATCTACAGAACAAGCTCTCAGATCTTGTAGAACATCCCAATTGCTCCAATTTCAGTTGGAATTACGCAATTTTCTGGCAAATGTCGAGGTCAAAAATTGGGGATTTAGTGTTGGGGTGGGGGGACGGGTGCTGTCGGGAGCCCCGGGACGATGAGGAGGATTCCGATGTTACTCGGTTCCTCAAGCTCCGGCAGGAGGACGAGTGGCAGCAGCGGATGCGGAAGCGGGTTCTGCAGAAGCTGCATATCTCGTTCGGGGGGAGCGAGGACGAGAGCTACGCGTTTGGGTTGGATAGGGTGACGGATGCCGAGATGTTTTTCTTGGCGTCGATGTATTTTTCGTTTAGTCGAGGGGAAGGGGGGCCGGGAAGGTGCTTTAGCTCGGGCGAGCATTTGTGGTTGAGCGATGCGTTTAAGTCGCCCGTTGATTACTGCGTTCGCTCGTTTTTGGCGAGGAATGCGGGGGTGCAGACCGTTGTGTTGGTTCCGACGGATATTGGTGTGGTGGAGTTGGGCTCGGTTAGGTGTGTCCCGGAGAATGTGGAGGTGTTGAGGGCCGTTAGGTTGTCTTTCTCTTCGTTATCGGGGATTTTTAAGTCCAAGAAAGTTGCAGTGAATGAGAGATCGAAGGGCTTTGTAGTCGAACAAGTGGTTCCAAAGGTTTTCGGGCAAGATTTATGCTCTGGTCGCGTGGAATCGAAGGGGAATGGCGATGTTAGGAAGGTTGAACATGGGACGATTAATGGGAATGGGAACGGGAACGAGAATGAGAACAGTTTGGTGTGGAGACAGTACGCGCACGCTAAGCCTGCAACCCCGGTTGAGGTTTATAATCCTCCAAGGCAAGTAAAACATCTGTTGAACGGGCAGAATCGGAAACCAGCGCAAATGCAGATTGATTTTGGTGCGAATTCGCGACCACAGAGCACAGAGGCAGAGCACTCTGACATTGAAGTTCCGTGTATCGAAGAGAGCATGCTGGTGTCAGAAGACAACAGGCCAAGGAAGCGTGGCCGGAAGCCGGCCAACGGGAGGGAGGAGCCCCTGAATCACGTGGAGGCAGAGAGGC
>two_Unigene_BMK.15263
AATCACGTGGAGGCAGAGAGGCAGCGACGCGAGAAGCTGAACCAGCGTTTCTACGCGCTGAGAGCGGTTGTTCCGAATATTTCCAAGATGGACAAAGCTTCCCTCTTGGGAGATGCGATTGCTTACATAACCGAGCTTCAGAACAAGCTCAAGGGCTTTGAATCTTCTACCGGGAGGCTGTCGGGAGAGGCGTCAGTGTCGGAAACTCAGCCAAATACGGAAAGGCCACCCCCTAGCATAGACATCCAAGCTGGCGAAGGCAAAGTCACGCTGAAGGTGAGCTGCCAGCTCGATGCTCACCCCGTGTCAAGTTTCGTTCGAGCAATCAAGGATGCTCGGGCGACCATAGTAGACGCAAAATTTGCCTCCGGGAGCGAGAAAGTGTTCCATACCTTTGTTGTCAAATCAGATGCATCGGAGCGGCTAACCAAGGAAAAGCTGCTCGGAGCTATGTCACGCGATCAGCAGCAGCCGTAGTCCGTCGGGTAAATACCGGTATTTAATGTTTTTTACAAAATAATTAGGCAGTGAGAACAAATATGGAAATCTTTTGCAGATATTATTGTTAGGAAACAAAATCTTATCTGTTTATAGTATAGATTTG
>one_Unigene_BMK.20241
AATGGGGGCCTGCCGACGTCACCCTCACAGTAGCGGGCCGCGCGGAGGCCGATGAGCCGCCGTTCCGGGTCACCCTTGATGTCCACCTACGCGTCTTGGCCGCCAAAAGCCGCTTCTTTTCCGACAAACTTCGCCGGAGCGGGACCCACTCTGTCGAGATTCTCGAGTGCAATGACGTGGCCGTCTATGTGGAGGCTGTCGTCCTCATGTACTCTGCCGAATTGAAGACCAAGCTCCTCGGCATGGCTGTCTCCAAGATCTTGGCCCTTTTGAAGATATGTTGTGCAATTATGTTTGAGGATGGGATTAGGGCATGTTTGGAGTATCTGGAAGCAGTGCCATGGTCTGAGGGAGAAGAGGAGAGTGTTGTTTCGCATCTAAATCAACTCCAGATTGATTGTTCAAGAGCAGAAACTGTGCTACAGAGAGTGGTAGCCGACCCTTCAACATCTTCAAGGCTGGAGAGTGTCTTCTTGAAATTGTCATTAGGTGTCTTGCAGGCCAAAGATGAAAAGGCCCGTAGAGAAATGAAAGGGTTGATATCTCGACTACTAAAAGAAGATGATAAGGATGGCCTTGATATCTCAAGAGATGTATTGTATCAGCTTTGCCACAGGTGCCTAGGCTCTCTTGTTCTGTGCTTATCTGGAACCACTGGCTTGGATGAAAGCAAGCAAGACCGAGGAGCTATAATGGCTGAGATTTCTCGAGAGGCTGAGAATATGCAGTGGATTCTTGGCATCCTTATAGAGAGAAACTTGGGGGACGAGTTTGTGGACTTATGGGCTGACCAGAAGGAACTAGCACTTCTTCACTCCAAGATACCTACTATGTATCGCCACGAAATAAGCAAGATCACTGCCCAACTCTGCATTTCTATTGGGAGAGGGCAGATTCTAGTGCCTAAGGAGACTAGGTTTGCCTTGCTATCGACTTGGTTGGAAGCTCTTTACGACGATTTTGGATGGATGAGAATAGGGGGGAAACCTGTTGATAGGAAATTAATTGAGGAGGGGCTTAGTCAAACAATTCTTACTCTACCACTGCCTCAACAACAATCGGTTTTGGTTAAGTGGTTTGATAGGTTTCTTAACAAGGGCGACGATTGTCCCAATATTCAGAGAGCGTTTGAAATCTGGTGGAGAAGGGCTTTTGTGAAACAATATGCAATTGAGTCGCAATTGCAGCTAGCTGTCTGTGATATTCCAGACTGATGGGTATGGTATGTTTGCTTGAATTCCATGTCACATGTAATGGTGTAAATAAAAATTCATTCCTTCCCATATGCAATCTGTTTATATCTTGTTCTAATTTCTGATAAGAATGACATCATATTCTAGA
>one_Unigene_BMK.18056
GGCCAAGACGAATTTTCACACTCCCACTCCAAATTACAGCCTCATCACTCTTAATAAATCTTCATTTTACTCCAGATCGAATTGAATCATTCATCCGATCATCGCATGGATCTGAAGCAACAAATTTCGGAGGAGAAGAAAATCAGATCTTCTTCCCCAAAAAGCTGCACCGATTGTCGCACCACCAGAACTCCTCTCTGGCGAGGCGGTCCTCACGGACCTAAGTCGTTGTGCAATGCGTGCGGAATCAAGTACAACAAGAGGAGGAGAGAGAGGCTGGGATTGGATACCGGAAACCGGAAAAAGAAGAGGAGCGAAGATCGGAGCAGCAAAGTCGGAGAGATTTTGAAGATGCGATTCATGAGATCAAGTAAGCTGATGAGCAAACTAAGGGAGGAAGAGCAGGCTGCGATTCTGCTCATGGCTCTCTCTTGCGGATCGGTCTCTGCATAGTTCAGTTGTACGTCGCGCTGTTCTTGTAGTACCAGGAGAGACTCTAATGTTTGTAGTGGAGAGTAGTGGAGAGTAGTGTGAGTATGTATGGCTTTTCATTTATTTTATTTTATTTTATTCAATGCTTTCTTTTTATTTTTACTTTTTCTCAGTGAGAATGTGTGATGTAATGTAATCCGCTAACAATGATTGTTTGACTATATTTTTGG
>one_Unigene_BMK.12356
GACGCTCTTCCGATCTGAAAACCTAATAGCTACGGGGCGGGTTGTATGTCCCAAGCCTCGTCGCGTTTGCCCCTCCAATTTCAGCAATTCCGTGCTGCCCTTGAGATGTCACTTGCGAAATGGTGCTGAGGCGTTTGATTCGAGAGCCGGCGCTGAATTGCTAGATTTAACCCTTTGTAAGGAGGGCTTCCAAGGTGAAGGGTTTACAACTGTATCATCATCTCCCCCATTTTTCTTTGGCTCTCCTCCATGCAGAGCTCAAAATCCTCTTGCACAAGATGCCCATTTCAGGGTTCAAAAGCACAGCCCCTCAGCTTCCTCCCCTTCCGATTCAGCTTCTCTTCCACCATCCCATTCTAGAGTGAAGTTTGGACACAAACAAGCAGCGGTAAGAGTTGAAGGTTTTGATTGTCAATCCCGTGTTACTACTAGTGCATGGCATAGCATACTATAAATTTTGCATGTAAAAACTTAGAGAGAGAGAACCACTTGCAAGGGAGTGAAGATATAAAAAACTTAGGCTGTTATATTCTAGATTAGGGTAGCTTAATAATAAAATTAGGTGATCTTGAGGAGTAACCCATGTTCAGCTGACCAAAAGCAATAAGTCCGGAACATTGAAGCCGGGGAGGAAGTTAGAGTTTAATGCCATTCTTTTTTTTTGTTTTTGTTTATGGAGG
>two_Unigene_BMK.15266
CAACATCAAAGGAGAGAGTGAAGGAGCCCAGCTTGTGTTTTCAAGTGATGGAGGTTTCTAGAGGCGCAGAGAGGCTCAGCAAAGCGGTGGATAAGCCGCACTCCGCCACCGATTTGCTGAAAGGCGCCCTGCATTTGCAGCAGTCCCTTGTTATGTTTGGGAAATTGCACAAGGAGAAGAGGCCTCTTGATCTACTAGATCATGATGGTGGTGGTGATAAGGGGAGAGTTTCTGCATCGAGAGATTGCTATGATGAGCTGAGGGATGTGATAAGGGAGAGCTTCGCCAGGCAGAATTTACTGCCCAAGGAGAAACTAGCTTGTGATGTTGATAGGAAGCATTCTCAGTTGTGTGTGGATTTGCCGTCTTCTAGCTCGAGCCAGACGTCGTCTTCGTTGCTCAACTCGGGCTCCTCGGGGTCTTCCAGCATCCGGCTTGAGAGGAAGTCGAACTTGATTGCGAAGCTCATGGGGTTGGAGGAAGCAATGCCCTTAAAAGCAGGGGATGGTGCGTTTTTGAAGGAGAGGGCTGTGTGTAGGAGAAGCCCTTTCCTTGATATTGATCTGCCGAGGCCTAAACAGCCTCAGTTCAAGGTAGCTAGAAGAGAGACAAGGACGTTGGAAGAGATCATTGAGACAATGCAGTTTAAGGGGAGAGAGTCTTTACATGATTACAAGTTGCATTCTAATGCGTTGTTCTTGAGGAATGAATCGGCTGTTGATACT
>one_Unigene_BMK.15554
ACGCTCTTCCGATCTCATAATTTCTGTAATCACATCAGCTACTATTTCACTCAAAACTTGCTCTTCCACTTCATGCATCACTTCATCAACTGCTTCCATTGCATATCCCTTCCTCCAGCCAGAATCCCAAGCACCTGTCACCTCTTCATTCCGCCTTAGGTCTTTGTCCAGCATCGGGTATATGCTGTCTATGACAACTATATTTCCACAAACTTCACTGTAGTTTTGCAAACCTTCAATGATATCAGCTATCTCCTCTACCAACTGCTCTATAGATGAATGGTATTTCGGCCTTCTCAAGAGGTTTTGTGACCAAAGATTTCTCGTGCCCCTGCAGCTTAGGCTCTTACGCTCTAGTATTTCTTTTGCACAGTCGAGGAGAAGAGAATCGTAAAGCCCTTCACTATCAACTGAACTTCGAAAGACTGTAGAGTCATGAGTGCCTGTGTCGAAGAGCTCCTCTACATGATTGAGAAATGAAGCACTTCTTAGGAGTAAATATCTTGAATTCATTAGGATTTTGCAGCCTTTGATCTGATCTGAATCAAAACTTGGAAACAAAGTGTCATCTTCAATATGAGGGGCATCATCCTTGGTAATTACGTTCGAAGCATCTCTAGGAGAACTTGCTGCATTCGTTGAACTATCAGACACATTATAAGCTTTAGCCACTTCCTCAGTAGCTTGTTTTGGTTCTGTATTCTTCAGCACGAACTCGCTGACGATAGTTTCAACTACATGTGGTGAGGGCTTGCTATTGGATTCACCTTTCCGCGGACTCTTCTTTGGAACAGTTCGACTAAGAGGTGTCGGTTTCATGCCCTTATCTGCGGCTGCAACCTTTCCTATAGCAACCAGACTTTTAGAGACATTGTTTCCTCTCACAGTCTTCACTGCAGCAAGTTTGGCTACATCTTGAGTCTTATCAGACCTTTGAGGCTTAGCATCTTTTGGTTTCCTTATTTTGGGAGCTTCTTTCTTCTGTATTTGTGCAGGAAGAGGCTTCGGTTGGCTCATCCTCATCGTAGAGAGACTATCTACTGCTGCTTTCTTTACTGGCCTCGCTCGAGTTCTCTTATCGAGCTTCTGTTTAGAAGAATGATCTACTGCAGATTTCTCATTAGGCTTCTTTGCCTTCAACTCTGGTCTAGGTGGAAGCTCTGCCCCCGTCTTTCTTGGCTTGATGTGCTCCCCTCCATCGATACACTGATCACCACGGACACGAAGAGGCTCCATGATCACGATAGGCGGGGTATCAGCAGCAGATCGGAAGAGCGT
>one_Unigene_BMK.14936
GTACGCTTTAGATAAGAAGGGTGGACAAAGTTATTTGATACCCCACCGCCATAATTTTATAGCGACTCTAGAATTAAAAATTTAGAAATTCCATGAGATAAAATCCAATTGAAACAATAAAATAGGCTTTGTGGTGTAAAATTCAGAATTAGTCAAAACCTCAATCTAGTTCATTCCAGAGAAATCTGCAAACATTGGATTCTAACGTACATTAAAAATCATCAGCAAGAGCTAAGAGGTCAAAAATACATCCAACCACGACCAACAACAAACCACAACGAAACACTTAAAAGACCCAAACGCCAGTAACAATTTAAATAACCAGCACACGATTAATTTCTCCAATCTCCCTCAGAAGAGCCACGGTCACCTCCGTAACCGCCACGGCTGCCGCCGCCATAACCACCACCGCCCTCACGACGGCCATATCCACCGCCGCCACCTCCTCCATAACCGCCACCGCCTCCGTAGCCGCCACCGCCGCCCTCACGGCGTCCGTAGCCGCCACCACCACCACCACCATAGCCTCCGCCATCACGGCGTGGGCCACGGAAACCGCCTCCGCCGCCACCACCGCTGCCGCGAGACTGTGCCTCATTAACGGTGATGCTGCGGCCGTCCAATTCCTGGCCGTTCAACCCCTCGATCGCGTCCCTCATCGACTGCTCATCCTTGAATGTCACGAATCCGAAACCCCTCGATCTCCCGGTCTCACGATCGTTGACGATCTGTAAAATTAAACACAACAACAAAAAAACATCAGATCTATTCAATTCAACACTAGATCTGGTAAATGATAGCAAATAAAGGAGGAAATGAAGCTGAAAAGAGATTTTATCCGATCTTCAACTCTATATAGAGAGAGGAAGATAGAACGTACCGTTTCCGGTGTAAAATAGTAACAGATGAAACAGTAACAGTAACAGTAACAGTAGTAGTAACAGAGAGAGTAACAGTAACGTTAACAGATCAGAGTGAATCGAGTCGGATCCGATCTCTGCGACAACGGACCTTCGATTCGATGACTTCGCCGAACTGAGAGAAGGCCTGGCCAAGAGACTGGTCAGTGGTGGCCCATGCCAAACCACCGACGAAACACCTATACTCAACGTCGGCCATTGATATTCAGAGATGAGAGAGGAAAAAGGAGAATGGGAGTTGATGATTAAGGCGAAGGAGTGTGTGGGTATTTATACTGGTGAATGCAGCTAGGTTTTGGAGTAGTTGGGGTTAGGTTAAACGGGGTGCGCAGTGCGCACTGGGTTTATTATTGGCGTAG
>one_Unigene_BMK.20232
ACACCCACAAACAATTTCAAACAGGCCATAGGCCGCGGTAGCTTCGGCTGTGTGTATGCTGGCAAGCTCCCGGGTGGCAGACTCATAGCTGTTAAAGTCCGGTTCGACAAAACTCAGCTCGGAGGTGAATCTTTCATCAATGAGGTGTCTCTTCTGTCACAAATTCGCCACCAGAATCTTGTATCCTTGGAAGGATTCTGCTGTGAATCAAAGCATCAGATTCTGGTTTACGAGTTCTTACCCGGTGGATCCTTGGCCGATAACCTCTATGGGGCTACAAGTATGAAATTGACACTAAGTTGGGTGCGTAGACTGAAAATTGCTGTGGATGCTGCAAAAGGTTTGGACTACCTACACAATGGAAGTGATCTACGGATAATTCATCGCGACGTGAAGAGCAGCAACATTCTTTTAGACACAGAAATGAATGCTAAAGTCTGTCATTTTGGCCTTTCTAAGCAAGTGGCTCAATCAGATGCATCTCATGTCACTACTGTAGTCAAAGGCACTGCAGGCTATCTAGATCCAGAGTACTATTCTACTCAACAGTTAACTGAGAAAAGTGATGTATATAGCTTCGGAGTTGTACTTCTCGAGCTGATATGTGGCAGAGAGCCGCTCACTCACACAGGCACTCCAGATTCCTTCAATTTGGTGCTTTGGGCTAAACCGTACTTGCAGGCTGGGGCATTTGAGATTGTGGATGAGAGCCTAGAAGGAAGCTTTGATGCAGAGAGCATGAGAAGGGCTTCTCTGATTGCTTGCAGGTCGGTTGAACGAGATGCATTGTGCAGGCCGAGAATTTCAGAAGTGGTGGCTGAGCTCAAAGAAGCTTACAATCTCCAGCTTAACTATCTTGGAACCTCTGCAGCAAATTAAGAGATCTTGACAGGCATTTTGCACGAATAGGGTCGCCTGTGGCCGTGATTCGCCTCATTGGAGACGGGGAGGAGGGAGGCATGTCTGTGTAACTTATTGTGTGAGATGGTGAGAGAAACAGAGATGTTAACATACTCAAATAATGGAGGCCACTTTATGATGAATATGTATTTCTGCAAACTGCATCTATTAGGAAAGAAACTGTTGTAATACACATTCTCATCTTTATACAGCTGCTTGAACTCAGAAGAAAATAGTGAAACAAGAGTAATCTCATTCGACTATCAACTAATCATAATACTGCCTACCAATGATTGTGCTCAACTGATGATTGAGATCTTCTGCAAGAATGGTTTGCTTGCTCGTTCCAAGATATGTACGCTAGCTAACTTGAGGAGCGGCTTCGCAGATAGAGGAATAGTGTTGTCAGAGCAGCCAAAGCATATGGAAACACAGTCCAAATTCCGACTACGGTGGCAACAGTTGCAAGTGCAAAGACTGGACGTTCTCGCAGCAAGAATCCAATTGCCAACTGTATTGGAAGAGTTACTAGTCCACCACAGCAGACACCGGCAAAGAAACACTCTGGTGTTATACCCATTGCCCCAGCAAGAAAAGCTGTGGGGTTTCTTACTCCAAGAGAAAATCGTTCCACGAATCCAATAAGATTTCGGTATCGTTGCACAGTGCCCGAAATTTCCTTAGCTTTCTCTTCACCAACCCCTATCTTCGAAAGAACATCATCAGATGCCTTGGATTGCCTGAACATTTTCCCAAGGTAAAATGGTATCATATCACTGATGCAAACTCCCCAGTATACCCACAAAACAGTGGATAAAATGTATGGAGCATTTCTAGAAAATGAATCCACAAGAGATTGCCATGTCCCATCCAAACAAAGTAACCTTGCCAAAGTTACCCCAACCTACACCATTTTAAATGACCCATATATTCAAAGCCTCTTCGCTTATAAACAATCCGAACCCTGCAGCCATGAGTAGCCAAAAGTAGACCCATCCTGGAGCATATTCTGGTAGTAATACTGTATATCCAAAAGCTCGGAAACTGAAAGCCGCAGAAGGCGAGACCAAAGGGGGAGAGGCTCCATCTTGTAGAAACTGAATCCCAGTTGATGTTCCCAAATTTGGAGGCTTCGCACCGACTAATACCAATGTAATCACAGCAGCTATCCCCAAAAGTATCCCTAATTTCGAGAGAAACGAGCTTCCACTACCATCAATTTTGCTATCTAAGCTTTCAGAAACCCTAATTGGATCATCTGGAACAGCTTCGGAGCTGTCTGCGCCATCATGTTTAAAGCTCCTGATCCGAGAACGCGATGATTTGAATAGGATTTTGGTGTTGCCGGAGAGAATTCTGGAGCAGTGAATTGGACGACAGAAATGCAGTCGCCGGTGGTATGT
>two_Unigene_BMK.15273
CGACAATTCAACATTGATATTATAATTAGATCAGAGCAAGAAGAAACAGAAAGGGGCTACATCTGAAATGCATAGCTAAAATCTCACAAAATTCAAATACTACACTACATCCGATCATAAAAATTGCAATGATAGCTTATCACCTAATGCTAATTCCCTAATTAAGGAAATCAAAACTAAGAAAAACAGAAGATAAATTGGGAAATGCAGGCTAAATCATATTCTTCAAAGCAATCATTTGTCTCGTTCACAATCCCGTACCATGCTTCAGTCTTGCTCTTAGTTTCCGAAAAGCTGATTAGAAGAATGAGTTGTCAGTGGTTTGCCTTGGCGCATTGCACCTGAAGCATTCCATCCTGCTCGCAAAATTGTGCTCATTGCATGCATACCTAGTGCAAATCCAATCGCCGGATTTCCAGGCGGCGGCGCGGCCTCGGCCACGCGTCAGGTCGGAGTCGAGTCCTCGTTCATCCTTGGTGGCGCCGCACGTGAAGCACGTGGAGCGGCTTGCGAAGTTGTGGGCCCCACAGTTGGCTACGGCGCAGTACCAGTCCCCGCGCCGCACGTCCGGCCCCGTGATGAACTCGGCGCCGGGCTTCCGGCCCCCGCATCGCTGGCACGACTCTCTCCTCTGGAAATTGTGGTGCTGGCAGCTCCGACAACTCCAATCGCCCGGCCTGTTCATCCTTTCTCCGATCCTTCTTCAAATAGATGAAATTCTACTAATATTGGGGAAGTTAATTAGCGTGGGAGGAATAATAATGTGAGAGTGTGTGAGTATTTGGTGTAGGG
>one_Unigene_BMK.17777
CATTCTCTTGCTTGTTGCTTCCACTCTGCAACCGCCATTACTCCCATTTCTAAAGTGTCCATCTTTTGCCTTGTGTGTGGAGTTCTTGACATTGAGAGAGGTGCGGAGAAAAAGATGAGTTCAGAGGCAGGAACAAGTACTTTTGTAATCCGATGGATCAATTTTCTGACAATGTTGATAGCTGTGGGCATTGTTGGTTTTGGGGTGTGGATGAACTCTCATCATGACAGTTGTAGGAAGTCTCTTACACTCCCTGTTATAGGACTTGGCGCCGTTATCTTTGTAGTATCAGTTGTTGGATTTTTGGGTGCATTGAAGAACAATTCAATATTGTTGTGGATTTATCTCATCTTGCTTTGCATTATACTGGTGGCGATTTTGCTCTTTACGGTCTTGGCGTTTATAATAACAAACAATGGCTCTGGTCATAACGTCGAAGGTCTCAGGTATAAGGAGTATCAGCTTCAGGATTATAGTTCCTGGTTTCTGAAACAACTTAACAATTCTCATAACTGGGGACAACTGAAGAGTTGTCTTGTCAGATCAGATGATTGCAATAACCTTTCCAAAAAATACAAGACTCTCAAGCAATACAAATCCGCCAAATTGAGCCCCATTGAAGCGGGTTGTTGTCGACCACCATCTGAGTGTGGTTACCCTGCTGTCAATGCCTCTTTCTATGACATGAGCTTCCACCCGATAAGTTCCAACAAAGATTGCAGGCTCTACAAAAACTCTAAGGCTACCAAGTGCTATAGTTGCGACTCCTGCAAGGCTGGAGTGGCACAATACATGAAAGTCGAGTGGAGGGTTGTTGCAATCTTCAACATTATTCTCTTCGTGGTCCTGTCGACGATCTACTTTGTTGGGTGCTGTGCAAGACGACATGCTTCCAGGAGTAACTCCAAAGTGTGAAAAGGATACGAAGTCCAGGCATTTTGTCCAGGCGAATTAACATTCCCGACATCTCTCCTAGCCATTATTGTGGAAACGTGGACACAGATTACTGATTCGCGAGGTATCACAGAAAGCCAGATTCATTATTCGCTTCATCATATTCACTCACGTTCCAGGTTTAGGCCCGTTTACCATAAAACGATGAGAGCTCACATTACTTTATTGTATTTGAGATTGCCAAAATGAGTTGTGCCATGTACATCGGTGCTATACTTTTTAATTACATCATTCGATTCATTGCTTGATACGAC
>two_Unigene_BMK.735
GAAGAAGAGAGTGCGCAACCAAGAGCAGAGTTCCCTGGGCGCTGACGCGGCGGATTGTGAGAAGTGTTAGAAGGCGATTGGTAAATCCAAGTGCTTCTGTGTGACGTACGAGAGTTTGCGCGCCTCTCACGAAAATTTTTTCAAGAACCGGGATGAAACCGAAGATGAGGTTTCGGATAAACTAGAGGAGTTCGATTTGATGTCTCAGAAGGAAGGTGTAAAACTTGAAAGGAAATTGGAGGGAGATGGTTCCTTATCTGAAATTAATGAGGAAAACAAGACCGATGCTGATGAGTTCACGGAAAATGATGATACGGGTGTGAAGAGGAGTAGGGATAGGTTGATGGATGAAGCAAAAGCGTGAGAACGGACGCCAGGATCTGGCGGGGTGATGAATTTGGTGAAGGAAT
>two_Unigene_BMK.15277
TGATTATTGCTTGCAGATTTATCGTTCAAAATTTTATGCTTTTTTTTCAGACACGAGCTACAAAGCCACTCGCTAAGTGGCAATATTTTTATGCAAGGATTATAGCAAGAAGTATGAAATGCATCTTCACAATTATCGCATAGCAGCATGTTTTTTGAGCTGTCCCTCTGCTCACATACTTTGCACGACTTGGAACAATATTTGTTAGTTTTTTCATTAGATGCTCCATCTCTTCTAACCCAAACTCTATCGAGCACTCCCTGACTTATAAGAATCGAAATGCAAGCATCTCTTTCTGAAATCTCTTCTGGCTCTTTCCCAGCAATCACTGCGCCAGAAGAGGAGCACTCCCCTGCATCATCTGTATGAGCTTTCAAGACAGCTGAACTAAGTTCCAAAGTTGATTTTGATGATGAACAATGATCATTAGCACTGCTGTCATTCAAAATTCTGTCCACACCAGTTGTCAAGCCATCTTCAAAACCAGCTTCTTCCCCAGCACAGAACCAGTTGGAGGGTGCTGTCACTTTGTTATTTTCAACTGGATGCACCACAGGAGATCTTACACCTTCTTTTTCATGCTCGGTAGCAGAA
>one_Unigene_BMK.8554
TGACAAGGAACCAAACTCACATTAACAAAACGAAGCAAGGTTACAAAGGAACTAAAGTGAGCATTGCCTATAAATGTGCTTTTGTCCTACAAAACTCACATAGTAAGTTTCTTCACCACCCGTAGAAGAGAGCTTTAAACAAATGAACACTTTCTATTTTAGGGTCATGAGAACTTGTTCCTTAGACAACAACGACTTTGTCTTGAACGCGGATTATGGCATTAATATGCTTGCTTCATCAACGGGCTCAGTGGAGGTCACACAATGGGCCATCCTTCCTAAAACGAAGCAATGGGATATGACTCAAAACTGGCTCTCTCCAAAATCTCCTTCTGTAACATTGATGTGATCATCCCAGGTCCATTCTGAAATCTTTTCTCCACCCATTGTATCTCCTTCCAACTACTTGATTCAATGGATTCCCAAGCACACGGAGCTTGGATTGTCTCTACAGGCTGTATAATCCTAAGACCATTTGTGACAAACGCTTCCAACCACAAGTCGCGCTTCGACCATGATGGTGAAACTTCTTTAAAAGGAATTCCATTACTTAAACATATGTCTCTGATTACTTGTCGCACAACTCCAGGAAGAACACCGTCACTCAAGGGAGCAGTCTGAACTTCTATAGCACTCCAGCTTTGTAATTCACTCTGTTCAGCATGACTAACATCTTCATCTTTCTCCTTCAGGCTAATAATAAAAAAGTTCGTCAGACAGCCTTCCAGTATTCGTTCACTGTCATTTGATAACAAAAGCTCAGTAACGGAAGGTGGCCTCAACCTCTCCAAGCTCTTCCTCAGCCTGACCCAATCAGCATACTTTGCATTCGCAAAATCCCTTCCACGGCCCACGACTGCCAAGCGATTTGCACACTCTCTAGACCCAAAAGCAGCCGGAATGTACCCGCTTATGTGTAAATACACATCCAACACCTCAGAAATCCGTCCCTCATCAAACCTACCTCCACATAAATCCAAAATCCTCCCATTTCCACTCAGAAGCACAGTAATCGCCAATTCCTCCCCCAAATTCCTCCCCTTCAGAGCTAAAGGCATCACCTTTCTCATGGAATCATGAACTAGAGACCTAATCACCGAGTCCCACATCGCTGAACGGGTCGACAATTCCCAAAATCTAGTAGTATCATTTATGGGGTTTGGGAGTAATAAATTAGGCTTTTCTCTCAACAACAATTTAAAGGAATTGGATATCCTGCTTAGATGCCTTTCCCAGAATAAGACCTGCGAGACATTGCTGTGGGTGCGAGTGGTTGTATATGCACCTGGTTGAGCTTCGAGGAAAGCTGCAACTGGAGGAATATCAGCTGCAGGTGATACGACGCCGTTCTTGCATAGAAATCGGTGGGCATGAGTCATTAGGTGTGTCGGAATTGGACCTTGCCTGCTCCAGCTCCGACCCCACCCTATAGCTGCTTCGCCTTCATAGAGCAGAAATGAGGAAGAG
>two_Unigene_BMK.15281
CGCCTCGAACTCCTCATTACCACTAACATAGTCCTCGTCCTCGGACACCACAGCCTTAGTATTATCCCTACTTTTATCATCATTATTAATCGGTGGAGAAGGAGAGGAAGCGTTTGAACCTGATATAACTTCGGGCGTCGGATTAAATGCCGCCTCCTTCGACTCCATCGGTGAAACAAACACAAAATTCGAATAGGGAAATTCGGAGATAAAAGGGTTTAGAGAAATTCAGGGTTTATGGATGAAGAGGGAGAGGGGATTAGAGTCAGTTGTGATAAGGTTTTTGGGTATTTTGGCTTCGCTGAGAGTTCAATG
>two_Unigene_BMK.15282
TCCAGTTTGAAATATGCTGCATTTTGATGTCTCACTTATTACTTCCATACTTGATCTCTCAACTTGTTTACATTTTATCATCTAATTTGGGTTAATTATTCTCTCACCTCCACATAGGTTTCTCATGCTTGGCTTATTTAGTGGATCCATTTTTTTTTTAAATTGATTGACTCCTTGTACAATGCCAAATACTGTTATTTATATATATGAAAGGAAAATTGTGGTTGATTGACTCTCTGCCTTTGGTGTTATGATCATCTTATTGATTCTAATATCAAGTTCAGTGTGAGGCTTTACTGAATAGATTATGATGGAAGAAGCAAGCGGTCGGTGCTACCAAAAATCTGTTTGGTGAAATCTCTGATTCCACCCGCAGCAGTGTTTCAAAAAGGAATCAGTAATCGGTGTGGCATCCTTGCACGACCCAATGGCCTCTAGGTTCAAGTTTCTCTTCGAGAAGGAGCTCACGCCTAGCGACGTTGGCAAGCTCAATTGGCTTGTCATTCCCAAGAAGTTTGCTGTGAAGTAGTACTTCCCTAAAATCCTTCCATGTCAGGTTTGCGATCAAGGGATGGGATTATTTATCTTCTTACGAAGAGAAATATTGTACTCGGTATACTAGAAGCAGTGTACGAGCGGGGCGGGCTCGTCGTTGATGGAGATGAAGGCAGTAGATGTCATTGAGAGAATGGATACTGACAATGTACAAGTGAAGAAAAATGTGCCTTCTCTTTGGTGTAAGGGTAAGGGCCTTGAACTATTCGGCGTCGAAATTGTGTAGTCGACAGCAAAGTTGGTTAAGTTGCCTTTTTCATTCTTATTATTTTCCTAATTGCAATTATGCAGCATGCGTTATATATTTTCATTTAGAAGAAAGGCTTGATTGTAAGACTCCATTGGTCAACGAAAAGTTTAATTATGAAAACAATGAAATCATTGTTTT
>two_Unigene_BMK.15283
GTCCAGATTTTGCTTTCAAGAATTCATTTGAATTTGGGTATGGTATAAATGTTAATTTTTTTGTTGATAATAGTATTTTATTGAGGATAAAGAGTATGGCTCAAATGAAACCAACAAATACTTTGCCGTTATTTCAGAACAGTGGCCAGGCGTACCTTACCAAATCTTCAACTCCAACAATGACAACATCAAAAGTCACGCCTCTGAGTATAATTTTTTTCAAATGAAAGGAGTAGCAATCTAATCACTGCATAACCTCTATCCTACTATAATTATATACTGCTACTTGTATTAAGATGCAAGACCTTCCTAATAATAATAAAAAAGGAACATTCATGCTTTTAATTTCATTTTCTTCCACATAAACATACAAAAATAATTTGTCATAAAAGATAATTTGAAGAAACATATACATAGAGTCATAGAGGGATCTAAAAGGGTTTCAAGATTTACAATTTATTTTCATTTAGTGATCTGATACATATGATAAGAAATTTCCTCCAACATAAAAGAGAGAACTAAACAACTGTGAAAAGATAATTTGAAGAAACGGTATACACTAGATAGACCTAAGAGGGCTTCATCAAGA
>two_Unigene_BMK.15284
AACGGTATACATTAGATATAGACCTAATTAAGAGGGCTTCATCAAGATTCAAACTTTTACTTTCAATTTGTAATCTAAGTCACAACTACATCAATGAAATTTGCTTCCACATGAATTAATTATACAAAAAAATTGTTAAAAAGATAACTTGAAAAGACAATTTACATGAGATAGAGCTAAGAGGGTTTCAAGATTCAAACTTTCATATTCAATTAGCGAAAATTAAATGTTCTTCTAAAAATAACAAAAAATGAAAAATCTCACTTGATGAGGTGCCTATTTCCCTTAATAATTATCTCTTTGATTTATGAATAAGCACAGACAGAGAGAGCAATCTTGAAATAGAGGGTGCAGTGAAAGTAGTAATGATGGAAAAAGGTGGGAGGTGGAAAGTTATATGACAGAAAGAGAAGTGAGCACACGGCTAAACAAACATATAAACTGAATTATAGAAATGCCTGCGTGTGCTCACTCTCTTCTGTCATGACTCTGCAATCTCCTTCCCCAATCTCCTCACTGCACCACACACACCAATTTTGAACTCACGAGCATATAGATCTGAGAAAAACAATAATGTCGGAAACAATTATTATTAGGGTTTTGTGGAGGGTGGAGGTGATTGGATAGTCAACAATCATACACAATGTACTTTCAACTTTTCAGAAATGTAATATTTACGGCTATCATCACGATAGATCTCTTCTCTCTCTGGT
>one_Unigene_BMK.18397
CAACTCAGCTTTACCCCTTTTGCGTTTGAATCCAAATTGCATCTGGCAGCCTACATTTATATATTTGTCTGAAACTCAAGATTTGAGAGAGGAAAAAGCATGGCCTCTCCAAAATCAAATCTTTTTTGCACCCTCATTGTGCTCTTCCTCTCAATCCAATCCAAAGTACTTTGCAGCATTTACCAAGTTGGAGGCTTAGCTGCTTGGAGCATTCCCTCTTCCTCCAACCCCAAACTCTACATCAACTGGGCTACCAAGTACCATGGACTCAAGATTGGAGATTCTATCTTTTTCTTGTACCCACCAAGCCAAGATTCTGTGATCCAAGTGACAAAGGCATCATACGACAGCTGCAACCTCAAAGATCCGATCTTGTACATGAACAATGGCAACTCCCTTTTCAATATTACCAAAGCCGGAAATTTCTACTTCACAAGCGGCGCCGATGCCCATTGTGCTAAATCTCAGAAGCTTCACATTTTTGTGTCTGGGAATGGATCCTTTGTTGAGGACGATGAGCCGGCTTCCGGCCCGACCGCTTCGGCGCCAACCTATCCAACGGTTTTCGGCGCCATTCCGGTCCAAGGCGCTTCGGCCGCCGCCCCGTTGCTTCAGATTCCGGCTTTGATGATGGCTGCCGTTTTGTTGCCTGCTGTCATTGCGCTTATTATGTAGAGAGGATATAATTTTACTAGTTTACAGTACTGATTTTTCTGTTTATTATGTTTATAATTCAATTTTTGGTGATGTAATTTGATTCTGTTTTTACTCTGTATGAAACGGATCGATTCTTTCAAAAGGGTTGAGCTTGAGAGAGTTGTCGGCACACGACTTTGTTTTGTGTGTATATTTTAAACTTTATTGGATAAATGAAAAGGATAC
>one_Unigene_BMK.9983
AATGTACTGGGATGATAAGTATGGCGCACACAGCGTGTCTTCAGAAGTTATATCCAATATGAGAGTGTTGATGACCGAAGATTCAAATAATGCAGTAAGCAGTTCCTTTTTGTTGGATGATGATTCCAGCATACCTTTCTCAGTAGACGAGATATCGAAGTCAATGGAACAGATAGACATTGCTGACATCGATCCTCCTCCACTAATGGGTGAGAACTCGGGCTTCAGCTTTTTGCTACCGCGCATTCGTGATAAACAACATAAATTCTTGGTCTTCTCACCTCAGTTTAAAGATGTCTGAATTCCAATTATAGTTGTAAATTAGAGCGCAAAACTTGTTTTAGGATCCA
>two_Unigene_BMK.15288
ATCTCGCGTATACATTCTTTGCTCTATACTGGTCCTCACCATCAATATCCAGTACCGATATCTTACACTTCAAGGTTCCTAAGAGTACTCTATGCTCTTATGATCCGCTTGTATGAGTTTCCAGTTGAAGTAGTGAAACTAACTCAACTAACCTTTCTTGCACTCACTTGCAACGGGGAATTGCCAGGTTCCATATCCAAACTTCAGAAACTTCAGCATTTGACTGTCGGTCGGCATCTGAGCATCAAGTCACGAGAACATTCTTCACATTTGCCAGCAGAAATTTGGAATATGAAGGAATTAAACCATCTTCAGATCGAGGGAGGGCGCTTACAGAATCCCAGTTCCGACACTATTTTACCTAAACTCGTGACACTCTTAGAGGTGGATGCTCAAAGTTGCACCAAGAAGGTCCTCAAGAAAATCCGAAATCTGAAGAAGTTAGGAATTCAAATCGAATTGGAACCAGATGATGACAATAGTAAAAGCG
>two_Unigene_BMK.15291
GGCGAGGACCGGTATAGAGCAAAGAATGTACACGCAAGATTGACATGATTGAATCTTGCAAATCTTTGAGGCTGAATAGGACTGCATTGCGAATGCACAACCTGCGATATGCCTCTATACTTTCGACTGAATTATGGACATCAACATTCAGTGTGAGGAAAAACTTGCACCTCACCGCTTTCGCTGTTAGATAGGTGCCAAAATACAGAATGAAGGCGGCAAGTCTTGACTTTGACCTTCATGCCCTTCTTGCAAACCATGACTAGACTTTTGTCAACAAGCTCTGCCAAACAATCCATGGCAAAATCTTTCAAAGTTTGGGATGGATTAGGTTCGAGGAATCCCTCAGCAGCCCACATTCTGACAAGTTTGGAAGTTGGGATCTCATAATTTTGAGAGAAAATTCCCATATACAGAAAGCAGGCTTTTAAATGTTGAGGCAAGTAATTGTAGCTCGGAGATACTACATTTGACATTAGAGCTTGAGGGCATAAGTCACTGGAGAACAACTTCCGACAAAAAAGAAGCCAACTTTCTTCTTCATCTAGCAAGGGCATCTTGTAAACAATATCAGAT
>one_Unigene_BMK.6697
ATCATTTCTTGGTATTTCTTATAAAGTGGTGTGAAGTGGATCATATAATTCGGTCTGACGTATAACGTATTGGAAGGAGGTCGCTGATTTGGTCAGAGTGTGAAAACAGATTACTCTCTTTCTTTCATCAAATCAAGTGTGAAAACAGATTCAAGAATTGCCACTACGTACAACTCTCATTATCGGTATCCTAAAGAAGAAAAAAAAAAGTGTGCCATGACCATGCTAGTACTACTATCCTCCCACCTTTTTTGGACTACAAGCTCTGCCTCAAAATCTGATTGACATGGGTTATAATCATCTGGCCTTCTTTGAGTTTGCAGGTTTGCCGTTCGTAGTATTGTCCATGTATGGATACTCCGGGGGTGCCATCCACAGAGCAGCAGTGTTGATGAGTAGATATTAGAAGGGAAGAGGTTCCAACAAAACTCCACCATAGCAAACAGAATTAAACGGAACCAAGTAGGAAA
>two_Unigene_BMK.15293
TGACAATAGTAAAAGCGTCCGTTGTTTGAATCGTATCTCTCGTCTCCGTAGACTAGAGTCACTTAAATGTGTCGTGTTGAATCCTGACCTTCCCCCTGATGCTGTCCCCCCACCCGCTCCTCGTTCGATGTTTCCATCGGGTCTTAAAAAACTGAGTCTGAGTGGGCTTGGATATCCATGGAAGAACATGAGTATAATAGGTAATTTGGAGAATCTTGAAGTGCTCAAATTGCAATGCTACGCCTTTCAAGGGCCAGGATGGGAAACGAATTACCGCGACTTTAGAAATCTAAAATATCTTGTGATTGAAGATACAGATCTGGTCTGCTGGAAACTCACAGTACCCAGCTTCCTAAAGCTTGAGCATATAAGCATTAAACACTGCTATAATTTTGAAGAGCTCCCTCTCAATACTGTGTCCTCTG
>one_Unigene_BMK.2425
ATTTCTGCGCAGGCCTCTCTCTTCACCCTTTTCATGTGTGTATATTATGGAGGACAAGAGAACAGAATATGCTGTATAGTAATGAGCTTTGACGGAGCCGATTTTATTATAATGTACAAAAAGTTAAGAGAGCAGTTCAAGATCTTGGTGATAATGGCTTGAACTGCACAAGTATAGGAACATCTAGAAAATGTTGGCTGGCAGTTATGGATCTTTGAAGAATGCAGAGGATGTTTCTGTTGATATACTTGAACTTTCGCGAAGCAGGGACCTCAAGGTGGAGGCCAAAGAGGACCCTGATGCCACTGAATATTCAAGCTCATTTGCCGACACAATTTCTGGAAATGAGAACGGTTCTAGTTTGAGTGATGCTGAAGTTGAATCAAAGTTAATTCCTGACATTTATTTGGCTCCTGCGTGTGATGGATTTGGCACCGTCTTCCCAATAAGGAAGAAAAAAATGACTGCTCATTGGAGAAACTTCATACATCCGATAATGTGGCGATGCAAATGGGCAGAGCTGAGAATAAAGGAGTTTGAGTCACAAGCATCAAAATATGCCAGAGAGGTTTCTGTAATTGACCGTGGGAAACATATGTCATTAGATAAAAAAACAGTGGAACAGTTGGGATCAAAGTCACTGCCATTTCCGCTTCAACGTCACAGAAGAAGGCCGATGAAGAGGAGGAAAAGAAAAAGAGTGGAGAATACAATTGATATTACATCATACATGTCAAATCATATCCTTTTCTCTGAGCGAGAAAATAAGAGGCCTGATCTGGATGGAGTTCCTACATGGGAGAATAATGACAAGCATACGGGAAACCGTGATGAGTTTGGCCTTGACGATGATTATTCATTTCATGAAGAAAATGATAATATCTTAGAGCATATCCTCAGGAAAATCGAGCTTGTGCATACCCGGGTTCATAGGTTGAGGACTCAACTTGATGTAGTGCTGATAAATAACGCTAGCAGGTTTTCTTCCTCTGAGAACTTGAGCCAACTTATGGGAGGTGATGTACGTAGCCCTACATTCTCTGCTTGCAATGGAGATACGGTCTCTGCTGGGGGCATGTATGCATCATCTCCGTATATAGGGGTCTATGATATCGGGGATTTTGTTTTACCCGACAGTCCAGAAGTTTCTAGCTTTGGAGAGCCTATCGCGATTCCTGATATCATTGAAAGCACCGTTGGGCTTCTGTCCTCCATAGATGTCACACAACATCAAGCCCAAATCGGAGACTCATCTGAAAAGATTGTGGACAACATCCTCGTACAAAACGAGGCAGCTGAAGTTGAGGGCGCCTTCAAAGACAGCCACAACCAATCCGCTGACAAGGCTCAGGACGCGGAACACAGTGGAGAGGAAGAGAGCAATAGCAAGGCCTCCGTTTTGGCTGTAGAGGCAAACACTTTGAAGTCATGTCTAACCTCACAGATACATTTCCCTAAGAATAAGAGGAAGCGGGGAGAGCGCAAAGCAGGTTCTGGGAATTGGAGTCGCCAGTGCCCAAGCGAACCTGACAGCTAACGAGAAACACGGTTATTCGAGCCTGAACTATATCTCCTGCTATGCTTCGAAATGCTATTTCTGTGCGATGCAGGCACGCTTCGAATGGCCCCTTAATTTCTGTAGCCTAGTTTTCTTATTCATTCATTTGTGGGTTCTTTGAGCCAAGTTGATACTTCAGTTCAGGAAGTGCAGCCATAATGCTGCAATGTATTATTGTATGTGTAGGCTGTTTTAGTCATCAAATAACTGCTGAATTCCAGTTTTTGTTTGTTACATTTCAGTGCCTCAAATCCTTTGTTTTAGAATAATCAG
>one_Unigene_BMK.13359
AGTAAATTCGCTGAATTTTCTGTTTAGCTATCGATTCGCATCTTCTATTGATTGCCGCTGTGTAAATACGTTGACGCTGGTGCATGCCTGTGCACCCCATAATAGGAGTTGGAATTTAATTCTTTTTGGTGGGAAAATTAGGGTTTGATTGTTTTAGTCGACAAGGGTGGAAATTGAGATGTTGGAGGCGAACGCTGAGGAGGGATCATCGGGGATTGTGGATGGGATGTTTAGCGCGGACGATGAAAGCGACGATGTTTACATCGATTTTGATTCTTTCTGGAAACTCATGGGCGCGCCCGCTTCGCCTTCGCAGGGTAATGTATTGGAAGACCTATCCTTTATTGATGTCCCACAAGGAGCTCAGAATTCAAACGATATATTGTTGTCAAAAGCTGAGATACCAGGATCTAGTGTACTATCACCCTCACACAACTCTGAAGCCTCAGATTCTAGGACTGGAAGTTCAGATGGCATCTCAGGATCTGCAGGAGCTTCTTCTGCAATTGTGGGTGCTGGAATGCGAGAACCTTCTCCACAGTTCAGTAAAGCTGAGCACAGCTGCTCTATAACTGTCACTGACGGAATATCGGTCCAAGAAAATGGCCGTTCTGATAGTTCTATAGTTGGTTGTCCCCAGACGCCATCATCATACAACCAAAATGATGGTGGCAGACCTCCATCTGGGACGTCCAATTCTTGTGACCCGTTGGGTTCGTATGGCACCCACCATGTTACTCATGATGGAGAGTCTTATGCTGATATTCACATGAACCATGATAAGGATCTGATTGGATACTCTGGGCTAGATTTTCACTATGAAAACAAGGAGGATGTCTCAGCTATTGATGGAGATAGGATTTCTCTGGAACTTTCCCATACGGAGTCCAGTTCTTGTGAAATTAATACAGTCGACATTCCAGATTTTACTCCTGAAAA
>one_Unigene_BMK.15249
GTGAAATTTCAGCTGGTGATTCAGCGCAAGAGCCACCGCTACAAGTTAGCTCTCCATAAATGACCCATTTTGATAAAAATGGATAATCATTAGCCGAACCAACTGGAGCAAACCATGATTTACAAACTTGATCTTTGAACTCGTTCACGCGAACAAATTTTGCAAGCCATGAATTCCTCTCTTCCTTGTTCCACAGTGTAAACCAGCCAGAATACCTTCTTTCAAATATCTTTTCTCTCATATTAGCACGATTGCCACAGTGGCTATAAAATACACAACATGCTACACTTATAACAGCACAATTTTGAAGGATTGTCAGAATTGCAGGTCTTCTTCCAGCCACCCGAGCAACAAGGCCAATATACCAGAGGCCAATGAATACAATGTGAAATACAAGAAGAAATAAAATGGAAGATATGTAGATGGTTAAAAACAAGGAAAGATTCATCCTCATATCAACTCCCATTGATTGAAAACTAGGAAGATGATATAGAGCAGCCACCAGTATCCATGCTATGTACCAGCGACTGAAGTTTGAATAACTTGGCTTGATCGTTTTTCCTATAAAAGGGGAAGAAAAGAAATAGAAGAACCCCAGCAAGCACGCATACATAGACCACCACTTAAAATTG
>one_Unigene_BMK.18180
AGAGAAACTAGTAAATGCTGTAAATATACTGGCTCATAAAGTAACTAATTCAGAGTAGCTAGAAAAAGAGAATCAGTTGATAGCATAATCCAGTTGTGTGAATGATAACAGTTTGATGAGTACATGAATGTTATCTGAGAATTTGTCCTTCTAAAATTGCATCTTGTGCAGCTATCCTTCATTATTCTCCCAACGGACGCTCCCGGCTAGATCTTCCACGGCCACCTTGATGACGTCCGTACGGACTCCAATATCCGTGGCGTACCTGCTCACACAGTACATCCCTGCGGTCACTGTAGCCATCCCGACTGGGCTAGGTAGTAGGAATTTCAAGGGCGATGAAAGCAGAGCTGCCAGTGGTGCTCCGATCACAGAGGAGGCCTGACCGCTTCTTCCAACCCCAACCCGGTCAACAGTGAGTAGCCCCGTCTTGCAGTAGAGGGCAAAGTCCTCACAATTGTTCTGAAACACATCGTAGTTCCCAAATCCATTCTGGAGCAGATACATTGCTCGGTGAATAACCATGTCAGTAGGGTCGAATGCAGCAGTTGTGCAGGTGCCTCCACGCACTTTAGCAATAAACACAGACGGGGTCACTCCATACTCAAAGCAATAAAGGGAGCCATTACGGAGAAAGCAATCTAGACAAGAGAGGACAACTCCGCTATCTGGCTGCCTGAATCCACAGTCGGGAAAGGTCGGACATTCTTCACTTTCGTCGTATACTTCAGAGTTGGAGCTGGAAGTGTTTCCAACGCGGGTGAAATGCACCACTTTGCTACCCCCAACAAAGATACCGTGATGGGAGTAAGCAAAGACGGCTCTGTAAGTGTAGATATGATCCCCAGGTTTGATTTCATGCTTCTCCACTCTGTTTGTAAGCAGACCCATAATTCGGCAATGCACTCAAAAAATCACTGCAACTTCAGCAGCAACCTACAAAGAATTGAACATCATTTTAGCAATGCCTTCTCCTTGTGTGCCCAAA
>one_Unigene_BMK.14701
CCAAGGTACAAGTTCTAGCAGGGTGCTGAGGCGTGCCTCTATGATCAATGCAGGCGAGATCGAATACGCGTCTGTATTCCTTGATAAACCCAATCACTTTCTCATCATACTCAAATCCCGGGTTCCACACCAATGACCCGTACCCGAAAACCCAGAACACCATATTTCTTCTTCTCCTTCTTAGATTATTCAGATAGATTGAGTTTTAAGCGGTAACGAGTGGAATCGGAGGCAATGCAGGAGCTGAAGATGATGGATTGCTGCAGCAGGCGACAGTGGAAATGGATGAGGGAGAGAAATCAACTGAGATTTCCCTCTCTCTCTCTCTAGAAATGCTTGTTTGTGTCTTGTCTCTCACCGT
>one_Unigene_BMK.14700
CGCCTCAGCGCCCTGCTAGAACTTGTACCTTGGAGAAAAGTCAAGGCTCTCTATGTTGGGGGGCTGCGTATTGCGTTCGTGGAGGGCTGGAGAAAGAAAAGGCAGCAATGGAGTATCTGGAAAGAAGAGAGTGTGAGTATGATGAGAAAACACTTGTAGACTTCTACAAGGAAGGTGAATCTGAGGTTCCCTTGCTCACTGGAGTCATAGTGTTCACTTCCACTCCAGATACGATATCAAACAAGTACTATCTGGGGCCTGCTCCTTTGGAGGAGATGGCAAGGCAGATTGCAACAGCCACTGGACCGTGCGGGGACAACAGGGACTACCTCTTCTCGTTGGAGAAGGCAATGTTCGACATCGGTCATGAAGAAGACTATGTGATCGAGCTAGCGAATGAAGTGAGGAAAGTGCTCGGAATAGTAAGTGTCACGGCCAAGGAGAAGAAGTTGTCAGGTCCTTCCCTCGTTCCTCTGAAGTCGAGCTTGTCGCCTGTGAAACTAGCAACATTGTCGGGGGCAATAGCGATGGATTCTTGAAAGCAGCTGTTGACAGCGGAAAGTTGAAGCTTTGTTTGTCGTAACTACGCTGCTTTCTGCCGATTTAGGTAAGAGTCTATGTTTCCCATCAAATTCAGTTCAGATTATTAACAGAATAAAGCTTCCTTGTTTTGAGGCAAAAGTATCCTTGTTTTTCACTAGAACTCATGTTGTTTTTCCATCATCAAAGCAAAAAAAAATCCACTTTCTTTGTATAATGATACTGGCTATTTTGAATTCTTATGTTTGAGCAGTAATAACTACGAG
>two_Unigene_BMK.15304
TCGAATAAATCTTTGATCTCCTGTTCCTGACTAACACTAAATGCATCTACTCTTTTTCTAGAGTTCAGTGGTCTCTTTGGGGATGAACTTTTCTCTGTTGGAGTTAAATTGGGATGAGTCGTATCTTTTGAAGCATCCCTCTTGTTTCCCTGAAGTTGATTGGAGGTTTTAGAGCTTTGCTTCTTTTCTTTAGCTGGCAGTTTAAGTCCAAGCTGTCTAAGAAACTTAGAAATTTGTGGTTTTGAAATATCTCCATCTGGATCAAGCTCTCCAGCAATGAGCGTACTACATTCTGGGTTATCCTTATACTTTTCATAGAGATCCTTAAGCTTTCCAGTAATTTCATCAGTAAGTATAAGGCCATTTCCTCTCCTTGATGATAGCTTGCCAGATTCCTCTTCAGAACTCTCCCTGTCAGATATTGCAATCTCTTCAATCATTTCTTCCACTGGATTTTGCCTGAACTTCTGAAAGTTTTCTTTGAAAGGACCATCTTCCTCTTGGTTGTCATAATCATCATCACCTAGGGCATCAGCTAAATTCCTGCGAACCCATTTTTGATCATCAAAAAAGCCACTTCCACTCTTTTTGGTTCCATTTCTGCCTTCCCCAGATTCATTTTTTATACTGTTTAGCTCATTAAGCATAGATCCACAATTTATATAATGGCTTTCTTTTCGTGTCTTCACAAATAGAACTTCAACCAAAAGAAGGGGATAATTCTTCATTTTCCGCAGCATTCTCCGTGTCAAACTTTTCAAAAAGTCGACAATGTTTTCATATTCTTTGTGTGGCCTTGATTTCTGCTCTTCCAGGATATCAAAGAATATTGTGAGGAGTGATAGCTGATACAGCATCGGGGACAGTTCAAGATCATCACAAATACGTCGGAGCACAGTTATTATATAATGATTCGTCATGATGGAATTGGTCTTATAGAACTTCAGCAACCAGCACAACTTCTGAATAATAGTGTTGCTAGCAAGAGCGGATACCAAAGTAGATACCTTAAAATCAACTTCATGCATCGGGGACAGTTCAAGATCATCACAAATACGTCGGAGCACAGTTATTATATAATGATTCGTCATGATGGAATTGGTCTTATAGAACTTCAGCAACCAGCACAACTTCTGAATAATAGTGTTGCTAGCAAGAGCGGATACCAAAGTAGATACCTTAAAATCAACTTCAT
>one_Unigene_BMK.9498
GCAGCGCAGGCCTCATTTCGATTGGCCTCGCGAAGCGCCTTCTGCAGGTACTATCGATATTTTTTCCGGCGTCCGTCAAATAATTAATTATAGATTATGATTAATGAAGTACTACGTTTTCATAGAATTAGATGTGAGTGACTTGGATTAGGCCCATTTTGGAGTGTGTATGTGATTAAATTTAGGGTGGTTGTTTGCATCAATTTGATTTGATTGAGGACAAGATCTTTTATTAGTGGGTCAATGTTTGGTTTGTTTTTAATGTAGAGCATGTTTTACCTAACTTGTTAAAAACATAGGAATTGTGTGAGACTCCAAAGTCAAGATCCGTTTGTTTTCTTCTTTATGTTTATAGTTTCTACAGAAGTATGACTCTTAATCGCTTGTCACAAACCTTTACTCATTGTATGCCGCCTCGAGCCTTTTTCTCATATTGGAATAAATCTCCGGAAATGATTTGGGTTCAAATCTTGGCATTTTATCATATTTTCATTCCCATGCTTGATCATTTGCTCATCACACCATCAAACCATTTTTTTAGATCGGA
>one_Unigene_BMK.19145
GGAGGAGGAGAGACAGTAATCGCTCCTCTTCTTCAGCAACTACACCTTGTGCCCATCTCAGAACTGCGTATCACAACTGCTTCAACCGATGGTATTCGGAGAAATTCCTGAAAGGGCAGTGGGAGAAAGAAGGGTGCATTTCTGAGTGGGAGAAATACAGGGAGTGTTTATCTCAACATTTGGATAATAAGCATCTAAGTAGGTTCTTGGAAGCTGATGTGGTGCTGGATTTGACTGATCAGGCTGAATTCAAGAGCAAAACTGGTGTTTCTTAGTGATTTTATTTCCTACTGAGCTGAAGATCCCGGCAAGGAAGAACAATTGCAGTTAGATCGAGCTCGGACAAAATTAACTGGCTCTGACTTAAAACTGATGTATGCATTGTGACATCTCATTACCGCCCAAGAACTGTTTCTGGTGACACAAGATTTCTGATGTTACATTTGACTTGAGCTTATAGCATTAGCAGCATTCTTGGTTCTTAATATCAAATGTTTTATGCAAGGGAAAAAAGGAGTTCTTTCCGTTCATGAGCATCGTTGTAGTTTAGTCCACGTTACTTTTGTGTTGTTGATTCGCGAATTCGAGTAATCTGGGAG
>one_Unigene_BMK.28353
CGCACTTCTCTGTTTCGATCTTCTGTCTGATCTCATCTCCGCCATTGAAGAAGAGCCGAAGGAGTCTGTATTGCAATGGCAAAGGAAATGTGAGGACACACTGTATTCATTGCTGGTGCTTGGAGCTCGTAGGCCAGTGCGACATCTGGCATCAGTAGCAATGGCCAATATTATATTGAAGGGTGATTCAATCTCAATATACTCTAGAGCAAGCAGCCTTCAGGGTTTTCTTTCTGATGGCAAGAGGAGTGAAGCTCAGAAAGTTGCTGGTGCTTCCCAATGCTTGGGAATATTGTATAGGTTCTTCGGGAGACGAATTGTTTCTGGCCTACTGGAAACAACTACTATTGTTTCAAAGTTACTAAAGTTTAATGAGGATTTTGTGAGGCAAGAGGCTCTGCGCATGCTTCACAATGCATTGGAGGGATCTGATGGTAGTGCTGCTTCTGCAGCTTATACAGAGGCTTTTCGTGTAATTATGCGGGTAGGAGTTGGGGACAAGTCTCCGCGTGTCAAAATAGCTGCTGCAAGATGTCTTAAGGCTTTCGCAAATATTGGAGGACCAGGGTTGGGGATTGGAGAACTTGAAAATTGCTTGTCTTATTGTGTCAAGGCTCTCGAGGATCCTGTGAAACCTGTAAGAGATGCCTTTGCTGACGCTTTAGGAGCATTACTGGCTCTTGGAATGAATCCTGATGCACAGGTACAACCAAAGGGAAAGGGTACTACTCCTAAGAAGCTAGAAGGGGGCTTACAGAAGCACCTAGCACTCCCATTTTCCAAAGTCAGTGGACCTCGTCTGAAGGATGTACGTATTGGCATTTCCTTGTCATGGGTATGCTTTTTACAGGCTATGTGTTTAAAGTACCTACATCCAGATAGTGAGCTACAAAACTATGCTGTGCTGGTCATGGATATGCTCCGTTCGGATACATCTGTTGATGCTCAAGCACTGGCGTGTGTGCTGTATATTGTGCGAGTTGGTATGATAGATCAAATGAGCGAACCAATTCAGAGAGGCTTTTCAGTTTTTCTGGCGAAGCAGCTTTTGTCATCAGATTCCACCCCATCCATGAGAGTTGCTGCTTTACGAACTCTGTCATATGTGCTGAAAACACTTGGCGAGGTTCCACACGAATTCAAGGAAGTTCTTGATGACACAGTTGTTGCAGCATTATCCCATAATTCAGCATTGGTAAGAGTTGAAGCTGCCTTGACCATCCGTATGCTGGCTGAAGTTGATCCTTCTTGTGTTGGTGGCTTGATATCTTATGCAATGACAATGCTTAGTGCAGCAAGAGAAAATGTTTCATTTCAGAAGGTATCCAACTTTAAAAGGGAGCTTGACTCTCTGCATGGGCTAGCAGCAGTTTTGGCTTCGTTAGTGTCCACTTCACCAAAGTTACCACTTGGATATCCAACCAGGTTGCCCAAATCTATCCTTGATGTTTGCAAGAAGATGCTGATGAAATCCAGCAGGAACCCTATAGCAGCTTCTGTAGAAAAAGAAGCTGGGTGGAACCTTCTATCGTCACTATTGACTTCTGTGTCAAAAGAGGAGCTTCATGACCAAGTGTTTGACATTCTTGCCTTATGGGCTTCCACATTCAGTGGAATTACTAAAAATCCAATGAACCAAGTTCAAGATCGCACATCAGAAATAGGAGTGTGGTCTGCTGCCATTGATGCTCTTATGTCATGCATAAAATGTTTTCTTTCTTCTGATCCTGTGGATACAATATTGCTGCAACCTGTTCTTCTATACCTCAACGGAGCATTGTCCTTTGTATCCCAGTTAGCAGGCATAGAACGAGGTGAAGGAAGTTCTTCAATGGACGTATTTATTGTTAGGGTGTTGTCAGCCTATCAAGCACTCTCAGATCCATCTTTATATGAAAGTGATCATGCTTCAATTATTCAGATATGCACTACCCCTTTTAGGGAAGCGTCCAGATGTGATGAAAGCTCTTGTCTGAGGATGTTGTTAGACAAGAGAGATGCCTGGTTAGGTCCTTGGACTCCTGGAAGAGATTGGTTTGAAGATGAACTTCGTTCATTTCAAGGGGGCAAAGATGGTGTACTGACATGTGTTTGGGAAAATGAGCCTCCTAGTTTTCCCCAGCCTGAGACCATAAGCAAGATGCTGGTCAATCAGATGCTTCTGTCGTTCGGAACCATGTTTGCTTCTCAGGATAGTAGAGGGATGCTCTCCTTTCTTGGCATGATTGATCAATGTCTGAAAGCTGGAAAAAGACAGTCTTGGCATGCAGCCAGTGTCACCAATATTTGTGTGGGGTTACTGGCTGGACTCAAGACATTGCTTGCTCAACGCTCTGAACCCCTGGGGATGGAGATACTGACTGCTACTCAGTCAATTTTTCAGAGTATTTTAGCAGAAGGTGACATTTGTGCATCGCAACGAAGAGCATCATCAGAAGGGCTTGGTTTATTAGCACGGCTAGGAAATGATACATTTACTGCCAGATTGACAAAACAACTTCTTGGTGATGTAACCGGCAATGTAGATTCTCACTATTCTGGATCAATTGCTCTTGCTCTTGGTTGCATACATTGCAGTGCAGGAGGAATGGCCTTGTCAAGTTTGGTTCCTAACACAGTCAATGTTGTCTCATCGCTTGCTAAAAGTTCAATATCAAGTTTACAGATCTGGTCCTTGCATGGACTTCTTTTGACCATTGAAGCAGCCGGCTTGTCTTATGTGTCCCAGGTTCAGGCAACACTTGGCCTGGCAATGGAAATTATTTTATCAGAGGAGAGTGGTTGGGTTGACCTGCAGCAGGCAGTGGGCCGCCTAATTAATGCTATAGTTGCAGTCACGGGCCCTGAGCTTGCCCCTGGGAGTGTATTTTTTTCTCGCTGCAAGTCAGCTGTTGCAGAGATCAGCTCCTCCCAAGAGACCGCAACACTTCTCGAGAGTGTCCGCTTCACACAACAACTCGTTCTTTTTGCACCTCAAGCAGTTCCTGTACATTCTCATGTGCTGACTCTCCTTCCAACTTTATCCTCAAGACAGCCGACTTTGAGACATCTAGCTTTGTCCACACTGCGACACCTCATAGAAAAGGATCCGGTGTCCATAATTGATGAACAAATAGAAGAAACTTTGTTCTACATGTTGGACGAGGAAACTGATCCAGAGATTGGCAATTTAGCTCGTAGTACGATTATGAGATTACTCCATGCATCATGCCCTTCACGTCCATCCCGTTGGTTGTCAATATGCCGCAAGATGATTCTTTCTACATCAAGACATAACAATACAGCGAATGATTCAACTGGTATGGATGGTGAAAGAACCTTGAGTGTTGGGGATGATGATGAGAGCATGGTCTCTAGCTCCAAACCATCTACAAATCGTGGCCATGCGTTTGACTATTCTAGCCCCAACTTTTCAAGGGATAAGCACCTCAGATATCGAACAAGAGTCTTCGCTGCTGAGTGCTTGAATCATCTTCCTGAAGCTGTTGGTGACAGTCCTGCTCACTTTGACCTCTCATTGGCGAGGGAACCACATGCTAATGGGCATCTTTCAGGAGACTGGCTGGTTCTTCAATTGCAAGAGATCATTTCTCTTGCTTATCAGATAAGTACCATCCAGTTAGAGAAAATGCGGCCAATCGGTGTTACACTTCTGTGTACAATAATGGATAAGTTTGCAGCAATTCCGGACCCTGAGCTCCCCGATCACCTCCTTGTGGAACAGTATCAGGCCCAACTGGTGTCCGCTGTCCGAAGTGCTTTGGACTCATTATCAGGCCCAATTTTACTGGAAGCAGGCCTGCAATTAGCCACTAAGATGCTAACTAGTGGAATTATTAGCCGAGATCAAGTTGCAGTCAAGAGAATATTTTCATTGATTTCACGCCCATTGGATGACTTCAATGATCTTTTCTATCCTTCATATGCCGAATGGGTGTCATGCAAGATAAAAGTCAGGCTTCTCATGGTCTATGCATCTCTTAAATGTTACATGTTTGCATCCTTAAGGGAACAAGGTGATGAAATTTCCGATGAGTATCTAGCTCTGTTGCCACTGTTCGCTAAGAGTTCAAGCACTCTAGGAACATATTGGCTTTCCTTTTTAAAGGACTACAACATTGTTCATTTCCACTTACGTTTGGATAATTGGGAGCCATTTCTTGATGGAATCCAATCATCAGTTGTATCAGCTGAGCTGCACCCATGTCTAGAAGAAGCTTGGCCTGTAATTCTACAAGCACTGGTGTTGGACGCAGTTCCTGCAAATTCTGATTTGATTGAATCTCCTCCAACAGATAGAATAGAAAATATTCATACGTCTGGACACGGCATGGTGGAGTTTCAGATTGATGATTTCAACTTTTTGTGGGGTTTCCTACTGCTGATTCTGTTTCAGGAGCAAGATGTTACACCCAGAGATAATATTATACCAGTTTGTCAAATAAAATCCAATTTCAGCAGTAAAATCTTAGCCGATGACTCCAGTTCTTCTTCAAGTTTGAAGAATATTTTCTCCTCTGTCTTTCAATTTATGTCCACCAAAAGTTTCTTCAGTTCTGGATATCTCAGTTTGGATGTGTGCACAGAATTACTGAAGGTATTCTCATATCTAGTTTTTGAGGAAGATAGATGGGATTATCTTGCAGCCTTCTTTCTATCACAGGTTATTCAGAACTGTCCTAATGAGTTCCTTTTAGTGGAGAGTTTCACGTATTTGGCAACAGAACTATGTCTAACTTCTCTCTTTAAAGTGCTATTAAGTTGTGATGGGAGTTGTCAGAAACCGTCAGGCTGGGAAGGAGATATTTCTGTTGCACTTAATGCTGCTTCAACTCTATTAGTACGCTCTGAAGCTAAGATGCAGCTAAAGTTATTGTTGCCCTTTCTCCTTATTGCTTACAAGTGCATCGGAGAAGCATCAACTGAGATGGCCCTTTCAAGAATAACCTACTTTAGCCAGACTATTACTTCTTCATTGAAAAAACTCGGACAATCTGAACTTGAGGCTGATGGCGTTACACACTTTGTATCAATAACCAGAGCTAGTGTAGATGCAACAGTTAGTCTGACTAATGACTGTGTCCAAGCAATTCATCAACTAGAAGAGAAGAGGTCCAACCTGCGCAAGATGCTGCTGTTGAAGCTTTCCTATTCAGTGGAACAGCTTTTTACTTATGCCACTCTAGTTTATACTTTCGAAGGTCCTAGAGAGAGACAAGAAATGAATCCTGTCTTTTATAGAGTTTTGCATCATAGTATTGAGTGTGCCCGAGCTGTGCTTACTGATCCTGACATACAGATTCAAGCAGTTGTCTTGCAAGTTGTGAAAGTCATGCTGCAAAAAAGAATCGGTGCAGAATCTGATCCTTTCTTAATTTTCTACCTTGGGGAGCTTGTCGGCGATATATTTGTCATTCTCCACAACATTTTAGAGAACCCTATTAACAGAGAAGCAGTTGCTATTGCTGGGGAGTGTCTCAAATTTCTAATGCTTCTTCAGACAGTGTCAAAAGAGTGTGATTATGAGAAAGGCCTAATACATCTTATTCTGGAATCTGTTCTGATGATATTTGCGACATCTGATAGCTCTCTTTCTCCGGAGGCTCATGATTTACAGAGCATTGCTGTTAAGCTTGTCGCACAACTTGCTCAAACTCCTAGTTCAGCATCTTCTGTCAAGGATATTCTTTTGGCAATGCCTACTACACGAAGACAGCAGCTTCAGGATATAATCCGTGCTTCTGTTGTCCAAGATAAGAACCCACAACCCATGGCATCCACTGGACCACCCCTAGTGATAAAGTTACCTTCACAGACTCCGCAAATTGTAATGAAGAATCCTGTTCCATTAGCAGACCCCCCAGAGGAGTCTAATAACAGTAGTGTGGAAGACGAAGATGAGGAAGATGATTGGGACACTTTCCAGTCTTTTCCAGCTTCAGGCAATGAAACTGCTCCAGCTCTGGAAAGATCTCCATCCATCTCAGGCAATAACAGTGGAGAAAACAGTGATGACCAAGGGCACTCTCCTAGCACTAAAGAGGGCTCCAACACAGAAGATCATGAGTTTGGTGAAGCTGCAAGTACGTCTTATATACCCGATGGTAACGATCAGATAGAAAATAGCCAGAGACCTCAAGATGGTTCTAGCGATCATCAGCAGTCTGTTGTGGTGTTTCCAGGTGCAGATGAAGTGCTGCCTAATATTCAGTCCGATCAAATTGAGAATCAGCATACTTCACCTTCTGTGAAATCACCCAACAAGGAAGACAATCAAACTGTTTTGGATGTTCAATGTATAGATAGCACAGACTCATATGAAAATCCGTCTAATGAGCTTTGTTTGGGGACTTCTCTCACCTTAGAGCAATGTAGTCAACCTACAGAATTATCAGCTGATAATGACGAGCCATCTATTGAGCATCCTCTTGAAGAGAACAATAACATTGACCAAAACATCTCAGCACTCTCAATCGATGATTCTGAAGACACATCTGCAGTAGAGAGCTCTAACTCAGGGCATCATGAGAAAACGAGTAATCTATATGAGCAGCGCAGTTCGCCTCCTAATGATTCAGAAAACGACAGCACCATGTTGGCAAGAGAGTGACTTTACATAAGTAGGCCATGGGAGTGGTTGGGAACTAACATTTTCTGGTAGCTAGCGAAGGTTACGTGCTTGATGAATTCATGATCGTTTGCTGGCCCACTGCAGTCATGACAGTACATTAAGCTATTATCCTCTTTTTGTTCGAGGGACTATTTTTTAACAGGCTAGTTAGTGCCCACAATCCCATTACAAAAGAATTATGGTTTATTCATTTGTAGTAGGCTGGGAGATAATAGTTTTTTCGTGAAGATTGAAAAATCGAGCCGAG
>one_Unigene_BMK.14788
CAGAGAAATATCCAAATCGTTGAGCAATTAACCCTAAAATTCGAAAATTTTCAAAAGGAAGTCCGAATTCGGCATGTCTAAGGCGCCGGCTTCCTCAGCCGCACCGCCGCCGCCTCCATGGATCGAACTACCCGAGGATTTGACGGCGAATATCCTCCAAAGGCTGCACGCTGAACAGAGACTGGGGGGTGCGCAGTTAGTGTGCAGTACATGGCGGAGAGTCTGCAAAAATCCTGCCATGTGGCGCGTTATTGATTTGGACTATCGACGTTGCGAGGACGAAGCAGAATTTGACTCCATTTGCCGCGGCGCTGTGGATCGTAGCCAGGGACAGTTGATCGAGCTAAAGGTTATCAATTTGGATGAAGCGTTTGGGTTTCTGAACTACGCCGCCGAGCGATCAAGTCAGCTCCTATGCCTTACACTCGCAGGGTATGAGCAAATGGAAACTGATTTGACTAATACAATAAAAAAACTCCCACAACTGGAAGAGTTACACCTCATCAGGATGCCATCACTCACCCCCAAACAATTTGCAACCATTGGCATCTCTTGCCCCTTGTTGAAATCATTTACATATAACCAACAATGGTACGAGCATCCATTATTTCCAGAAGATGAGGATTTCCATGGTGAAGATTTCTGCACTAAGCATGCTATTGCAATTGGAAAAAGCATGCCTAATCTGCGCCATCTCAGACTTTGGGCACTGTATATGAAGAACAAGGGAGTGGAAGCGATTCTCGATGGCTGCCCCCACCTTGAATCACTCGATCTTCGAAGATGCTCTGGTGTTGATCTAGATGAAGCTCTGTTTAACAGATGTATTGAGCGAATAAAAGATCTGATACTCCCTTCTGACGGTAACACTAGTGATCCTGATTTGCTTGAAGATCCCAGATATGATGGTTGGGATGACAATAGATCATCGAATTTGGCTAAGTTCAGCATGTCTGATTTGTATGATGACGGCTTCGATGATTATAATGATTGGGGAGGATTTTCTGGTTCTTACTATTTCTAATCTTGAAAGACGAAAATGCTAAGGTGTCTGATATTTCAAGACGCGTCTTCACTTTTTATGTAGGTGTTACGGTAAACGGTTGGGCACCGGGGGGGGAGCCATGTTAGACTGTAAAGTTTCTACAATGCATTTCTGGCTTAAATCTATATGGACAAATACCACTCCTAACATGTTAGTAGAGATCGGAAGAGCACACG
>two_Unigene_BMK.15313
CTGGTTAGCAGGTTCCAACTGTGAAGAAAATGTTACATACTAGATAGTATATAATTCCGTTTTTCATCAGTCAACATTTTCATCTGCTAAGACCATTCCATATTCAGAGGAATAGACTTAGATAAAACAAAGTAAGATACATAGTATTCATATGTTTATAGATACATATTACAGTGATTCAAGCACACCTAAAACCTCAGACATTTTTGGTCTTAATCCTTCATCTATACTCAGACATTGCAGACATATCTTGGCAACTTCATATGCATCTTCGGGAGGGTATTTACCCTCTAATTTGCTATCCACAATTCGCGCCAGTCTTTTTTGGTCATTCAAATAAGGTTTTGCAAAATCAATCAGATTATGCTCTCCCGCAGGCTGTTTGGAGTCAATAATTCGACGCCCTGACATTATTTCTAGCAAAACTGCTCCAAAACCATACACATCAGATCCCATAGTCAACTCACCTGTTTCCACGTACTCCGGAGCAGCATATTCATATGTACCCATAACTTTAATTGATACATGACTCCAGAGACCATCTCTTGCAAGACCAAAGCCTGACAACTTGGTGTTAAAGTCACCATCTAAAAGAATGTTACTACTCTTAATATTTCGATGTATGACCGGTATTTCCAAGTCATGCAAGAAGGCAATAGCTCTTGCAGCACCTATAGCCACTTTGACTCTTGTTGCCCAATTAAGGAAGTTATGCCCTCTTGCGAACAAATGGTTGTCCAAGCTTCCTTTGCGCATGAACTCATATACCAAAATCCTGTTGTCTGCGTTGCAGCTATATCCAACAAGTTTGATCAAATTCGGGTGACGGAGTTGACTCAAATAATGTATTTCATCTGCCAACTGCTTATTTCCTTGATAACCTCCACGATTCAACTTCTTGATAGCAACAGTAATCCCACTTCCAGGCTTCGCTGCAGTAAGATTGTGTTCATGGATCCATCCTTTATAAACACAGCCGAATGCCTCTGCCCCTTTTCCCCACAGCATGCCTGGGTGAAAGTTTTTGGTAGCTTTTTTTATCTCCCCATACTCTATGACCTTCACATTACGGAAGACGAAAGTTTCCTGACTAGAAATATCTCCCGGATCGAGCCTCTCGTTAGAATATCTATAATCGTGAGGAACATCGGAATCAAAGCTGGGACGTGCGCTGAAATCAGTTGAATTTGAGGTGCTGAAGCTGTCACAGAGTGCAAGCCGCCGGAAATCTTCTCTCTTTAGAACAGCTGCGACCAACTTCTCCCAGTTATCATAGTTCCTCGACATTGAATCTCAAAAAATTCAATATCTTTTTTGGATAATGAAGCGTAGATAATTGAGAACAGAATGTTGAGACAATGATCCACCACATGTGGAAGCCGCCATCATCTAGCTTTGACTATCAAATCGGTAAAATTCAACTGTGGTGCACACGCCTTTGAAGTTTTGTCTTCCACAAATGCGGCCACCAAAATAGTATAAACAACATG
>one_Unigene_BMK.17456
CCGCACACCGTCACATTCACCGCCATCCCCGACGGCACCCCGCCTCCGACCTCCTCCTCCGAGGAAGCCGCGGACGGCCAGAAGCCGTCCCGCTCCGTCTTCGGCGGGCCCCACTTGTTCGTCTCCTCCCCGAAGTAATCGTAGCTCGCCATCATCGCCAGCACGTCTGTGGTCGACCCTATGAGGGTGGTGTTGAAGAACGTGACGGCCTCCGCCACCAGGGGCGTGTCGTTCACGTTCTTCAGCCCCGACATGCACCCGTACTGGTACGCCAGCGACGCGCTCATCCACGCGCGCGCGTCCCTGACCCCGCCCGCGCCGCGCGGCAGCGCCTCCACGGACATGGCCGCGCGTCGGTCCGAGTGGCGGAGCACCTCGAGGCAGAGCTTCGACGTGTCGGAGCGGTTCACGTTGTCCGCCGACCCGTCGAGGATCTTTTCCACCGTGGCGATGGCCTCGCGCAGGTGCCGCGTGGACACCTGCAGCGAGGCGTTGATCGCCTGCAGGGCGGTGGCGGGGGCCGGCCCGGCCTCGCGCCACTCGGACTTGAGGGAGGCCTCGCAGGCCGAGTGGTTGCGCGCCGCCTTGCAGGCGCCGTGGATGACGGCGGCGTTGGAGTAGACGGGGAACTTGCGGTGGTGGGAGGGGGTGTAGATGTTGTAGATGACGGTGAATATGATGAGAGAGCAGCAGATCAGAACCACCACCAAAATGGCGGTGAATTTTGATTTCCGGTGAGTCTCGTCGTCTGCAGCCATTTTTTTGTGGGGCGATTCGTTTTTTTTTATTCAGTGGTGCATTGTTTGTAATTACTGATGAACGAATTGTGTTCACAGCAGAGATGATGGTGCGTTATTTTGAATTTATTGCAGAAGGGGTACCCAATCCGTTAACGTTGAGAAGGATGTAGTATAGTTTAATTGGGTAATTCCCTTTGGAAAAAAAGTTGAATGTTAATTCAGCACTCCCTTTGGGGGAAATATTGATTGAGTGGAATGGTTTTATACCAATTTAAGAAAAAGGTTTCGTTGCTATTTTTATGTAAAATGGGTCTGAATTGGTGGTTGAATTGTTGTTTGAGGCTGAGAGTGCAAACG
>one_Unigene_BMK.19335
TGCACTTGCAGTTGCATACATGCATGGAGGGGGACCTTCACCCTCCGGCTCTAGTTTCCTCCATTCATATGGCTTTGCAGCAGTGTCCAATGCCCATACATCAGCTAAAGGCCGTTTCCCATCATTTCCCCCAATTGCCATTAAATACCGCTGTCCCACCAAAGCCATTACATGCCCATACCGTGGGCCGGGGCAAGGACCATGCACCGCAACCCTATGCCATCTTGGCCGTTGCTGTGTAAGATCCAGAACATGAAGATCTTCAGCCGATAAACCAGCCGGACCAATCCCACCCTGAATAACAACCATGGTGCCTACAGCAGTTGCAACATGAGCCGCCCTAGGTGTGGGTGGTTCCCCAATCGGGGTTACACATGACCACTTATTTGCCAATACATCATAGCAATGCACATCTGCAGTAGCACCAGCCAAACGGATTCCTGCGCTTCCCGCAGAAGAAGGAGTTCCCGATGCAGCTGAATTGCCTTCGAGCGCCGTCGCCCCTCCAAATAGAATCAATCTCGGCCCAATGTATCCAGGACTCCCCTCCTCCCCAACCGCCGGCACCGCTGTCAGCGTGTGACCACATCGCGGACCTGGACCATCCTCCTTCTTCTCAATTATCGCGTTCACCACAGTATACATCGGCGCGCAGCGTGGCCCGCCCACCGCCGCCCCTCCGCTATTACTATTATTGATATTGCTCTGCTCCTGCTGCAGCTGCGGCGACGAGGATTGAGATTCGCCGGACAGCAGCGCGACCGAATTAGCGGCCGAGGCGGAGTCTGGCGACGGATCCCGATCGGTCTCGCCGGCCAAAGCGGA
>one_Unigene_BMK.19376
GTTGGCCTCAATCGTATGCATTTCCATATATTTCGACGAACAACAGATTCGAGGGTATCATGTATACAGGTAGGATATATAATTAAATCAGTATTAGTAAATGAAAGGGATGATAGCACAACGGTTTCTAGGATATTTGTCAAATTTACGGACATACCATCTATGAGTTTCGCCAGCAGCAAGGGAGAGATTTGCCACCGTAAAAACAAAGACCAACCAGGTTGTAATATCAGAAAAGCCGCTTGCAATCACCAGCCCGCCATATATAACAGATTCTGCAAGATAATGTGGAGACGAAACGTATTCAAACCAATCACACTCAGGAATTGCATACTCATTAACCTTATTACCATTTTCCCTTATCGAGCCAAGAATGGCATGGCAATGGTACTGATGAATCCAACCCCAGAAGAAAAAAGCAGCACCAATCCACACATACCATTTGAGTTGCAAAAGAGGATACACGTACTCCCGGAAACTAGGTTCTGTGACTTGCATTCTATCTTTCCCTTTAACAATAAACTCTGCAAGCAAATTTGCCACAAGTTTGAATACCTCCACAGAGTATGTGCAGCAGAGGGATAGTGGAGCTGCCATATAAAAAAAAAGGCCGGTGAGGTAGCCAGCAATATGCATCCTCGCAGAGGGACTATACTTGAATACGTATATACTCTCTATAAGGCGGCGCAAGACTTGTGCTTCCATCAACAAAAGCAGAAACACAGAGTTCCATATCCCATATTTGTACTCTCCCATTGACGAATGCGAGTTGCGAAAGGAAAACTCTTGCGAAACTCCAGTAAAGTGGCTCGCAATAACCGAATACAGGGATGACTCTGAAACTACTGGAGCCATTTTGTATGCGTAGATCCAAGTGGCCACAAGCAGAAAAGTAGTCCATATAAAACCAACAATGTAAAAGTGACAAAAATATCTCTGGGGAACACTGAATTTAGTTGAGGAAGAGTCCATAATCTTGCCGCGGCCGGCGAGGAGAAGCAGGAAGCGGCGAAATGCGCTGAATTGGGGGGAGGGAATGAAGGCTGCGAGAAGTGGCAGGGTGCATGAAATCCACGCCGCTCTAAGGAGGAGCACCACCGCCACGGAAGACGCCTGATTCAGCAGTGA
>one_Unigene_BMK.10025
GGCCGCCTACGCAAACTCAAACCTCACTCTCTTCTCCGCCTCATCCTCCGCCGACGGCGCCGCCACCATCCGCCGCGTCGCCACCGTGCGCTGCGGTCCGCGCGACAACCGCGGCCCGCTCCTCAAAGGTCGAATCCTCAGCACCGAAGCCATCCAAGCAATCCAAGCCCTAAAGCGCGCGTACCGATCCGATCCGGAGAGCCTCCCCACGCACGCGCTCCGCCGCCTCATCAAATCCGACCTCACCGCCGCGCTAAAGGAGCTGCTCCGCCAGGACCAGTGCACCATCGCCGCCGTGGTGTTCTCCGTCATCCAGTCCGAGTACGGCGCCGACCTCAACGCGTACGCCGAGATGGTGGTGGCGCTGGCGCGGAAGGGAATGGCGGCAGAGATCGACGCGCTGGTCTATCGGATGGAGGAGGAGGCGCCGGCGGGAATCGTGCGCGGCGAGAGCAGGGGGCTGCTGAGAATGGTCAAGGCATTGATCAGCGCGGAGAGGAAGGAATCGACGGTCAGGATTTACGAGATGATGAAGAAGAGTGGGATGGGGTCCACGTGGGAGGTGGATGAGTATTTGGGGAGGGTTTTGAGCAAAGGGCTGAGGAGATTTGGGGAGGGAAAATTGGCCGATGAAGTTGATTCAGAATTAGTGAGGTTGTACAAGGCCATTTTTATCAAATCATGACTTCTATTGTTTCTGTTTTACACTTCTTTTCATCGAAAATACTACAAATATCAGAG
>two_Unigene_BMK.15319
GTGAGGGGAATTTGGAAATTAAAGGGAGGGAAATTCGAATTCCGTGCTCGTGCGGTCGATTGCGGAGAGATGATGATGATCGTTCCGCCTCCAGCGCGATGAGTCATTTCGGATTTTCTCCTATCTCCGGCCCCCGCACGCCGGATTTTGACTCTCCGGCGGCTTCTCCGATTCGCCGCGTAAAACAGGAGGGCGTTGTGGGAGAGGAGGAGGAGCAATGTAGTCCGGTGTGTGTGTTAGACGCTTTGTACGAAGACGAGGAGCATCCCAATCTAGTTGGAGATGATGAAGACGAGTACGATGATCTCGAGCCCGCGTATGCGAATATCGAACGAGCTAGAAAACAACTTCTAGAGAGACTTGAAAGATTCGAAAAACTTGCCGCACTAGACCAAGTGGACCTCGAGCAGAAGTTACTAGAAGCTTCTGACGAAGAACACGGCATAGAATTCGAGCAGTTATTATTACGCAGAAAACAACGTCCATCATCCAGTCTGAAAGAAAGTCGCATGAAGAGGGCAATAGGCGGAGACAAAAGCAAGGTAGTTATGGGCCATTTGTGGCGAGACGCCTTAGATATGATGATGGAGGTCGAGTTCAAGACGGAGGCGGGGGTGGAGGAGACGCCTTAGATATGATGATGGAGGTCGAGTTCAAGACGGAGGCGGGGGTGGAG
>two_Unigene_BMK.15321
GCCAGTAATAGCGGAGGACTTGATGAAGAACTTTACAGAAAGGTAGTTCTAAGTGACTCCGGAGTTGAGGGACAAGATGGAAACAAAAGGCTCTGTAGTGATGACACGGTTGTGGTTAGGTTTGTAGATACTGCGCTTGTTGGGAAATCCAACGCAGAAGATGCGCGCCATCATGGTCTTGTTGAACCTACGATTAATACAAAAGAGGCCATGAATGCCATTAATAGCATGTTCCAGGAGCCGTTAGAACCATCAATCTCGGGCAGGTCAAGAAGAAACAAGTCTAGTATTGGTAACAATGTAGAGAATGGATTTAGTGTTTTCAGTGATGAAAGCTTAGAGTCGAAGCAGAACTCTCCAGATGTTCCATCGCTGCCCCAACTGACACCACCTGACACTAGTCAGCCTCTGGGAGAATCATTTGAAATATACGTGGATGGAGAGGAAACTGTTGATGTTAAAGAGATAGCAAATGGGAAAGGTATACCAGCTCGAGATACTAATCCTGTTGACATATCTACTAGCCATGCTACTGTGTTTGCTAGACCAAATGATCACCCTTCAGCATTTAAGGACCCGAATCTTAGGAGGCCAATCCGGGAGGATACAGCAGTTTATAGATTTGTAGGTTCAACCATTTCTGATGAACCGGAGGTAGAGAATGCTTGGCACCATGGCCTTGTAGACCCCACCATTAATCTGAAGGAGGCTATGCAAGATATCAATAGCATGTTCGGAAAGCCAATTGAGTTCACAAGGAAAAGAAGGCCAAGGAAACACGTCGAATCACCTGAAGTGAAAGATCATAGTGGAGGGTTTCTCATACTTCCTGATGATGATGAACCAGAGGATACAAAGCCTGATCCTGCTAGTGGTTTCTTTCGAAAACCTATTGCTTCGAAATGTAACCCTGATCAGAGCCGAAACAAAATGCCAGAAGATATGAACAATCAGACTGGGTTTCTAATCCTTCCTGATGATGAAGAAGATAACCAACAAGAGAGCTCCTTGCCAAGTTCGTCTACAAGAAACAACAGTG
>two_Unigene_BMK.15322
GAACTGAACACACAAATTATATATGAAGGTGGCTGTCACGTTGTCAACAATGTGAACCCCAAACCATCCAAATAAATCGTTTTAGTTGTTTCCACGTTTGCTCAAATTCAAACCCCACAACCCAACTATAAACACCAGCAACAATCTCAGCATTTCACAACACAAAATCTTGGGAAACAGTCCTCCTACCTCGTATCGTCTCAACGATGGCAAACCGTCGACACCTTGCCATGCTTCCTCTCCTCTTCCTCACCCTGCTCCCGCTCTTGACGAATGCCTACGAGACAACCCCAAAACCAGCAGCGAAGGTGACCGATGTGGTGGTGGAAGGCCTCGTCTACTGCCAGAGCTGTGAGAACTATGGGTCGTGGCACCTGAACGGAGCTAAGCCTATTAAAGCGGCCACCATCGGCGTCATCGGCTTTTAAAAATCCATTGGCATTGCAAACAATTTG
>one_Unigene_BMK.12951
ATCTGTCCTTTTGTCAGTTTATACCACCTTCAACACCAGAGATCCTCGCAGCAATAGTTCCCATGAGAGAAGGGTAGCATTGTATCTCAGTGCAATTGGGGAGAAGTTCTTATCAATATATCGATCATTTGGAACCTATATTGCTTTTCTCACCATTTTGTTTGCGGTATATCTTGTGAGACCTAATTACACATCGTTTGGTTACATTTTTCTTCTCCTCATCTGGATCATCGGAAGACAGCTTGTTGAGAGGACAAAACAGCGCCTATGGTTTCCACTCAAGGCATATGCGATTGTTGTTTTCATTTTCATTTATATTTTAAGTATTTTTCCCACTTTGGAGACATGGATGTCCAAAAAGGTTA
>one_Unigene_BMK.13366
GGGATATCATACTCCAAGGTTCCTGTGATTAAAATGAGAGTAAGTACCAGATCCAATAGGTGACAATAGCAGTAAACCCTCAAATAGTCCAGAATAGTCCACATGCTCTTGGTTTCAAATGAGATATCTCGCCAAACAGAAGCATTTTTATGTTGAGAAACCATCTGATGATAAGTAGATGACCATGAATAACTGGGTGCACGGTCTGCCCGGAGTTTAAAACATGCCAGCATAAATACCATATAATAACTGATCAGCATTCGGGGGTCATCAACTACTATCCCCAGCCAACACATTTCACAGTACTGGAAGTATATACTCGAGTTTTTCCAACAATCATGACAACATGTATCAGTTGAAGTAGGTACATGTTGACTGAAAGGCATCATAGTGCTCAACATTGCAAAATATTCAGCAAGAAGAATGATAGCAAAAAGAGTAACAAATACTGGCCAAAGCCTCTGTATGATAGGGCGCGCCAACAGAACACAAGTAGCAAGAGAGGCAATATAGAACAGAGACAGAGCATTTAACAGGGCAAAACTGGCAAGTAGCAGGGCTAACATGTTGATCTCAAGCCCAAAGAGGTTGAACATGTTTTCTATCCAAAACTTCAAATAAACTTTTAGCATTGTCTTCTGCATTTCAAACCTCTCCTGCCTCAAGGAAACAACTTTTTTCTTGTTCCACTTGTGACTTTCCTTTATGCTTCCCCAGATATAACCAAAAGAGAATTTTCTATTGCTTCCATTTTCATGAAAGCCTCTACCGGGAGACAAATCTTGAGATGGTTGATCATTTGCATGTCGAAAAGATGACCGTGAATTGCTCCTTATCCTTTGATGGGGCGGCTCACTAGATTCAGATGATGCCTCACTATCCCTGCTGGGGGTTGAAACAACAGTAGAAACATCTTCCTCCGAAAAAAATAAAGGACAAGGTTCCTCTGATCTCCCTGCATTCGGAAGAGAACCAGACATTCTTTCCAACCAGTGAAAAACATTATACTGAAGGATGCATGCAGCAATTACCAGCACTTTTGGCCTTAAACCTGCTTCTAGGCCCTTCAAACTAGGTGCATAGACCTGTAAACCCAGGAAAAGGGACAAATCATGGTGTTTTTGTCCTGGAAACATTTGAGCCAATTTACCGAATATCTGGAAAAGATACTCAACTGAAATCAGGAATCCCGTATATATTAAGAATGTTTTGGATGGGATTCTAGATGCTTTAGGGAACGCAGATGACAAGATGAGACCTAGAATATACAGAAAACCAAATGCACTTATTGGAGATAATGAAGCGTAGAACAATGCCACGAACAGAATCTTTTGACTGTGCCAGATCAAAAACCGTTTAATGAACCCCAAAATCCCAAACTGCAATGGATCAGCATCTTCCAAGTTCATGCGTTTGCTTT
>one_Unigene_BMK.13487
CGTGTGCTCTTCCGATCTAACCACTATAAATATTGATACCAAACCTTCCCTTCAAACCATGGCAAAAAGCCTCATTTGTACAAACCTTCAACAAATCACCCCAATTTCCAACCACCAAAAAAATGCCAATCCCCAATTTCTATTTCCAAACCCTAATTTTCCTCCTAACATCCGGTTCAGCCCTAACCGGAGCCATGCCCCCTCAAAACCCGGTCCAATGCACCCAGACCGGCTGCACCTTATCCAATTCCTACGGCGTTTGGGGCGATCGCCATCCCTGCCACGTCACCACCGCCGTCTACCCTACCACCGAATCGGAGCTCCTCTCCGCCGTGGCCGACGCCAGCAGGAGGAAGCTGAAGGTGAAATCCGTCTCCAAATTCTCGCACACGATTCCGAAGCTCGCGTGCGGGGGTACAATCCTGATAAGCACGGAGAGGTACAACTCGAGCATCGCCGTCGATTCGGCTAATTCCGCCGTGACAGCGGACGCCGGCGCGGGGCTGAGGGCGGTGATCGATCGGGCGGCGGAGGCGGGGCTGAGCCTGGCGGCGGCGCCGTACTGGGAGGGAGTGAGCGTCGGCGGCGCGGTCAGCACCGGCGCGCACGGGAGCTCGTGGAGGGGGCGCGGCGGCGCGCTGCACGACCACGCGGGGGGGATTAGGATGGCGGCGGCGGTTTCATAGGATTTTATGCGGTTGTGGAGGTGGAAGAGGGCGGGG
>two_Unigene_BMK.15328
GAGAAAGTACGACATCAGGATTCGTTCCTTGCAACCTAGTTCAGCTGGTTTTGGTACTCATCTTGTCTCATGATGGTCGTCAGTTGAACCAGTACCATGTATGCATCGAACCTATTGCTTAACACCGAAGAAGTCATGTTGGCACCCATGTTTTCATGCGTAAGTAAGAAGCATGAGGTAAGCTGCTTGTATAGAATTTGATTTTTTCCGTATTTTTATCTCTGCTTGCCCACTTAATCATTGTTAGTAAATTCATACATGGTCGAGCTGAATGAATGATAGTCGATGTTGTACAAAACTATGAAACCTGCATCAAATGTGGGGATTATGTCGGTAGTTGAGTCCAGTGGTTTGTTCATTGTTTGGTGATTCAGTTTTTGTCGATGTCGGCCTACCTGTCCAGAACGTCGATTTGTTGCTTTCATCCGACTTGTCAATTGTGTATCCATTATTGGCGTGCTCAAGCTTGGGTTTTTCTAAGGTTGTTAGGTCTTGTAGGTATAAGGTGCTAAACGATTCGAACTTACGACTAATGAAGCTTCTTATATTGTATGTGCAAATGATTTGCTGATGAGATAGTGAAATCTCCCTGACG
>one_Unigene_BMK.12518
GGAAATGAATCTTGTCGATCTTCCTCACTCTAGCTTGAATTTCTCATTATTGCCTTGCTTTTCTAGAAACTCTGAACCAGTCAACCATTTCCCCTCCGTCAATATATCCAGAAGATTTAGATTCTGTTTATGTTGTTATAAACTCAAAAAGGCTGGAGTTCTGTTTTCGTGAGGAATAGCGATCAGTAGTAATGCTCCCTCTATTGAAGCTAGGAACGCTTGCCCTAAAAACTCTGAGCAAACCCATTGCCGCTAGACTCAAGAAGCAGGCTGGGATTCACCCCAAATTCAGAAATATGATAGTTAGCGTAGCTCAGGCTAATCACAGGATCACAACAACCATGCAAAGGCGCATATATGGTCATGCAACAGATGTGGAAATCCGACCTCTGAATGAAGAAAAGGCTGTTCAAGCTGCAGTTGATCTCATGGGGGAACTTTTTGTCTTCTCGGTGGCAGTGGCTGCTTTGTTTTTCGAGGTACAGAGAAGTGCTCGATCAGAAGCAAAAAAGGAGGAAATTCGCAGGCAGGAAATGGAGGGAATGAGACAACGGGATGAAGAGTTAGCTCAGGAGGTAGAGCTTCTGAAGCAAAAGCTAGCAGAGATCGAGAAAATGGCCAACGCACGAGGCCTTGCCGGAGTGTTTAACTTCAGGCAGGCTCAAGCTGAAGAAGCCAGGCCAACACCTGCAGCTTGATCTGCTGGAATCACTAATAATTAATCTAGCATTGGATGAATCAGCTTGACCCTGATTCACCTCATCCTATTCTTTTACCCATTTTTTAAAAGAAAGATGTAAAAAAATAAGATAAATCAATTTGTTGTCATATTTTTGGCATGGGTTTTTAGTTGAAGGAATCTTGAAAAATATTTGAAGAATTGATCTTGTTTAGTGTTGATGATGGAATGTGATTCCATTCATTTGCTTAGTGATATTTGATGTGTAAAACAGGAT
>two_Unigene_BMK.15331
AAATTGTTGATGAAGGCTGAAATGAGAGAAGAAGTAGCCTATACTACCTGCTGGCTGAAGTCAAGATTCCCAAAAATGGTGAAGTTAATAGCACAAATGGGGATAGCATCAGAATGTGGCATCTCAGATTAGCTCACCCAGCTGAAGGCACAGTCAGAGAATTAATCAAAAAGGGTGTAGTGTTAAATTTGGAGAATTGAAAAAAGCAGAGAAGAAATCTATGGAAGAAATTGAAGAAACTGCCATGGAGAAATGAGAGAAACCGTCGGTGAAAGAGAGAGAGGGAAGAGAAAGGGAATTTCATTAATGACTACATTGTGGAAAAGTTGGTTTACAAACTACATTAATTTGCCTTATATATAGGCTGGAAATAAGCTAACTAACAATACTCTAATAGCCCCCCTCAAGATGGAAGCATCTTGACCACAAACACAACAACAAAACAACTACAAACTACTAAATCCTAATTACATTTATTCTCCAATTCTAGTATATCCAAAATAGCATTTGATTGTTGATATAAGAGAAGTCGGGAACTGCCGAAAAAAGTTTAAATCAAGCGCCACCCCAAATTTCAGCAGCAACTTCATAGACTTGAGTCACCTTCATCACAAAAGAAACTTGTGTTGCAGTTTGGAGTTGTAGGAACCTGCATTATCAGGTGCTCTTCCTCCAATTCAAACAAAAGCCAAACAAGAGGCTAGATAACAGAGATTTGAACTTGAAAACTTGGCAGAAAGTGCCTAGCAACACCAACAAACAGCACCAACAAACCAACATGTTTATTTGCCTAGCATCTCCAACAAACTGATAACTCCAAACACTTGAGAAAAAATACAGGAGCCTATCTAAAAAAGGAGAGAAAATGAGCTCTGGTAACACCAAAATGTGAAGAAGAGAGGAATTGAGAAAAAGAAGAGAAACCGATTTTTATCGGTGATTTGAGATTCATAGAAAAAACCGACTCAAACATCGGATTTGAGAACTGAGATTTCCGATACAAACATCGGAATTAAAGAGAAAACCGATTTAAGATGAAAGGAAACAGATCGGTGAACATAGAGATTCACAAACAATAGAGATGAATTCAACCGAAACTCGGTGAATAAAAACCAGAAACAG
>one_Unigene_BMK.27818
GATTTCCCAAATTTCCCAACTCCTCCTTAAACACTACTCCAAAATCATCCAAATCCCACAGAATCACCGCAAACAACTCATACGCATCTCAGAAATTAAGTCAAAGACCACTTTTGAAGAAACCCAAATCTCCAATTAACAATTTCTTCCTTGTTCTAAAATCCCCCAAAAGAATTAGAATTTGGGGACAAAAGAAGCTCAAAAAGCAGCTCGAGCCAAACACCACAAAAGATTACCAGAATATTCCTCCTACCTCCAAGAAACGATTTTTCCCCTATCAAATTCAAACCCACAACAAAAAAATCGGATAATTGGATAAAACCAGTTGAAAATATGAGCTGAAAATCCCACAGAGGGAAGGGGGTACGAAGAGCTCAATGATTGCAGATCACATACATGAAAAAGAGAAGTTTGCACTATGCAACAAGCAAAGCTGGAATCAAATTGAAATAGTAGTAAA
>one_Unigene_BMK.14235
GTTTTCCTTATTTTGGACCGTATCCTTTCATATTATATTGAAAACCCAACTCAATATTACAATAAACAGGTTGTTAATTGTTGTAACAGAACACAAGTAAAGCAGAGTAAAAAAAGTGGCTATGGAAGAAGGCTGAAAACAATCACATCTCTAGGTTTCCCCTTGACAACATCATACTTCCTGAGCAAGCCTTCCCTCACAAATCCTGCCTTCTCTAGAACCTTCTGGGACCTTCCATTCTCGGCGTCCACAAAGGCCTCCACCCTCTGCAGCAGCGGCCACTCTCGGAATATGGTGGAGCCCACAATCCTCACCGCCTCCGTCGCAATCCCTTTCCCCCAGTACTCGTACGCCAACACGTAGCCGAGCTCCGCCGTGGAGCTCCGGGTGCCAGAGCCGGGCGTGACGGAGATCGAGCCCACTGCTCGATCTCCGGCGCAGATGGCTCGGAACCATGGGTGGGGGATGGCGTTGTTGGTGAGGAAGTGGAGTGCTTCATCTCGTGAAGTGTAGGAATCCCAAGTGCAGAAATGGGCAACTCTTTCATCACTTGCCCACGCCATGAAATCATCTATGTCTTCCACTTTTATAGGCCTCAC
>one_Unigene_BMK.17962
AAGCGGCAGCAAATATTCACTTAATAAACAACCGACATCAAACAGTAAATAAAAGATAGGATTCTCAGTAAAATTAGCTACCATTCTTCTATTTGATCAGCCATGTTTCCATGGTTTTCCATATAGATGAATACAATTGTTCCGACGTTAACAATCAGGGTAAAGGAACCGGGGCAGGGGCAGGGGCGCCCGGCTCAGCATCGTCGTCAGGAATCCAAAAGGTTAGAACGGAAGCAGCAGCAGCCGCAAACATGACTCTACGAGGAGCCCATCTCAGGCACCCTGCAACACCGATGTGGCTGTCCAAAGAAGCGACCTTATTTGGCTCGTCACTGATGTTCCACGCATGTATATTTCCATCCCCAGAACCAGAAAGCACATATTGGCCATCAGGCGTGAAGGTTGCTTCTATGGTGGCATTCGCAGAAGAGTCCATGTTAAATCCACACTTCTTCTCTCCATGATATGCATCGAGGAGGTATACATTGTTGTTTGTAGTTGTCAGAAGCATTGATTTACCGTCATTGCTGAACTTAATATCGCACACCTCAGCTGTGTCCCCGCCAACTAGGAAGGTATCGAAAGGACCCTTGTCATGTGATCTAGAATCAAATAGTTTTATTGCACCTCCTTCCATTGCCACAGCAAAGACCAAACCTTGTTGATCATAAGCAACCGTAGGCCTACCTCGCAGATGTAATATACCCTGACAGGCATTAACACGTAGATCCCACATGCGTACACTGTGATCTAGTGAACCAGACATGAAACAGTCGTTGACTGGAGACATGCACAGAGATACAACCCTGTCTGTGTGCCCTTTAAAGTACCGAAGGCACCTATTATCATATAGCGATAGATACCTCAACGACTCTCCATTAGAATCCAAATTGTATTTCGAAGAGCATATAACGGAATTTGGGTGGTGAGTGAAACACACCCTGTCAGCTCCATGATTCTTATGATATGTTGTCTTCACCAATTGAGCATTCGTAATGTCATAAAATCGAACCGAATCATCATCACTTGCTGTAACCAACACATCCGCTGTCCGATGGAAATCAAGCGAATTGATTTTACCACCAAAATCTGAGAAGACGGCTCCAACTGACATGCTGCGGATGATGTCGTCATTGAGTTCGGAAAGTGTCGTCATCACAATGTGGCGATCGGTAGCAAGTAAGAAATCAGAATTCAGAAAATTGGAACCGGAAATTTGTAGTAGCTGATTTCAGTTTTGAGGTG
>one_Unigene_BMK.18885
GGACTTTCTGTGAGCAACTAAAGGAGCCAATCAGTAAGAATCCGAGGGATGGTTACAAAAAGTTACAAGCGGTGCTGAAGACTATAATGTTGCGTCGAACGAAAGGTACTCTTCTTGATGGGGAACCGATTATTGATCTCCCGCCAAAAACTATTGAACTGAAAAAGGTCGAATTTTCTAAGGAGGAGCGTGATTTCTACTGCAGCCTCGAGGCTGATTCGCGTGCTCAGTTTGCAGAATATCAAGCAGCTGGAACTGTGAAACAGAATTATGTCAACATATTATTAATGCTTCTAAGGCTTCGACAAGCTTGTGATCACCCTCTTCTTGTTAAAGGCTATAACTCTAATGCAAAAATCACTTCATCAATTGAGACAGTAAAGAAGCTTCCTCAGGAAAAACAAAGTTTTCTTCTGCATTGTTTGGAAGGTTCTTTGGCGATCTGTGGAATTTGCAATGATCCACCTGAAGATGCTGCTGTTACTGTATGCGGACACGTTTTTTGCAATCAGTGCATATCCGAGCATATATCAGGTGATGACACCGAGTGTCCAACCAAGCAATGCAAAACTCCTCTTAAAATGTCTAGTATATTTACTGTAACCACACTACGGGCTGCTATGTTCGGTCAACTGAGTACGGAGAGTACTGCTGAATGCCCTGGTTCCGGAGTCGCTGAAGCTTCCAAACCTCAATTGCTGAGATGTCCTCAAGATTCTTCAAAAATTAGGGCTGCTCTCAATATCTTGCTGTCCCTTTCTAAACCACAGGATTGTGCCACCGAAACAAGTTCCTCAGAGAATATCGGAGGTGGCAATGGCTCAAAAAAGTTGTGTTCTGAATCCGGGGATGAGAGCAGAACATCAGACGTATGTAGTGACTCCAACAATTCGGTCAAGGCTGTGGGGGCAGAAAAGCATTGTGTTCTCTCAGTGGACTGGGATGTTGGATTTGCTTGAATCATGTCTAAAAAGTAATAACATTCAGTATCGTAGGCTTGATGGTACGATGCCTATTACTGCTAGAGACAAAGCCGTTAAAGATTTTAATCTTCTGCCTGAGGTTTCGGTTATGATCATGTCTCTGAAGGCTGCGAGTCTTGGGCTGAACATGGTGGCAGCTTGCAATGTGCTCCTTCTGGACCTATGGTGGAACCCGACGACTGAAGATCAAGCTATAGATAGAGCACATCGTATTGGTCAGAAACGCCCAGTTTCTGTTTATCGGCTAACTGTGAAGGACACAGTCGAAGATCGCATTTTAGCCCTACAGCAAAAAAAGAGGAAGATGGTGGCATATGCTTTTGGAGAGGACGAAACAGGCACCAGACAGAGTCGACTCACAGTGGAAGATCTGAAGTATCTGTTCAGGGCGGATTAGGGATGTTATAGAGGTTTGTTTTACTCGTATTCTTTCTCCATTCTTTATCAGCTAACGACAGCAGCAGCGTCTTAGCTGAAGAGTAATTAAGCTCTAGCATACAGAAAATCTCTTGGAATCTTTACAAAGATTTTCCCAGGTTTGACATGATCTGATTTTTTGGACCAGTGATCTTTCTCTTTGCTAAAATCATTGTGTATATCAAATAGC
>one_Unigene_BMK.28679
CTATAAGATTCGATCGAGCTCGAGTAAAATGAATCAATGGAAGATATGATTTCCCGTTACGTGTGGGTGACAATCTGTGATTGACGAAGTGTGGCGTCGTTGTTCTCATCTTAAATCCTTCAGTAAGCGACAACCGTTAACAATTTCAGATGGTGAAGTCGACAGGCGGCTTAGTAAATTACACACGCCGTGACCAAGCCCTCACGGTTTCTCTCTCCACCTCTATATGTGCTGCTTATTTAAGTTTTTAGAGGTAGGATTTGTGATTATGATCTTAGCAAATGCTGGTTTTGTATAAGAAGATGTGGTTGGAGCTGTGTTAAGTTGTTGAATATTTTTGGAGTGATCGAGCTAAAACCCTTGGGTTTGATTGCTGTTGGAGATTCGGCGTTTTTTCTACATTTATTGGATTTGGTTGAAGATTCTGGCTCTCAACTATTTAAACACGGAGAGCAGTGGGGCGAACTGTGTGGTTGGTCTGGAGTGTGTATTGAATATCATCAGGTTCCTAACGATGGGATCCTGCTTTTCCTGCGAAAGTAGGAGCCCTGTGCCCACTTTTCCCATGGTGGCTAAGAAGAAGAAGGTTTCGACAATGACATCCTTTGAGTACAGTAGGGAGAATAGGTTGCACAGGAATCATAACCGGATGTTCTTGAATGGGTCAAGTGAGATTGCCTCCCTCTTTACACAACAAGGCAAGAAAGGGGTCAATCAAGACGCCATGATTGTTTGGGAGAAATTTGGTTCAAGAACAGACACGATCTTCTGTGGGGTCTTTGACGGCCATGGCCCTTATGGTCACATGGTTGCTAAGTGTGTCCGAGATTCTCTTCCTCTGAAGCTGAGTGCACACTGGGAAGTCGACGTGCAAGACGATGAGATTCTTAGGGAAACTGGAAGCAAGTCTGAGATCTTTAACACATTGAAAGAAACTTTTCTCGATGCCTTTAAGGTCATGGACAAGGAGTTGAGAATGAACACAAATTTCGATTGCCTCTGTAGTGGAACTACAGCAGTGACCCTGGTGAAACAGGGTCAGGATCTTATAATCGGAAATATTGGGGACTCAAGAGCTGTGTTAGGGATGAGAGATGCGAATAATGCATTCGTTCCAGTACAGTTGACTGTGGATCTCAAGCCTGATCTTCCTGCGGAAGAAGAGAGGATCCGAAAATGTAGAGGTCGTATATTTGCCCTCCGGGACGAACCTAAGGTGGCTAGAGTGTGGCTGCCACACAATGACGCTCCTGGCCTTGCCATGGCACGTGCGTTTGGTGATTTCTGTCTCAAGGAGTTCGGCCTTATATCTGTGCCTGAAATCTCATATAGACGCATCATTGATGAAGACGAGTTTGTAGTCTTAGCAACAGACGGGGTTTGGGACGTGCTCTCGAACGAGGAGGTGGTAACTATCGTGGGCACTTGCCCTACACGCTCGTATGCAGCTCGAGCAGTAGTGGCTGCAGCAGTTAGAGCATGGAGGTATATGTATCCAACTTCAAATGTTGATGACTGTGCCGTGGTCTGCCTCTTCCTTGACTCAGACGAGTCTACCAGCTCGAGCGCCAATTCCACCGCGCCTGAAGAGGACGAATCCACAAACTATCATGATCCTTATGAACTCAACCGTAGTGGCACTATCAGAACAGGCAGTGGGGCAATTGAGGAAAAATAAAGGATAGGAGCTACTGAAGGAGGGATTTTGTGATGGTGAATGTACGACAGTGGTGGCGTAGCGAAGCATGTGGAAATGGTGCTTGTTCTTGCGGTGCAGTTTGTCGAGATTGTGAATGCTTATGTGTTTATATATGGTGTAAGTAGATAGAATCGGAATTTTGCATTCAGCCAATTGAGTCTATTGTTTTGGTTTTTATGAATCGGCTCTTTTTCCCTTGTTCAAAACCTTTTCATCAATAATATTCTCCCCCTCCCGGCTGCTTCCAC
>two_Unigene_BMK.15340
GTTTGTTGTTTTTTGCTTTTTGAACTGGGGGAGATGGATGTTAGAATGGTTATGTGACTCTTGTTTTTCCTCCGTGGAAGGTATGGGCTTCTGATATCGGCTGTGATGAGGAGAATGTGCCTCGGACTATCGACTAAGTTGTTGAATATATCCGTAGCCTCCCTTTGTAGAACTAGGCAATTGGAGAAGGCTGAAGCTGCTTTAATTGATGGAATAAGACTGGGCGTGCTACCGGATGTGGTGACCTACAACATTTTGATAACGGGGTATTGTCAAGTTGTTGGGTTCGATGCAGGCTACCATGTCATTCACCGAATGAAGGAAGCTGGGATAAATCCGAATCTTATTACCTATAATTCTTTGATGGCTGGTGCCACCAGGCAAGGCTCGTTAGCTTGCTGTCTTGATATGCTTGATGAGATGCTCGGCAGGGGAATAGTTCCTGATGTATGGAGTTATAACACGTTGATGCATTGCTATTTCAAAATGGGAAGGCCAGACGATGCATATAGGATTTTCAGAGAAATTCTTTTGAAGAATATCACTCTTTGTCAGGCCACATATAACATCCTAATTAATGGACTTTTCAAGAACGGGTACATCAAGGATGCTTTGATGTTATTTAGGGATTTGCAGCGTCAAGGATATGTGCCGCAGATAGTGACATACAACATTCTTATGAATGCTTTATGCAAGTTGAAGAGGTGGAAGGGTATAATTAGACTTTTCGAGGAGATCAGGG
>one_Unigene_BMK.29746
GAGGATTCTGACAGCTGCATTGGAGGAGAAAGTCCAATGGCAGAAGCACATCGCTCCGGATATCGCAACCGCAATCCTCCGATGCCGGTCCAGGAGGAGGAGAGATAGCTGGTTGGCATTCCTAGGCGGTGACGATAACGGCAAGGAGTTGATGGCCAAGGAGGTCGCTAAGGTCGTGTTCGGATCTGAACACGACTTCGTCGCCATCGGCCTCAGCCGGTGGAGAGATAATTCTACAGAGGAGGTGGCGAGCGGCAGCAAGAGGGCGAGAGATGAGCGTGGAGGAGCCGTTTACGATAGATTTGCTGAAGCGGTTCGAGATAATCCGAGGCGATTGTTCTACGTCGAAGATGTTGATCAGATGGACTACGACGGTGTGAAAAGGTTCGAGAGAGCGATGAGAAACGGCGGCGTTTCGATCGGGGATGAGTGTTTCCCGCTCAAAGATGGCATTGTGGTGTTCAGCTATTGTGCGGTTGATAATGGAGAAAGTGAAGAAGAGGAGCATTGTGTATCGTTGGATTTGAACGTTGCGACGGAAGAGGGGAGTGGGATTAGGATTCTGGATTCAGTTGACATGCAAGTGATTTTTGGAATCCAAGTATTGTAAATTAGATATTTTTGTTGTATTTCTTACTAAATGTTTACACTTGGTAGGGG
>one_Unigene_BMK.20138
GGTGGATATAAAAGGAGCAGCATATCCTCAATTCAAGAATCCCATTTCTACAAGCTCTTAAGACATCAGAGCTTATACGTTCTCTAAAATAAGCTTAGACAAACACCCCCTGAATTGTAATTGTCAAATAAGGTAAATAACAGAAGTACCTTGCAACACAAAAATGCTTCCTCCTTTATATCATATTCGGCTTAAAGACAACATGCTTAATTTGTGTCCGATTGTAAGTGTAGGTGATATGAACTAATCCATCACTAGCTTGAATAACAGCAGGATAGGAGAATTCCATTCCTCCAGTCTCCTCTAATGTAGCAACGTCGTGCCATGAGTCACCGTCATCACAAGAAACAGCAACTTTGAGTACAGCACGAGATATTGTATTATATGCCAGTACAAGGCGGCCATCACTCAGCTTCACTCCATCAATTCCTGAATTCGGATTTGGCAGTTGAGTTGGCTGTGCATTATCCCATGTGTGACCACCATCACAGGACTCTGATATGCAAATTTTGTTTATTCCATCGAAGGATCTCATGAGAGCACGAAGGTTCCCTTTCGCAGTCTTGTAAGGAACAGGCTGAATCACAGCGAGAGTTTTGTTCGGAATGTATATCGGTCCATACTTTCTCCATGACCTGCCCAAGTCTGTAGTTATCTCCATCCATGCGCCCCATGAGTTCCAGCTCTCGACAGAAGATCCACAGAGCAAGTCCCCATTCTCGAGCAGGATAGGCTTATTTTTAATCGGGCCTAATATGCCAGGAGGGAGCTGTTCTCTCGTTGACCAAGTAACCCCACCATCGTTAGATCTCTTCATGCATCCACTCCATTTCTGAACTTCTTGACCAATTTTATAGAATAACAGCAACTGATTGGAAGGGTCCTTATACAACACTGGATTCCACATAGGGACATTAAATTGCTCATCAACAGCAAGAGGAGAGTGCCAACAACCATCCTTGTATGTCTGTGTCCAAATTTTCACATCAGGAGCTCCTTCTGCTGAACCACCAAAATAAGCAACCATAAAATGATCTTTATCGACCTCTACAATCGTGGAAGCATGGCAACTGTTGAAGGGGGCTGAGTTAGCAGGAAACGTGAACTCCACAAACAGTGGGAGCCAAAGGAACGTATCATTCTTCATCTTAAGCGGAGTAGCAAAAATCTTGAAACTAATCTCCCCCAATAATAGTCAGTTGAAGCTAATCCAATTATGCATCTTCAAATTACGAAATCAGATCAATAAATGAAATGAAAATACCTACTG
>two_Unigene_BMK.15343
TATATTACAAATAGGCGAAATATATGTTACAAACTAGTCGATCAAAAATTTCCTATGTTAGTAAGTAGCTCTTCTAGTAGATGGTCTAATATATTTGATGCAACATCTCTACCAATCTCCAATACACAATGCTTATTTGTGAGTAATCCATCATGCAACCAACTTGTTCTCACAATCTCCATTGCAGCCAATTTTCCAATTCCACCAAAATTTGCACAATAATTGGAGTAGGATCTCCTCACCATGTTTTCGTCTTCTCGCTCGACACTGTCGTTCGAGAGCTTCCCGTTGGACTCCCCGCAGCTCTCCAGCTCCTCCGACAACGGCCTCCTCGTCTTCGAATTCGCCAATCTTGAAATTTCCCCTGAAGAAACAGATTCTTGATCAGCTGAATACCCCAAATATTCAAGAACAGAATTTGGGCTTGAATTTTCTGAATCACCTTCATTTTCAAACGAGACTGCATATTTTTTGCCCATTTTTCCCTTTGATTTTTCTGGATTCTCATTCTCTTTGTTCTTCCCCTCTAAACTCTCTCTTTTTTTCGACTTCCTTTCGCGCCTCTTTTCAAAGCTTAGTATGAAGAATTTGTCGTCTTCGAGCTCTTGATAGGGAGGGAGGTCGCGCAGCCGCCTCACCGGTGTCTTCAGCTTGTTAGCCGCGATCTCCTCATGAACTGGCCCGGCTCGTGGGACTGGTGAGTCCAGTCCCATGAGTCGGGCCACTACTCCTGGAATAGTGCCCGAGGCACTGGTCTTCCCCGGGCTCTCCCTCTCGTCTGCTCGGAAATGATCAAAAGAGCACAAGGGGAGGTTGCTGAAGCAGAGAATGCGTCTCAGGATTCTTGACAAGCAGGCGGGGGACGTGATTCTCCAGCCACGGCCTCCACACGACGAAGGAGACGAACACGAAGGGGAAGGCGTAGGCCTCATGTAATGGATCAGAGCAAGTGAGGCCTTCACAAATTATTGGAGAAATGAATGATCGAGGAAATGCCTAGCCG
>one_Unigene_BMK.2569
GGCATCATATATTAAATGAGTAACAGAGACCAAATAAAGTTGGGGATCATCAATTCATCGTCATACAAGATTATTCGTATTATCTAGTAAATGACCATAATCTGTTTGCAGTTTTATGACGACATACAACTATCCATGACTAAGTATCACAAGAGCAAACATGATGCTGCAGTTCCTTGTTAGGCATGTAGAGTGAAGAAACTGAGTAGCAACGACTAACTCGTAGCTGACTATTTCTTGATGAATGCAGGAACATCCCCTCTCATAACTCTCCAAGGCCCTTTATAGAACATCGGCTTCATCAATGGAACATCATGCCCAGGGTGCTCATCCCAGAATCTCTCCTTGTAGAGCTGCTCTTTGATGGCAGCCCCAATAACCCCAGTGTAAAAAGCACAGACATAGAGGGTGATGAGAGGGGTAAACGACTTGGGACGCTTGTAAGGCTCGATCATATCCCACAGAAGCGTTCTCTCCCACTTTGTGTACACATAATCAGCGTATTTCCTCCACAGGTAGCTCGCCATTTCCCAATTCTACCCACCCTGACTCAGACTGAATCCATGTCAATTCCCAACAGCCGAAATAATGATAAAAAAAATCAAACAGGCATTAAAACAAACAGGTGGGGTGCGTGATGAGAAGCCACCAAAGCGATTCCTAAAACTAA
>two_Unigene_BMK.15349
CCCAAGCATTTGGAACACGTACGTACAACAGAAGATGGCGTTCCGATTCTGAATCCAACACCATAAGAATATAAACAACAACAACAATAAAATTAAAAAAACTACCCTCACAATAAGCTACATAAAAAAGCCGCCCTAATTAAAAAAAACTAATACTCTCATACCCAAAAAATCATAAATCTTGTAAACCAAAAATTGAATAACTAGAAGAAAAAAAATAGAGATAGATCACAATCTCCCCAACAGCCTACAAAAATGAATGCGCAAAACATTCTAAAGCACCAAAGCTACTTTCTCTGGGGAGCTAAGCACTGAGCGGTGCGCCACCAAAGGCTCATAATGATCTGCTCCAGCCCCGCACCATCCCGTTCCTTTCATGAACAGAAAGAATGGTGGCTCGCATATCTCACTCCTTGGCCGATGAGGCAAGAAGAATACACAGTTGTCCTCATCAACCATCGCATCCGATCCGTGTGCTTGCAGCACAAAGATTTCTCTT
>one_Unigene_BMK.13385
GTCAGGCAGGCAATGGAGAAGAAAGAGTAAAGTGTGCGCGTTTGAATTAATGGCTTTTTCGGAAGTGAAATATGCATGGCAGTGTAGTGTGAACGTAGCAAACTTTGTGACAGTGCGGCCGAGCAGTGAGGGAGATGATAAAACAAACGAATTCAAAGACTGGAAAGAGCAGATGATTTGCCTTCTAGAGAGCCAGGATGTGATGGGGTTCGTCAACGGTGAAATTGTGGCACCAGAGAAACAGGAGATTGAGCAGTACAAGTTGTGGAGAAGAACGGACAGACTTGTCAAAGGATGGATTCTTGGATCGATCGGAACAGACGTGCTTCACCAACTGCGGGGTAGTGAAACTGCAAGGGACGTATGGCTTCAATTACTGGAAAACATTTTCAAACAAGAAGAAGAAGAAGCAGAAGAAGAAGAAGGAGGAGGAGAAGCCGGATGGCG
>one_Unigene_BMK.14705
AGGCCTAAGAAGAAGATCAAGTAGGCATCCAGTGTTTTGCAAGTTATCAACGGTTCACCTGAATTTTACTCCATTTGCAACTGCTTTTATTTGCCTTGTATTGGGTTTCTTTTTGGCATGGTTAAGAATATTAAGATGTTTTGGATACTTTATAGTAGTTATTACTGCATTGTGTTTAATGTCAGATGAAATTGACATCAAAGTAACTAGTTACCTTTTTCTATTTATTTGTTCTTCGGTTTTTATGTTTCTGCTGTTAGTATTGAAATTGGTTATATGTTGAGCACATATTCCTACAGATCGGAAG
>two_Unigene_BMK.27519
CAGTCACTGACTCGAGCTCGGCTCTAAGTAGTTGATTGTCCATGGAAACAGATTCCCCCGAAGCTGATTCAGATGCTGTAAGAGGGGTATTGCTCTTAGTATCAGGCAACGCGACTAGACGCTCCATCTCGAGAAAATCATCCATCATGTCAAATTCAACAGAGCAGGCCGTTAGACTGCTTGGCAAGAGTTTCTCGTTTTTGAACTGATCGAGCTCTGCAATCAAGGCTGATGCCCATGAGTCCGAGCAACTTGGTTCGGACCCATTCCTTTCCACGTTACTCGTCCTACAAGCATCCATCTCTACTGCATTCAGTCTCTCCCCGCTATCCGAGTGACTATCTGTCAAAGATTCAGCGTAAAAATGGGAAGTCGGGGCGGGCTTCAAATTGCTCAGTGGGGATGATTTTCGAGCTAGAGATTGAAGTCTTCTGCATTCAGCTTCAAGCTTAGCAACCTTTTTAATATTCTCCAACTGCATCTTGCTGGCAGTTTCTGCAGCTTGTATGCTTAAATCCCTCTCGATTATCACGCTTTCTAACTCCTTGCAGCGAGCCTTCATCCCTTGCTTTAAGAACAAGTTCTCCTTCTCCATACTCTCGAGAATTTGAAGAGACTTCGGGTTTATAGCAGCAGAATTTCCGCTTTCGGTTGCTTTGGCTCGTGCCTGAAGTTGAACAATGTGCTTCTCGAGTTCAGCCTTTTCAGACTCCCACGCCCTATTTCCCTCTGCTATGGCATCAGAGATTCTCTTTTCCTGTTCGTCTCGTCCTTGTCTCAGCTGTCTGACGCATTCCTTGAGAGCGCCATCGAGATGGCTGACTCGAACTTCCAAGTTCACATTCTGCTGCAACGCAACCTCGAGTTGCTGCTTCAATGCTGCCACTTCATTTTCTGCCTTCTCCCACCCAGCGACAGCTTCTTCAGCAACCTTAGCATGCTGCTTAACAAGCTCTTCTTTGGCACC
>one_Unigene_BMK.14704
GATCTTCTTCTTAGGCCTCAACTGGTTACTGTGCCCACATTTCTTCTTTCTACAGTTCACAGCACGGGGATGCAGGCGGGCATAACATTTGCGGCAGATCATCTTGTCCTGGTTATATTTCCTGGCCAAAGCCATCAAGGAAGGCTCAATAATTCCACCACGAAGCCTCAAAACCAAATGCAACGTCGATTCTTTCTGGATATTGTAATCGGCGAGGGTCCGGCCATCTTCCAGCTGCTTTCCAGCAAAGATCAGACGCTGCTGATCCGGAGGAATTCCTTCCTTGTCTTGGATTTTGGCCTTGACATTGTCGATTGTGTCGCTCGATTCGACCTCGAGC
>one_Unigene_BMK.26482
GAGACATTAAGTTCCATTACTGAAGAAATTATTGCTTCTACAGTCCATGGACAGGCCAGAAAAAAGAGGCATCGGAATAGGCATGGAAATCGGTTCACTAATGGTAAGCAACCAGAAAATCCAACTGCCCAAACAGCAGTTCTTACTGTCCTTAAGGGTCTTGTTGGAATCCAGACTTCTAGCAGTGAAGATGATAATGATCATTCTTTGAACGTTAGCAAGGGTCTTAATAAGAAAAGCACAACGAAAGCATCAGTCAATAAGAAGAAATCAGTTGATGCTTGTCACAGATTAAAAAACTATACTATTCTGGATTTACCTTCAGATGCAAGACCCCTTCTGGTCTTCATTAATGCCAAAAGTGGAGCACGAAACGGGCATCTCCTGCACAGAAGGTTGAACATGCTATTAAACCCTGTACAGGTAGTTGAACTCAGTTCCTCCCAAGGTCCAGAGGCTGGCTTAGAGCTGTTCAGAAATTTGCAATACTTCAGGGTTTTGGTTTGTGGTGGTGATGGAACAGTTGCTTGGGTCCTTGATGCAATAGAGAAGTACAATTATGAGTCACCTCCACCAGTTGCAGTTCTGCCTTTAGGAACTGGAAATGATTTGTCAAGGGTCCTGCACTGGGGTGGGGGGTTTTCTGTTGTCGAAGGACAAGGTACCTTAAGCACTTTCTTGACCGACGTTGAAAATGCGGCAGTGACAATGCTTGATCGCTGGAAAGTCAACATAACTGAAGAAAAGTCACCAAGTACCGTAAAATCAAAGTTCATGATGAATTACTTAGGTATTGGATGTGATGCAAAGGTTGCATATGAGTTTCATACAGATAGGGAAGAAAATCCAGCAAAGTTTTACAGCAAGGCATGAAGTTTGTAACCTCTTGCCTACGTATATTTTGTTAAAATATGCACTGGCAACTTTATACAGACCTTGAATTAAGTTTCTCAAAGATGGCTAACGTACATTTTGGAACAGTTTTTAAATAAACTTAGGTATGCCAAAGAAGGTGCTAGGGATATGATGGGCAGAGCTTGTGCAGACTTGCCATGGCAAGTCTGGCTTGAAGTTGACGGGAAAGATATTGAGATACCAAAAGATGCTGAGGGTTTAATTGTGCTGAACATTGGTAGCTATATGGGTGGAGTTGACCTTTGGCAAAATGATTATGAATACGATGACAATTTCAATCACCAGTACATGCATGACAAAACGCTTGAAGTTGTCTGTGTTACTGGATCATGGCACCTGGGAAAACTTCAGGTTGGACTTTCACAGGCAACTAGGCTAGCACAAGGGAAACTTGTAAGGTTACATGTGTCCAGTCCTTTTCCTGTACAAATCGACGGGGAACCTTTTATTCAGCAACCTGGATGCTTAGAAATAACACATCATGGACAGGTGTTTATGCTTCGAAGAGCATCTGGGGTGGATGGACCTAGAGGTCATGCAGCTGCCATAATGACGGAGGTGTTGGTGGATGCAGAATGTAAGGGAGTTATAAACGCCTCGCAGAAGAAGTTACTTCTGCAAGAGATTGCCCTCCAGCTCTCTTGATCATTTTCTCGCTGATCGATCCTTCACAATTTTGCCATCACGACAGTCAGACAGGTATAGCTGAAGAACATGGTTTTCGATTTCTTCTAATTCTTTGACAAAGTATAGTTCGAACTACAAGGAGCATGTAATATAGAAGTTTTGTTCGAGGTTAACCCTTTCTTATAGGAGATGTTTTGTTTTTTCCCCCTTC
>one_Unigene_BMK.13899
CTGGGCAATCAAGTAACTCAGGATCTCTTCGAAATGACCGGTCCACCGCAGATGTACTGACATCTTCAGAAAAACAAACAGCTTATCACACCTGTGGAGCACTGCGACAATATTTCAGAGCACATCTTCTTTTGCTTGTGGATTCAATAAGACCTATGAAAAATATTCGAAGTGTGCCTAGAAACATTTCTAGGGCAGCATATAAGCCACTGGACATAAGCAATGAGGCAATGGATGTTGTTTTCCGTCAAATACAGAAGGATCGGAAACTGGGACCTGCACTTGTGAAGGAACGTTGGCCTGTAGTTGATAAATTTTTGGCATCAAATGGTCATACAACTATGTTAGAGTTATGTCAGGCCCCACCAGTGGAGCGCTATTTGCACGATTTGCTTCAGTATGCCCTCGGTGTGCTGCACATTGTAACCTTGGTACCTTATAGCCGCAAACCTATTGTAACTGCCACTTTAAGCAATGATCGAGTGGGCATAGCTGTCATTTTGGATGCTGTGAACGGTGCGGGTTTTGTTGAACCTGAGATTGTTGAGCCGGCGTTGAATCTGTTGATAAATCTTGTTTGCCCTCCTCCATCAATCAGCAACAAACCAAGCTCTAACATGCAAGGACAACATGCTTATTCTAGCTGGATCGGAAGAGCGTCGTGTAG
>one_Unigene_BMK.21049
GATCGATCCTAGCTAGTAGCAGTATTATTCAACATCCCTCATTTTCAACTTCTAAATTGGTTAAATTAAAAACTCCAAACCCCCTAATTAAGTTAAAACACTAAAAATTACCATCACCAAAACAAAATAAAAACGTAATTACGTGTGTTTGGTCACCCGAAAGGCGAGCTCCGCATCCCTCCGGCGCTGATCGCCACCGTCCGCGGCGGCGTCGGCGAAGGCCGATCCATCTTCACATCGTATTTCTTATGATCATGACCTCCCGACGACAGCATCGGCTTGGTCTCGTAGATGTCCGAGACCGAGTCGATGTCGCTGCCCCGGTCGATCGACAGCGGCCCGATCTGGTCTTCCGTGGGCCCCAGCTCCTGAAGGCGGAGGTCGTCCGCCCAGATCACGGGGCTTTTGCTGGAGCTGGGGTTGGTGTATTGGACGGATCTTTTTTTTCCGAGGAAGTTGTCGGAAACGGGAAAGAAGGATTCCCTCTCCATGTTTTGGTGGTGGAGATTTTCGAGATGCTCGCTGCTGCCGTAGATGTTGAGGTCTTGGAGGGAAGGGAAGCTGAGGGTTTGGATGAATTCGGGCGCCGTTGCGGTGGATTTGGTGTAGCTGCCGGAGCCGTCGCCGGCGAGGACGGTTTGGCAAGCTTTTTCGAGAATTGTCTGCATGTATTTGCCGTGAGCCTCAATTCGGAGCTGCAGGTGTCTCTGCACCTCTAATTGCTCGTGGAGTCTTCTGTTCACCTCCATTTGCATCTCATTCATGCTTCGCCCCATCATTCCGGAGGAAGATGCATTGTTTCTTTGCAGTTCAAGAGATGAAGCATCTTTGATGGAGTGATCATTGAAATCCTTGTGAGGCTGCTTTCCCAGCCTGAATTTCTGAAGATGGCTCTTGAGATGGTAAAGCGTGAGACCCTTCACCCCCATAACTCGCATGATGGTCTTGGGCGTCGCCTTGTCAGGGCCGCCGAGCTGGGTGACGGCGTCGACGAAGCGCTCATGAAGCTCGACAGTCCAGCGAAGACGAGGCTTGGGATCAGTGGTGAGGACGAGACCAGAGTCGCACATGGGAGAATTCATACTTGATGCCTTCTTTTGGTGGAACATTATTCCCTCTCTCTCTCTCTCTCACACTAGATTCAAGAAGAACAAATGCTTCCAGAATAGGGTGCGGATATGAAGCAAGACTCTAAAACCCCTTTGCCCTCTCA
>two_Unigene_BMK.15365
ATTTGGATCAGGGACTTCTTGAATTTGCTTTATGCAAAAAGTTCATGGAAGCCTAACTTCGGAGAAAGGGAAAAAGAAGTAAATATGGATTTTATCTCAGCAAAAGAGAGAGAAATTGTGATTGATATAGATCGATTCATCGATACACGTAGAGAAGGAGATGAGAATCTAGGGAATGTGGTTTCGATTTCTGTGAGTGTGGACGAGAATCCGAAAGCGGTTGATGAGATTTCACCGCAGACAGGGAATAATAGTAAAACGGAGAAGGGCAGGGCACCGGGCAAGAAGAAGTCCTCAAAGCCTCCGCGCCCTCCAAGAGGGCTGTCGTTGGATGCAGCCGACCAGAAGCTCATCAGAGAGTTATCCGAGCTAGCCATGATTAAACGTGCCAAGATCGAGAGGACGAAGGTCTTGAAGAAGATGAGAGCAGCAAAGGCGTCGTCGTCTTCATCAGCATCTTCCAGTGGAAACTTGATGGCTCTGCTTTTCACCTTCATCTTTTTTGCTGTCGTCGTTCTTCAAGGTTGCCACTCTTCTGGTGTGGCTCATTCGAGTAATTCAGCCATTGCTACTCATGGCTCGTTGCAGTCAAGTGCAGGTGTAGGTGTACCTTTAACCAGCACTGGATCTCCCGATGTTATTATGCAACCGGTTCTTGGTCCGGACATAGCAAGAGGTGATGCGGAGAAATCTGTACATTGAGGTCGAGATGCTCTTGCCTCTTGGGGAGAGTATGAGACACGAACGTGCATAGCTAAGTTCTATTAGTATATAGGACATCTTCTCCCTTTTGCCTTGAAGCGTGTTTTACGATATTAGCTCTCTAATTGAGTGATGCGAAGCGCGTTTGTACAGTGGAACTTGAGTGTCAGTTAGTCGAGTGCCTTGGTGCCGTCTTGATGGTCGTAGAGATAGACGAGTTGCATCTCCTTTCGCGTCGTCTTGATGGCGTTGGAACCACAGAGGAAGACGAGTTGCCTCCCTTATGGTTTCGCCTTGATGATGCTAGAGTCGTTTTTTGTTTTAAAATCGTGTTCATCTTGTTAATCCACTTTGTGTTCATTATATTCATCACTCAATTGTTTCACTGCAAGAGTATTTTTTGGGACACGAATATTGAAAAAAGTAGAATATAATTGAC
>two_Unigene_BMK.15367
GTGAATTGTTATGAAGAAGAGGACTTTTACTATTTTGAACCGAGTACACTCTGTTGTATGTCAAAAAGAAACAATTTCAGTTTCTTTTATTGCACATGGAATAGAGAAATTAGCAACAAGAAATAATATTTATATTGTCGGCTTTCTAAATGGATCAACTTTGCTTCTATCAGATGCTCTTGTTCTCATCTTCGGGTTCAAAGGCAGAGATCGGCTGGTTGCGGGACAAACCAAGTGTAGTGGTAAATTTGACTGTGTCGTCAGAGGTGACCCCAACGTGTACATCGCTGACTGTAGCAGTGATGAAGAACTGCTTCGCCTGGAGTCCTGTGATATTCTTCAAGTGAGATTGATCGATGGAGGATGTGATCTGCGAATCATATATCATACTCCCTAGGCCTGGGAAGTAGTGTTCCGTTTTCTCCTTCTGCTTCAACCAGAAAAACCCCGTGGATCGGTTCAGGCCAACCTCCTCGACCTCACCGACATGGAACACACCTTTCGGCACAGAGAATTCCTCCAAGAGCTTCCCAAGGTTCTCCTTGCATGCTTCTCCCTGGTAAATCTCAGCTCCTTTGCTCTGAGTTTCTAGAATTGAAGGTGTTTCCATGTTTTTGAGACCTTCCCAGATTTGGCGTCCCCTTTTTCTCAGTAGCATTTATATAGTAGTAGTACATAATTATTGGGGTATGATTGATCAGTATGAAAGATTTGTGGACTATAGCAATTCTTATTTGTGTTAGTCAAACTCGGCAGCTGACTCACCAGCCTTTCTTGACCAAACAGTCTCACTCCATTGTTAGTCAAAAATGA
>one_Unigene_BMK.14714
AAAGGAGAAAAGGATAGCCCGGCCACAAAAGCGGGTCACCCACATGAGCCGGCAGCGCCACCTAGGCATCGGATTCTGCCTGTCCTTCCACCCATACAGCGCGAGACGCGTGGTTAAGTAGCCGACCATCAAACACAGGCCGAATAGCACGAGGCGAACCGCCGCGATGGGCAAGCAGACGACGGTCTTGAACCACTCGTATAAGCCCTCGATGTTCGGCGTGTGGTTGCGGTAGGGATCGATGGTGATGGATGCGGGCACCTCGAATCCGCCGTGCACCCCGACGAAGGCGTACGGATTGTGGCGATTGTCG
>two_Unigene_BMK.15369
GCAGCCCCGAAACCAACCCGAACCGCCCCGCACAACCCCGAAGATAAGTTCCAGTTCAGTTTCGTTTGTGTGATCAATCAAAATTCAACTTTTCTTGCGATTAAAGTTTGTAAGCTTAGTGGAGGGTTCGAATGGTATTAAATCCTTATGTTTTATTCACAACGTGAGGGTTCGGTCGAGAGTTGACAGATAGGGGAAAACTAAGTCCATGAATTATGTGAAAAGCTCACGAATTGGAGAATTGAAATTGTATACCATGCTCTTGTATGAAGTACAACATAGGGATTTGAATTGGGAGGAAGTATACCTTAAACAGGTTTGAGAAAACAACCGCCAGCTCCGTCTTTCAAGTCTTGTTTCACGGTTTCTGCCGGAAGAATATTGAATGAGTTGATTTCAAAGCATGTAGAAAAGAGAGGAAATTTTTGCAGAGTTTACCTTGAATCAAAGTTGAGAAGAATGAAGCTTGTTTTCTTGATTGCAGAGAATGATAGGAGAGAAAAATGCTTCTGACGTGAATATTATGGAGGGGGGTTACAGATATGGGAGAGATTTGGGGAGAGAGGGAGCGGTTTCAACGTGGGTTGAGGGAGGGGATTCGAATTTTTCTTTTTTTTTCTTATTTTTGAATTAATTTGCATTTTATCTGGTATTTGTTTGCAGATTACGGAGGAAGAATATCTTTCACGGAGCAGGAAAAATCTGCAGGATCTTTATTTAGCAACCGAATTAATATCAAGGAGGATCTTTAATTAAATTAGTTAATTCACGGTCCATTGTATTCTATTTTAATTTGTGCA
>one_Unigene_BMK.27545
ATCACCTCCACGGGCTAGAAGTTGCACTAGCACTGGAGCTAACTGTAGATCCTTCTGAAACAGCAGCCGAAGTTGCACCGAATTTGAATAAACTCGGTGTTGGCCCAACATCAGGGACAAGAGAGGTGGTATTTGATGTGGAAGTCAAAGAACTAAAACCAATACTGATGCTCGGAGTTGGCACTGAACCAAGATAAGAGTCAGTATTCATGTTATGTGCTGGAACTAATGCAGATGGAACAGACTCTGGTGATGTGCCCTGTAAGATGGTACCAGCACCAAAAACTGGAGATTTTGTGGCAATAGCAAAGTTGGAATTTTGAAGACTGCTTCCCGTTGAATTATTTAAAGAAGAACCAAGCTTAAAAATGCTATTAGTAGAGCCAGTTGTTGCTGCTGCAACAGTAGAATATGAGGTACTTGAGGTTCCAGAATTTGGATTTATGTCAATTTTGGCTCTCTGATCAGCTGTCTCTGAGATGCTAGTTTCCGGTGCTACTGATACTGTAGTTGGCGGATCTACAGAAGAAACAAATTTGAAAAGAAGTCCACCTGAACCTAGAGATTTTTCTGCACCTCCAAAAATGCTTCCACTAGAGGGGACTGCTGTGCTGGTACTGCCACCAGTGGGGAGAAAGTTAGCAGAACTGGTCAAAGGGGTAAACGGGGGAGCACTACCCGTGGATGTCGAATGCATATCACCAAACGAAGCTGCAGGAAAAGATAGTGGAGAAGATCTTGAAACAAGTGGCCCAGTTAACGCCGCAGAAGAACCATCATCACATTTTCCATTAGTATCTACCACTTTACCAGGCTTCATATGAAGCCCTGTCTCTGAATCAAAAGTTCCGACTTTAGAGCCAACTGACATCGAAGTATTGGCCAAGCTGCTTGATCTTTCAGCGGATTCAGCCCTTTTGGTGGATCCAGAAGGAAATGAAGGAGAATTATCAGCAGCTTTAGAGCTGAAGCTGAACAAATGAGAACTATTTGCTTCCTTAGGCTTATCATATGCAGGAACTGATGAAGCAAGAATTTGAGATTGTAAATCAGCAGCATTTTTTCCTTCTGATGCAGGGAAGGCAATGACACTAGTCCCCTTTTCAAAAGTGACTGCCCCAGAGGTAAGTTCGCTAGTACTCCTCGAACTAAGTCCCATAGATGAGTTATCTTCCGACTGGGAAGTGGTTTTGGCATCTCCAGCAGGTTTGTTGTGCAAGTACTCAAAAGGCCCTTTATTATCGGATAAAGATCTAGATGCACGTCTATTGCGCTCTGCATCAGCAAGCTCCAAGGAACCCTCTTCTGCACTCATCCTTAAAGCTCTCTTCTTTTGAGGTAGGGATGCTCCATTCTGGGATGCTCCATACTTCACAACAGAACCACCAGCTCCTAGGCCAGGAGTAGAAGCCTTCAAGGACACTGCAGAATCATTGTTCAGAACAGAGTTCCATCTGCCAGAAGGAATAAAGGAAACATAGGGATTATTCCCTTCTGTTTTCCCTTGCTGTTGGGGAGAAGACTCGTGAACATCAGGCAGTGTGTTATTGGTCAGATTCACAGACTTAAGATCATCTTGGGCATTCAATAGCATCTTTGAAGTGCCTACATCCTCCATGCTCCAGAGGGCATGTCCAGGGAGCTTACTCGAGAACAACTTTAAAGATGAGTTCTCCTGCATTGCCACTAACTTTGATCCTGGAGATTTTTCCTTTGGGCTGATCTTTTCAAGTTGCTGCAATATTTTGGCAGCAACTTCTTTAGACTTGGAAGGAATATGAGCATAACTGGTTCTTGGGACACTCTCATTCTCATTTTCTCCACTATTTTTCAAGGTCTTGTTCCTTTTGTCCCCATTCATTTGAGGCTTCTGCTTTGCATGCGAGCCAACTCCCACTCCATGAGCATTGTGATGAAATCTAGATGCCAATAAATCGGATTTCTGTCTGATTCTGCGAATAGGACCAACAGAGCCAATCTCAGCATCCAACACTGAACTTCTACGCTTTAAGGTCCCCAGCCGCAAGTCATATTTTCCATCATTCTCCAGTGGAGAAAGGGATGACGTTGATGTTGATGGCCCAGCAAAACCACTACTGTTGATTCCACTTCCCTTCAGTGTGGAAGTTCGATTAACTCTGGAGTATGGGGTGTGAGGCATCGTGTAGATAGCCGACCTGCCTTGAGATCGTGGGGTTATAAAACCATTTTCTACAGCACTCATGCTGACAGAACTTCTCTTAGCGAGTGACACAATAGGTGACCTAGAGGGATTCAGTGTATCAGCACGCAACACTGTCCTCTCCTTACCAAGTTGATTGCTCATTCCCAGCAATGATGGAGAAACTTGTGACGCCCTACTTCCCATGTAAGACTTAGCAAGTTCAGCTGGAGAAACAATATCATTCCCAAGCACTTTTGAATTGTTTATAGGAGTAAGCACTATAGCCGATGACTCAA
>two_Unigene_BMK.755
AGACGCCAAAAAAACCTACTCCACTACTGAAAAGCACATGCAGCGTATATTGAGCACAAAATGTTGTAATATTAGAATTCAATGATAATGGCAAAAAATTGCATCCACATCAAAGTCATTAACATACAATTTGTAAAAAGAGAAACGTCCAAGAATGAGCAAGTTGGTGAACCCAGTGCTACATTAAAGACCGATGGACGAGAACAAAATGGCCTACTGTTGTCTGGCCTCAACTTTCTTCTTCTGCCA
>one_Unigene_BMK.19365
GAGAAAATTATTGGTTTGGATAAGGAGAGTCAAAAAAACATGGAGTTGCTGTATCTCCTGTGCTCCATCATCTCCACCACCATCACCTCCCTCCTGCTGTCCGTCTTCCTCCCCTTCCGCCGCATCTCTACCGCAGATGCCTTACTGAATCGCCGTAACTCCGTTTCTCTCTACCAAGGCATCGTCTTCCACGAGCGCCGCCGCCCTGTGCACCACTCATTCCGCTACTCCGTCCGCTATGCCCTTATTGACCTCGACAATGCGCCGGATCCACCGCCCAATCACCTCACCGCCGAGGAAGCACGTTCAGCCTCCCACACCAACGGACCGGTTTTTCTGTTGACTATACCTCCAAGCGTGGGATACGAGCAAAATCCGTTGAGTGTGTATTATTGCTATGATGTTGAAGGCGAAACGCAAACTCTTACAAAATGTATTGCTGAGGTTACTAATACTCCTTGGGGTGAAAGAGTGACATTTCTATTCAATCCAAACTCGGATTTAGTTGCCAAGCCTCTTCATGTCAGCCCTTTCATGGACATGATGGGGAAATGGAGCTTGAGAACAAACGAACCTGCTGATAATCTCCATATAGTTATATCAGTACAGCACCCTGAACTAGGTAACTACTTCACTGCATCATTGACAGCAAAAAGAGTTGCGCCTTCATCGTCAGACAATCACTCGTGGTTCTTCTGGTTGATGCCCCATAAAGTCGCGTTATGGATATATTGGCATGCTCTCAAGCTTTGGTGGAAAAACGTAGCGTTTGTACAGCACCCGAGATATCAGAATTCAACATATCGAGAAGATGCTATAAAACGCGATGAGGGTATCCATTTGTGTCCCTCATTTGGGAACAAGGAGGCGCTCAACCATCAGAGAGAAGGAACAAAAATGTCAAATAATCACTGCTTCACTTGGACTGATGCTAAATGGCCCTGGTGTTGAATCTAACACTTGTAAGTATGTGTTGTTGTGTCTGCACAAAATCAAAGCATTCTCAATCATTTGCCATGTAATATAATTCTACATATTAAATTGTTGTGAACTTGTGATGGTGGTACATTTGCCATGTATGAAGGATTTTTACCTTATGCTTCGTCCATTGCATCCATGAAGTGTTACCTCAATTCGTGCATTCAAGTGTTGTACTATGAAGGTTACGAGGACACGAAGCTCATAGAGAACGCGGACACTCGAGGAAGATGCGAACGTTGCCCTGCCACGAGCTCAACTTCAAGTGTGGTTTCTCTTACATGGAATACTCAACACCAATGAAACATTACTCAGATTTGGTGCAACCGAAGTTCATGATAGTTGTGTTTTGCGCAAGGTAGAACCGGAAGCAATTAAACATCTATTCTTATGCTGCAAATTTGCTAATAGTCACTGTTGTTACTCTCTCCGTCCCGCTTTAGGAGTCATGGTTTATCATTTTTGTGTGTCACACTTTAGGAGTCCCGGATAGATCGGAAGAGCGTCGT
>one_Unigene_BMK.17812
TGGAAATCGCCCATAAACTGAAAATCAGCCTCTCTCTTGTTTTTCTCTTCTTCCTCCAAAGCCATGCAATCATCTTCACAATACAGAACAAGTGCCCCTACACCATCTGGCCGGCCTCCATCCCGGGCGGGGGCCGGCGCCTCGACTCGGGGCAGACGTGGACCCTGGGCCTCCCCAAAGGCCCCCACCTCGCCAAAATCTGGGCCCGCACCAACTGCAGCTTCGACGCGAGCGGCCGCGGCAGCTGCCTGACCGGCGACTGCGGCGGGGAGCTCGACTGCAAGACCCACGGCGCGCCGCCGCACACCCAGGCGGAGTACGGCCTCAACACCTTCAACCACAAGGACTACTACGACATCTCGGTCTTGGAGGGCTTCAACGTGCCCATGGAGTTCCGGCCCACCAACAACGGGTGCACCCGGCCCATCCGCTGCGCGGCCGACATCGTGGCCCAGTGCCCGGCCGCGCTGAAGGCGCCCGGGGGCTGCCACAACCCGTGCACCGTCTTCAAAACGACGCAGTATTGCTGCCACTCAGGGGCGTGCCGGCCGACCGATCTGTCGAGGTTTTTCAAGATCCGGTGCCGCGACGCCTTCACGTACCCGGAGGATGACCCCACCAGCACCTTCGAGTGCCCGCCCTCCACCAGCTATAGCGTCGTCTTTTGCCCTTGATTCATTGATTTCCAATTTTCTTGTTTTTGTGTCACTTGATGTCATATAATAAGCTTTATGTGCAATTCTCTAATGGATCGTTTGCTACTAAAAATACAAACAAGTAAATTTTAATTAAGATTGTGTTTGAAATTAACAAGTATTTACTGATAAGTTCTTCTTTCTTGGTTTGATAAATCCACTGCTTTCGATATCCA
>two_Unigene_BMK.15374
GGGGTGAAGTACAGCATTGAAGAAACTTAGGACCAAAATCAACACATATTATATCGCATTATCATTAAATAGCTGTGGGAGAAAATTAGGGATGACAAAATTATGCTGATAAATAAATAATAATACTCCACTATAACTATAGCAATTCATCAAAACTGAAGAAAACCAGTAGCCTAAAGAGAAATGCAACAACTTCACCTCCGACCTCCATTTTCATTTTCGGGAGACCGGAAACTGCTCTACTGCTTCAGCACCATCTGCTGTTTGTACAGAGACAAAAGGAAACTGGTGGGAACTGGGACTGCACCGATAATTGAACTATATTCTTTCGCTCCTTTAAGCTGATTTGTCATTTTTCTTAGCAACGCCGCGGCTCTTGATATTAATCCTGGATTTCTTGTGCTTTTCTGATTCAACGCTCTCTTTCAATCTCTCCAGAGCTGTAGTATACATGGAACGAAGTGCCTCTACAGATTCAGATGGAACAGAATATTCGGCACAGGATTCGTTGTCGGCTTTTTGTAAAAGTTTCTTAAATCGAATAACCTCATCGTTGCGCAGAAGTGTAAAGCAACGGCCACTCTGCCCTGCCCTCGCAGTTCGACCAGCACGGTGAATATATGTCTTGATGAATCGGGGCATATCATAATTGATTACATTTTTAACCCCTTCAACATCCATTCCACGAGTCATTGCATCAGAGGATATAAGAACTTGTGTTTCTCCTTCTCTAAATGACCTCAATGTTTTGCTTCTTACAGACTGACGTTGAAGACGAGAGTACTCTTTAATCTTAATTTGAAGGTCATCAAAGAAATTCAACAAAGTGCAGAGCCGGTGATTGGACTCCACAGACGAAGTGAAAACAATACATTTCTCCCCTTGCAAAGTTCCCAAAAGTGCAAGTAGATAAAGTGGTTTAAGCTTTGATGTACACACCACTTTATAAGATTTCAAATTCTCAGGGAACTGGTACCGGCTTTTTCCAGTCGTCAAGAACAATGGATGGTGAAGATCGAGTTGAGCGAGCTTACTTGGGTCCTGAGTTAGTGTGGCTGACAGAACCATCTTCGCAAGCCGTGGATATGGCTTACCCTTAAAGCCCTTCTCGACACCAAAACTCCTAACTGTCTTTAGCAAGCCAAATGCAGGGCGGTTGATGGCGTCCCCAAAGGAAAACTGACTATTAGTTGAAGACTGTGCCAACTGAAGGACAGTAGGCAGCCAGGATTGATAAGCTTCTCTAAGTAATCGGTCTGTTTCATCAACCACAAGATAACAAAGATGCTCGACTGTGAAGCCCTTGGTATGGTTAATGTGGTCCATCAGCCGTCCAGGTGTTGCTACAAGTATGTCTACTGAACTTCTTATCTCCTGGCAGAAATCATCAGAATCACTACAAACACCAATACCCATTGTAGGTTTCGTGATGAGCTCTGAGATTTCATCAGCAATAGATGATTGACCAACAGCTAAGCCCACTGACAATCCCACCGCAGGTGCCAAAGCAGCAAAAACTTCCTTCACCTGCACAGCCAAGTCGCGAGTCGGAAGCACCACCAGAGCTCTAAGGCATTTAATCGTGCGGGTGGAAAGCATCTGCACAATCGGAAGAGCATACGCGAGGGTCTTCCCGCTCCCCGTAGGCGAATTTATGCAGAGATCACGCTCGAATGAACCTGGACCGATTGTCTCATGCCAAACAGCTGCCTGCACCGGAAACAGCGAATCGAAACCCTTACTCCGCAGCGCCGTCTCTAACCTGGAGTCGAGGAAAGGAATGGAGCTGAGCGGGCATGAATCGGATAGACTGACATCGACGGGATCTCTCATCCATGGTATCACCGGCAAACTCCTCTTCTTCTTCTTCTCGGCCGCCATCTCCGCC
>one_Unigene_BMK.18347
GTAATTTATTCCCCACAAATTATAAGTTACATGCTCCAATAATTTAGGAGTTAGGATTCTATTTTGCGATAAACAACTCAAGGGGACACTCAAAATACAACAAAGGAGTAGAGGAAATGGTAATGGTAATGGTAATGGTGTTACACAAAAGCATTGTCTAACCGAATACCGCTCCTGTCCGGTAGAAGTTTCTTCATGTAGTATTTTGATCTACGAGAAATATTGATTTTTTTCCTCCTCTCCTCCGGTATGCACTCAATCGAACATTCCGAGAAGCCACGCCTCACAAACCAATCAGCTGTACGAGTTGTCAGTAGGAAAAGCATTTGAAGTCCAAGAAAAGATGCCTTTTTCTCAATATAATCAAGTAGTTTATCTCCCTGTCCCTGGCCACGGCACTCAGGAGAAACAGCTATTGCAGCTACCTCTCCACATTTTTCATCAAAGAAAGGGAAAAGAGCTGAGCAAGCTGTAATTTGACCTTCTCTCTCCACAACTATAAAATAATCCAATGCTTGGAGTAGCTGTTCCTCTGTTCTCTTTATCAATGTGCCAGACTCCTCCAAAGGTAACAGAAGTTGTTTTATCCTATGAAGATCAGTGACTTTCGCCATCCGCATCCCTTCATAAAGATCACTTGCCACCATTGTGCCTACTCCATCTCTTTGAAACAGTTCCTTCAGTAAAACTCCTGCAATAGTGCCATCTAATAGATGCACCCTTTGGACACCACCTCTGCAAACAAAAGCAGCAGCTGCTATTTCTGATAAATAACCATTCAACCGACTCAGCCGTTCTTGGCCTCCAACAGCAAAACCTTGTTCACTGGTGGACCAAAGTCCATTCCCATTGCCAAAGCCAACACCATTTTGGAATGTTGGAGCCTGAGTAAAAACCTTTCCATTTGTAGTAGCCATATTACTTGCATCATCATACGCTACACAGCCAACATCTTCTTGAGCAACAGCTTTAACATAATTAGCAGCTGTCTCACTTTGTTTAGCCCGTTCACGAACCAACATGTCTGCATCCTGAAGCGTTAGAAAACGTATAAGCCTCCCAGATTCATCAAGGATTGGACCATCAATAATGCATAGGAGTTTCTCCGCACCAAGGGCCAACGCGCATGCGGTAGCAACTTCGTAAGTGTTGCAATTTAATACTTGTCCAGAACTTGAATAGCCCAGATTGCTTAAAAGCACTATGGAATCTTGATCTAGCCTCTCACGCATACGAGAAACATCTACTTTCTTAACTTCACCAGTTGATGCGTAATCAATTCCTTCTACAACTCCTCTTCTCTTAGCTGCAAGGAAATTACCACTTGCAACACTAACACCATCATGCAGCCTACTATTATCTCCATGGCGGCGTATGCCACTCAAAGAGGGTCCAGGTGATAGCTTTGCCTCAATCATGATACGGATCCTCCCAGCTGCATTCATTGCAGCATCTAGAGAATCGGAGTCCGTAATTCTATAGCTCCCAAAATACTTGGGGTCACATCCCCTTTCAGCGAGAAGCCTGTCAATTTGCACATGCGTCCCAGGCACAAGAACAAATTTGATTCCTAACCCATGCAGCAAAGATATATCCATGAGAATAGGATCCAAATGAGGGCTATCGACGATCTCAGCAGATATCAAGACGACGAAAGTGCTGCCTCTGTGCGCCTGGAAATACGGCCACGCCTCGCGGAAGAAGCGCACGAACAGCTCATCCTTGACGGCACTGCTCGCTTCGATTCCAGCGCTTTCAGTCTCCCCGTTGGCATTAAGTTTATCGTCGAAAGGCGAAGCATTAGCCGATTGTAGTCCGCGGAAGTTACTGATTGAGTGAATTTTGATGGAACTGGAGCTCCAAATTGAAGTAGATGATCGGCGTGTTTGGCGGCGGTGGTTGAGAGTGGATGGGCAGGGGCTCGGAGAAGCAGCAGCCATTGAATTGAGTCAACAAATCGATGAAACCCTAACTTTTGGAGCGTCACAGAGGTGGTGGTGGTGGTTGTTGTAGTAGTAGTAGATGTCGGCGGTTGCAGAGAATCGTG
>one_Unigene_BMK.15500
CTGCTGACAAATTTATCCTTGTATTATGATATAACAACGTGCTGAACGATCATGGGCGTGTGTCTTAACATGGAAAATATTGTCAAAGATTTCTCATCACAGCAAATACAAATCGAGCATAATTTTCTTAATTAGTAGAGCAAGGATCTGATGGAAGCAACAGCATCACCTTTATGCTCACGCAAGGTTCTTTCTGCAACCTTTTTGTCGAGCTCCAGTTCATTGGCAATGATGTCGACATCACCAGCATTAATCTTGACGGCTGCCAATTCTTTCTCCCTCAACCTAGCAGCTTGTATATCAGCCTCTTTTGATGCGTAGATTGAAGCCATGGCTTCTTGAACTCTTGTTGAGTCGAGCTGTCGATCCTCGACTCGGTCGGTGAGTTTATCGAACGCTTTGCTCTGCTGCTGCATGTCTTTGGAATCCACAAAATTCTCGACTCCATCGTCTCCTACTTCCATCGCTGCCGATTAGGATTTCACTCCTTTTCCGAGCTTGAATTTTAAAGAATTGATTTTGCAGAGAAGTTTACTGCTTGAT
>one_Unigene_BMK.14200
AGTACACATTTCAGTGTTCAGGCCAAAAAGTTGTCCACCCTAAAATATCACAATGAAATGCAAGACGAGCCTGGATTATTTAACACATGCTTGCCACATACTACAACTCAAATTCTAAAGATCCACAACATAATTAAAAGTTTCACAAAGGTTAAACTAAAAGGAAATGGATATTAATGTGAAATACGTTTATAAACATAGCTAGCAAGTTCAACAACCATACATTAAACCTTCAACATAAAATCTAAGCCCCCATGGAATACTGTAAAGGGCGTACCATATTAACATAGCCAACCATTTATTCATATCCATTATATGTATGGATCTTTAACCATCCTAAACATCCTCCTCTCCAGCGATAAGGTCCATGACGACGCGCTTGATGCTCCCATTATTCTTCTTCAGCAACTTCTTGTTCATTTCTGTGTTACGAAAACCCATCTCTTCGAGCTCTTCGAGGATGGGATCCCACTCAGCCACACCACAGAGATCATCCACTGCTTGCTCGAGATCATACTCGTTCATCCTCAAGACTTCCTTGTTTAGATCAACCTGTTTGAAGCCCATTTCAGCGAGTTCCTTCAGAAGTTTATCCTCCATTAGATGCTTTTCGGGAAGTTCAACAGATTCGGGTACAACGGCAATGGGTACTGCAGGAGGTGGTGGTGGTGGCGGCGGCAGCATGGGGATGTACATAGCAGGAGATGCCGGGAGGACAGGTAGTTCCATATCAGAAGGGACAGGTGGTTCCATATCAGTCAGGTCAATGATAGGATATGCAACTGACGAAGAAGCAGGAAAGGGAGGAGAGTTCCATCCAGCTCCATTGCCAACCAACAAGCTATCATTAATAGGGAATTTCAGCTCATTTTCTGTGTTTTTCAAGTTATCAGCCTTCTGACGACTGGCCTCTGCTACTGCTTCACAATCCACGCTAATAGTTTCAAGACCATTCAAGTAGCTGCTTGCCGGGGGCAAGTTAAGGTTCAAATTTCTTACAGCATCACGAGGCGATTCTTTAACAATAGAAGCATCAACCTGGATTAAAACCCAAACCCGCTGTCCAAACTTTTGGCCAGATGGCGAGGCCATTCTCCAATATGAGATATAGCGCCCTGGAAGCTCTGGAGAGATGAAATCAATGGTGACATCAAGCTCCTGGTCTACTTGCAATCCAGCAGCAAGAACTTGAACTTCAGTAGAAAGGGTATCAGTCAATTTATCACCTCCAATCCAAACAAGTTGTGTTTTTGGGGGCCATGCAACTCTACCATTGTTCCTCATCCGCCATATCTTGGTAAATGGAGTGAAAGGTGCCATAACAGTACCATCAAATATGTTAACATCTTGAATGAAGCGACTATCTAGCTTCACCGAACTTAGTTTGACCTTAGAACCTCTGTAAACATGAGGGAACACACCCTGGTCCCTAACCCGAAAATGTGGCAAATGATGTCGATAAACTACTGGGGTTTCCATTCTGACATAATCATTGCCATTCCCCATTTTGTCATAGCATACACGGCACAAGTCATAATTCACCTTCACTTTAGACTTGAATCTGGGGCCAACTATAGGGTGGACGCCACAACCATCACAACAAACCCCCCGATGTACGATATTCCCACCAGTATCATTTTGACAATGACTTCTCCTAAAGAGATTTGCCTCAGAAGGAGAAAGTGGTGGAACAGCTGAGATATTTTCCAGTGGTGTACCAGAAAATGGGCATGCATTCATGCCACCAAAACCACAAAGTGAGCCCAACCCTTCACCACTTTTGTAAGGAGATGTTTCCTTCTTGAAATCATCAATTATGGAAGATCTCACATTTCCGGGGCCATTCAAGCGATCAGAGAAAATATCACACTGATCACGCGGGTTCGGTCCAAATTCTGCAGCCTTTTCAAACTGATAATGGAGATTCGGACCAACTTCTGCAGCCTTGCCGACATTAATTGCAACAGATGGAGGGTTACTCGTCAGGTTCGACTTTCCATTAGAACATTCACCACTCAACCTGACTTTTTCTCTGCCACGAATAGTAAAGGGAACACCATCTGATTCAGGCTTGCCACTGGAATTCTCAGATTCAAGGGCTGCAGCCACAGCATTAAAGTCAAAAGTTGGACAATCCTTCCTCGGCCCAGTAACATTTTTAATTTTGACATCCTTCTTTTCAGTGCTAGCATATGTCTTAGGCTTTTCCACTGTGGCAGAAACCGTGACGTCTTCAGCATATTTGTTATCTGCAGCTGAGCTACTCTCAGGAACAGCATTCCGCATATTAGACATCGCAGCAGGGACCGATCGCTGGCCCAAATAAGATAAGCTGACTTTTGACAGGTTTTCAACCATGTCACAGATACCAGGAGAAGTGGATGTAGCCTTAGATGCCAACTCTTCGGAAAGTTTCACAAGTGCTTCACGCAGAGGCTCAGGGACATTCCTCATAACCTCAGACACACCAGCACTCAGATTGGGTAGAGGGTGCACAGGAGCAGACCTTAGAGGTGTGGAACTAAGGTTAGGATAAGTTGGACTGTCAATTTTATCCCTATTCACTTTCACAGTTACTCTTACGGGATTAAGGCCCTGTTTCACGACGTCACGAAGATCATCATCATCAACAAGAGCAACAACATCCCCATCTTCATCAACATACGAAAGCATGAGCTCGGTATCAGGAGAAAAGCTGAAGAGGGAGAGGATCTTCCCTCTCAGCACATCCATGTTCACAGTAAGTTTGTCATCAATGGGAGCATTGAAACGCCTAAGAATATCCCCATACTTGACCTTGATCACCACAGTAGACGGAGCCTCCATAGCTAATAGCGTTCCAGGTAAGCCGCAAACAGAATCCAGCACTCAATCGAAGCCAAGCCCCAACCAACGATTAGGCAGGTTTTGATCGAAATCACGGCGATCCACGCGTATCCGTGAGCCGCGTCAAAGTATTGATTATCTCAACGAGTGAGGGAGAGGTTAGAGAGATACTGAAACGCCACGCATTTTGTGTGTATGAGGTTATGTATAGAAGGAAGGTGACTATGTATGTGAAGAGTGTGATTGAACTATTGCAAT
>two_Unigene_BMK.15381
AGAGAAATTATTAAGATCATAGAGAAAGGATTTTACCAGTCAAATTGTTGGCTCCCAAGCTTAATTGTTGAAGCAATGTCAAGTTCCCAATCTGTGATGGCACATGTCCACTGAAGTTGTTGCTGTACAAAGAAAGATACTCAAGCTGCGAACACCCCTCCAAACTCGATGGTATTTCCCCATACAACTCGTTGTAAGAAATACGAAGTCTCTTAAGCCTATGGAGATTGTGTTTGCACATATCAACCGGTAAACTACTAGACAAACTATTATTCCTCAAATCCAAGACTTCTAAAGTTGACATGTTGAAAATAGATGTGGGAATAGGACCATGAAAAGAGTTTTCACTCACATCTAAAGAAACAAGATGAGAAAGCTTTGCGATTTCGGGTGGAATGGTGCCTACAAGATCCATAGATGATACATTCAACTGAGTCACCCTGTGATACCGAGAATCACAAGTCACTCCGATCCAACTACAAATATTGCTATCGTCGCTCCAATTTTTGGTCAATATATTATGGGGGTCGAAAGAGATTCGAG
>one_Unigene_BMK.1239
ACGCTCTTCCGATCTCTGGAATACGTCAGTGGCATGATTATAAGCCAAAATGTAGCAGTTGCCAATTTCAGGAGATATCGGAGTATCTGGGTAACTTTCAGGCTCCTCCAGGCATGGAAACTGAGGACAATGTCGAGGACAGCTCTCAAAAAATTCAAAATGGCAGCAGTGATAAAAATGCTCAAAACACTTCTGAATACATCCTCGTCAAAAAGAACATTTGAGGATACACGTTGATGCCATGCAATTATAATCATAGCCTGGAGCACCAATATAAAGAAAATCCACATTCTGTCAAAACTCCTGTAAAGGTGCCAAAAGGTACGCACTTCTACAAAATTAGTCTTGGGCTTTCTCTTTCCAACAGTCTGGTTATTTCTCTTGTGCCTGGACTTTATCACTTCCGAATGCACAAAAAAATCAGCTTTTAGATCCAGTGGCCATTTCAACTTAAAACACCTCTTAGTCCAAAAGTATTCATTCAGATCATCATAATTTCTCCATGCTGAATGGCTTGCTTTTCCTTCTTTGTTTCTCCTGGCTTCCTTTTCCAGAACTTCATAAATAGGGGTCACTATCTTCTTCAAAAATGATTCCTCACCTAGTGGTACTAGTTGGGTAGCAGCTCCAGTAACGTGTTGAGCATTATTGAACAGAGTTTCATGCATCTCCTTTGCCATACAGTGAAAAATATAGCATAAGCACTCTGGCATAAATCGAATGTTGGAAGCTTCACCCCAAATAAGGAGATAAAGTCCAATGTACAGAAGCTGCAATTGTTGTTTCCTTTCATCCCGTGGACAGTCCAG
>one_Unigene_BMK.15679
GATGTGTATAAGTTATGGAATATTTGAAAATTTACCAGTATTTTTGTACAAGGCATTGGATCCCAAACTGTTCCCGAAAGAAATGAAAAGAACAACAATTTTCAGTTCTTGAGAAGAGAAACTCATCTGCAAGATATCTACAAGAATAATCAAATGGGTTGAGTTGGTAGTGGTCATCATTTTTTACTACGACACATATGGAGACCTGGAACACGACTCAAGTAATCTTTGCTGACGCAGTTCATGACCTGTGATGAATAAGGGCATGAGCAAAACTTTCACGAAGCAAATGCCACCACTAGTCACAGTTGTGATAGCCCCAGGTAAGAGAAGACTGTTAAAGTTATTCCAGTCATTGATGGTTACAACACACCAGTAAAATATTACTCCAGCATCAATTCAATGAGCCACGGCACCTTTTAGAACCACAGTTGCAAGGTATCTTTTTCTCTTCTAATGGAAACTTGTAATTGTATGTGAGTTCTTCCCCAGCAGTGATATGACGCTTCGAGTATATAAAGATCTTTTTCTGCCCCTCCACACTTATGACCTTTGTATAGCAATTAGGCTCACAAGAATGGTTTATAAATCTAGCAATCCCTCCACGTTTGGTGGCATCAACCACATATCCGTCATCTAATCTGAAAAGATAACTGCTCCCAATTCCCATCTTTTCATATTGGCGCTCTCGTATGTCAGATATACTACGGCGAATAAGTTCTCCAACATATTCAATAACAAAGTCCTCTGCCTCAATTGGCTCCAGTGCAACAAGACCCCAGTCATGTATCTTGCTTCGTTGGAAACGTAACCGTTTCTTCCTCGCCTTCAACTGTGTTGCTTTAAGAAGATCAGCACCCTCTGCAGCAGCAAGAAGGTTACGCAACTTGGCCCTGTTTGTTCTTGCAGAAAGTCCCTTAACACTGGATGAATGATTTCCATTGCATTCAGAACTAATATAGAGAGAACGGATATGATTTCCTCTTACACGAGCCCTTTCAGCTGAACTAGCCTCAGAAGCCCACTTACGCCATTCCCACCCATTTATGGATGTCCGTGCACAGCCATCAGACTGTGGACAAGGTCTCGGCGTCCTAGTCTTAATTCTCTTAGTCTGGTGCCCGTCAACTTGTTTAGGCATGGCTTCTTTTTGAGTGCCATTTGCTAGTTTCTGGAACTTACCAGGTCGAGAATGTTGTGAATGATTATTCAGACTCTTCCTTTTAAGTTTTGAGAGCTTATTTGATTTTGGTACTGTTGAGGCACTTGTAATCTGCTCAAGGTTATAGTGGTCCTTAGTAGAAAGGGATGGATTCTCTGTCTTCTTGCCTGAAAGATCTTGAAGCAGAGAAATAACTATATCGGGC
>two_Unigene_BMK.15384
ATGCTGCAGCAAGGGGTGTTTTTGGTGCAGTGTTTGATCAAGTGGTTTGTTACGACGGGAAGGAGACCAATGCCAGTGGTGGCTGCAGTCTTGGTTTTTGTTGCACAATTGAATCAAGTAGATAGTGTGAAGATCGAAGATGTGGCAATGGAGTTGCACGTGACAATAAGCACCTGCAGGTTAAGGTATAAAGAGCTTCTAGAGAGGCTTGTCGAGGTCGCACAGGTGCTGCCTTGGGGGAAGGATGTGACGGTGAAGAATATTTTGAGGAACGCCCCATCTGTGATGCAATACATGGAGATGATATCGTTCAGTCGAGGTGGAAAACAACGTTTCAGCTGTGATGTGGAAGAGATTGTGGGAGACTGCTTGAGTAAAGACATTGGATATGGATATGATACCCTCAATATGGAAGAAGATTGCAGCAGCAGCTCTAAATATTTTGAACCGAACTGTTTGCCTAGCGATTGTCCTGATAAATTTCAAATCTCTCATGAGTGTTTGACATTGATTTATTCAAATTACTTGGAGGGGATCTCTGCCATTGATGTAGTGAATCCAAGGAAAAGGCAAAAAGGAACGTTTGATCTTCACGGATATACTGAGTGGTGGAGTGGGAAATCGGAGATGAGCAAGAAGATGATTCTGAAGGATATATTGGAGAAGGATGTGGGATTGGATGTTCGGCCGCCATCTTTCAATAGAGCGTGCTTGGCTTTGGCTGAGAGGCAAGAAAAGATCAAGGCTGCAAAGCTGCGCATATGGAGGATTATGCGTCCTAAAAGTGGTGGGGGCAATGATCTTATTACTGTATTCGAGCCAGAGAAAGCGAGGAAAAAGACAAGGAAAAGAAAATGTGGTGTGGAGATTGAGTGGGAAGATCTGATAATTGAAACTCTGCTCCTTCATAACGTCAAGGAAGAGGAGATAGAAAAAGGACATTACAATGCTCTGTTAGACTTGCATGTGTTTGCTCATGTTAATGAATGATGAAGCCTCCGTTAAGATTTATGGTTCTCATCACCTAAACCAAAATAGTCCATTCTGCATAACACATGCATGAAGTTTTGTGAAACACCAAATTTTTGCATATGAGTGATTCAACTTCTGCCACATGTTTAGACAGCCATGTCCTTGTCGAAAGAAAGCTCCAAGGTCTAGAGCAGGCTGCTGAGAACTTATTAACTAGTAGTTGAAAG
>two_Unigene_BMK.15385
ACGCTAGAGTTATGGTCTGACATAGAATTTTAAGAGGAATGATGATGTGCTGAGGTATATGTTGCCGATGCAATAAAGAATCAGAGAGTAGCGAACTAAGTAGAGTAGCTATTTCAAAATTCTATGTCGAAAAAATAATTCGAAATGACAGACAATTTAGTACAGTAGTTGAGCAGGCACACCTGCACATTTTATTTGGCATAGAAGCTGTGTTTTAGCCTTGACCATAGAGACTAAGGCAATGGATTGCTCTGAACACTGGAAGTTGGTAATACTGATGACGAAATTCGGAGGCTTAGTAATTCTTCTCTGCTGTATTTTAATCTTTGATCTAGTACAAAATATTGGGGTGGCGCAGACGAACTCCCCTGCTTGTTCTTGCCTTTCGGGGTCCTTGTAGTTGCTCGTGACGGAGTTGAGTGCTCCTTTCTCTTGTAAAGCGTCTCAAATAAATCGTGCCTTACTTCAAGTTGAGGATGCATTTGGCAGAAGCGTGAAACAAACTCCTTTGATAATAGCCAGCAGCCCCTGAGATCGAGAATTTCCAGGGCAGGGGGAGGAGCGAATGCAGCAAGTCCAGTATCCGTCACCACTGCATCTCGAAGACCAAGATGTACCAACTTTTTAGCTGACGAGATGTGATATAATGATTCGTTTGTGAGGGAGACGCTTCGCAGAGTTAAATGACTCAATCTGCTCATGTTTGCCAGAGGGCGCAGTGCGAGATCCTTAATATGCAATAGTTCCAAATCCAGGGTTTCGAGATGACTGAGGCTTTCTAGTGCAGAAAATGACGGGACCTCATCATGTGCACCGCCCAATTGCATTAATCCTTTCACATGTGTTCTGCTGAGGTTGATAACTTTGAGTGCAGGCATCATGCTTAAAAAATGTATAGCTGTGTCATCAATGGGAGTGCCAGACAGCAATAGAGTCTCGAGGTTTGGAACATTGCCAGCTAATGCATTAATGCCTTCCACACTTACTTTTGTATCGCTGAGATTCAATTTTTTTAACGTTGCTCCTATGCGTGCAATGTGTTCGACTGAACCGTCGTCAACCAGTCCACTATCGCTCAGGTCCAAATTAGTCATTGCATTCATGGAAGACAAAAAGCTATAAGACTGAAGCGCAGAGTTGGA
>one_Unigene_BMK.10590
GGATATGTCTAACAAAGAAAGTCTACTGGTTTCAACATATTTGAAGGCTTCTGAAGTGTTATGAATTGTAGCTCCAGAAAAATTTACTTTCTCCAGACGAGGTTTCTGGCCCTCTCCTTCAAATAGAGAACTTATAGTGCACCTACTCATGTTTAGGCATGTAAGGGAGGGCAAATATGGCAACATTGTGACTTTGGTCCAAGCTAGGTTTAAGAAACTCAAATTTCGGAACATTTTGAGTGTCGTCACACTTTCATTAGATACTTCACTCCCCCAAAGGTCTAAACCTTGCAACTTCGTGAGAGTCTGAAGAGAATTCAAAGCTGAATCAGTGACAGGTAAACCACCCAGGTCCAACAGCAATAAGTGACTCAGTGAAGCGAGAATTATTACACCATCTGCAGTAACACCTGTTTCAGAGATCCGTAATTTCTCAAGGGCTGGAAGTGATAATAGATGTTGTATTCCAGCATCTGTTATCTTAGAGCATCTTGAAAGATCCATCTCCTTTAAAGTTGGCATGCCTGTTATATACCAAAGAGCTGCATTATTGATCTTATGGCAGTCTGCCAAAATCAAAGAATTGAGATAGTGGAATGCTCCTAAGTATGCCATCCACTCAGCATCCACAAAGCTTTCACCACTTAGGTCGACATCCTCCACTGTGTATTTGAAAACTTCGAGCAGCGAGGGATAAAGCAAACGGCGCTGGAGGAGGCGGCGGAGGAGAGCCTCAGCGAGATGAGACGGCATGCGCTGAAGCGTTCGCCGCTGCCTTCGCCACTTGTCGACGGCATCGGCGCTCTCAGTTGCCGCGTCGATGCACATGCGCTCCAATAAAGGCTCCATCAATTCTAGCTCCTAGATTTCAGCTGCGCCTTCTTAATTCTGAGATTATTTTTCAGGAATAGATCGAAAATCGACGAATGTATAGAATTATTGCGGGTGAGAAGGAAGAAAATTGACTTCGTATACCGAGAGAAAAAAACACAAGAGGAGAAAATAAAGGGCAGAGAGATCGGAAGAGCGTC
>one_Unigene_BMK.15047
AGATGAACACAGCTCTGCAGTGTCAATTTCCCGCAAATTTCTGCACGGATTACGGCAATAGGTTGCTGAAATGCAACTCTTTCAGTAAAAGGGCTTCTTTCATCCGTCGCTGCATAAAAAATGAGACAAAATCACAACCCCATCAGGGTTTCTCAGTTCTCACAACAGATCCTCAACCTCAACTTGATATTGGAAGTATATGGAGCTCTATGGGTTTTTATGTGTTCAGCATTCACGTCCCGTTGAGTTTTGGCGGTCTTTCTGCTGCTGCAAAGATATTGCATCAACCCATCCTCGATCCACAGACTGAGACATTCTTTATCTTCGCAATCCAAACCTTAGAGCTTAGCATTGTTTTGCTGCTGCTAAAGTGCCCCGGTAAGCCTCAGTATGACCTTAAAGATTTCTTTCGTGCCAATAAGTCTTCAAAACAACGAAGCTGGCTGCTGGCATCAGTGCTCGGGCTTGGAATCCTTCTGTCATTGGTCTTTATCACTTCGTATTTTGCTGAGAGATTGATTGGACCCAAGGATGTGAACAATCCATTTGTCAAGGATATTCTCACCAGCGGCTGGAGTTCTGCAACCGCCTGCGTTCTTGTCTACTCCATCATCACTCCGTTGCTGGAAGAAGTCGTGTACAGAGGTTTTCTCTTGACATCTCTTGCCTCCACAATGAACTGGCAGCTAGCGGTTGCAATCAGTTCCGTTGTTTTCAGTGCATCCCACTTCTCCGGTGATAACTTCTTGCAACTCCTCATTGTTGGATTGGTGCTCGGATGCTCTTACTGTTGGACGGGGAACTTGAGTGCATCGATATGCATACATTCTCTGTACAACGCCCTGGTAATGTATCTAACATTTATATCATGAACAATGTTTCCAAATCCGTTTTGCTCTTCAATCTGTAGATCTTGTTTCGGTAGTGTGATTAAAATTTTGACGTGTTATGTGACTTTTTCCATTGGTGTGTAACTATTTGACTGTGTAAATTTAATCAGACGTACAGGAG
>two_Unigene_BMK.15390
CGCTCATAGTATTATAACGTGCAGCATAATCAAAATAAGGGAGGGGATTAAATATTGAAATTATGATACAATGACACTCTCTGTATCTGCAAGTCAGGATCTGATCTGAGAGATGTCGGAGGGATTGGACAAGAAGCAGAGACTGAGGGACAAAGCAGAATTGGAGACGATGAGAATCCTGATGATGCTGCTGCAGTAGTTGGTGTTGCACGAACCTGATCATGCATTCGCCACGCCCACTTCACCACTTCCTCTGAACTCGAACCCAACCCGGTTTCCTTGAGCATATTTGCATTTTGAATATGAAACTGAAACCCCCCCAAATTTCCAATCTCTTTGGAAGAAGGCGTCGAAATCCCCAACTTCAAATCAAGACTGTTATCGTATGAGCTCGACTTGACAGCTTCCTTGTCATAAGCCATGTTGGCGGCCATCCGGGCGGATAGTCCTCTGTATTTGGAGAATCCGGTGGTCCGTCGACGTAGTGTGTGGACAAACTCCTGCTTGGACATGTTCTTCGTCTGTTTGATATCTTGGTCATACTCGGTGAGGCTGAAGTTGATATCGGCTTCCACGCCACGGAACTTAATTGCAGCTTTGTCATAAGCTCTTGCTGCGGAAAGAGCAGTGTCAAATCCACCTATTTAAAACAAACACATGAGCATCACGGCCAACCCAAATCTAAAACATATACAAGTGCATTGCATACCCAAATAAACTTGTTTCCCAC
>two_Unigene_BMK.15392
GCGAGGTCCCTTGAAAAATGCAAGTGATAGTGCCATGGCACCGAGGCTTTACTGTGAACAGAATTACTGCCCTGTTGAACTCCTTCACCCACATGAGGATTGCAATGTGAATGCTTCGTTATCCTTTACACTCCAGATATGTAGAGTTGAGGACATTGTAGTAAAAGGTTATATAGAAGGTTCTGTTGTTCATTTTCACATGGTTAGAACTGTGGTGGTGGAATCTTCTGGTTCAATAAGTGCATCTGCACTTGGTTGCTCTGGCGGATTGGGCCATGGTGAACTTCTGCCTAATGGTCTTGGTAGTGGTGCTGGACATGGTGGTAGAGGAGGGGATGCTTATTTTGATGGAACTTATATCAGAGGTGGTAGTTCATATGGCAATGCTGAGTTGCCCTGTGAACTTGGTAGTGGAAGTGGGAATGCGAGTCTAAGTGGTGTATCTTCTGGAGGTGGCATTATTGTGATGGGTTCTTTACAGCATTCGTTGACCAAATTGGTTGTTCATGGAGAAATTGAAGCTAATGGAGAAAGTTATGGGAAATATATAAAAGATGGTGGGTATTTTTCAGATATAGGCCCAGGGGGTGGATCTGGAGGAACTATACTTCTGTTTCTTAGTAATCTCATCCTTCATAAAACTTCTACCATTTCAATATGTGGAGGGCATGGTTCCCCTAATGCTGGTGGTGGAGGAGGTGGACGGGTTCACTTTCATTGGTCTGACATTTCTGTTGGAGATGAATTCTTGCCAAGGGCACTTGTCAGAGGAACTATTGATGTCAGTGGAGGGATTGGTAGAGGTCTGGGCCAAGAAGGCGAAAATGGGACTCTGAGTGGAAAAGCCTGTCCGAAAGGCCTTTATGGGACATTTTGTCTGGAATGCCCTCTTGGGACGTATAAGAATGAGACTGGGTCTGACAGAGACCTTTGTATTGATTGCCCATCAGATGAGCTTCCACATCGTGCTGTATATGTTCCTGTTCGAGGAGGTGTCATGGAGACACCATGTCCATACAAATGTGTATCTGAGAGATTCAAGATGCCTCATTGTAATACAGCACTTGAAGAGCTAATATATACTTTTGGAGGGCCTTGGTTATTTGGTTTCATACTCTTCAGTCTCCTCATCCTCTTAGCACTTATTCTAAGTGTTGCTAGGATGAAGTTTTCTGGTGGAGATGAATTGCCTGGTTTGGTGCCAAATCGCCGACGTGCTACAATCGATCGCTCATTCCCTTTTTTGGAGTCACTAAATGAGGTTCTGGAAACTAGTAGAGTTGAGGAATCACAAACTCATGTCCATCGAATGTATTTTCTGGGGGCTAATACTTTTGGTGAACCTTGGCACCTCCTTCATTCCCCTCCTAAAGAAGTTAAAGAGATAGTATATGAGGATGCATTCAACATATTTGTCGACGAGATAAATGCATTAGCTTCTTATCAGTGGTGGGAAGGGTCGGTTTACGGTGTCCTTCGTATAATTGCATATCCACTTGCAACATCATGGTTGCAATGGCGCCGAAAGGAAAAAGTACAACAATTACGCGAATACGTTCGTTCAGAATATGATCATGCTTGCTTGCGTTCCTGCCGTTCACGTGCGCTCTATGAAGGACTAAAGGTTGCTACAAGTTCGGATTTAATGTTAGGCTACATGGATTTTTTCCTCGGAGGTGATGAAAAGAGGACTGATCTCCCTCCTCGACTTTGTCAGAGGTTTCCCCTTTCGTTGGTGTTCGGAGGAGACGGATCTTACATGTCCCCTTTCTCTCTTCACAGTGACAATATTCTAACTAACCTAATGAGCCAGTCCCTTCCCCCAACAATTTGGTACCGACTAGTGGCTGGTCTTAACGCTCAACTTCGATTGGTTCGTCGCGGACATCTAAGAGCAACATTTTATCCAGTTGTCTCCTGGCTTGGGACACATGTCAATGGAAAATTGCGTGCCCATGGTGTACAAGTTGGTTTGACTCGCTTTCAACCTTCAGCTAGTGGATATTGCCAATTTGGACTGATTTTATGTTCTATAGATGAGGATATTACTCGCTTATCTAGTCAAGAGCCAGATAGGTCTATATCTGAGAACCATTCATGTTTGCCTGCTAATCGTTGGAAGAAAGCATTGAATCTAGTTAAACACAACGAACATGCTGTTTTGCAAAAGAAGATATGCGGAGAAATTCTACATTTGAATAATGTACAGAAACTTCAAGACAGTTTAATGTTATCTTATCCTTTCTACTATATAATTCGTAACATAATGCCAGTTTGTCATCAGGATCTTGTTGGTTTAATCATCTCAGTCCTGCTTTTAGGAGATCGGA
>two_Unigene_BMK.15393
CAAGGGACCTCGCAGAACAGATCCAGGGCCAACACTGATGGCATAAAATAAGGATATAACCAAATGCTGAGCTTCAATAACATCTCCTGGCCCCGATAAGTTGAGTGACCCTTGTCCATGAAGCCCTAAATTAGCAGTTGAATGTATCATTGATGACCCCTTAAGAACAACTAAATTGCTGGCTTCAAGCAAGGAAGTTGCAACAATCGCATCACTCTCACCAGCTATAAGCATTTTGGAATTTAACATTAAGTGGATTTTGACAGACATTCGCAAGGCCCCATAGACCTTTATTATTGAGTCACTCATTAGAAGCTCTTCAGCCATCAGTTCAAACTCCGAGAAAGCATAATGGACTAGTCCAAAGCTCAGGGTTGATCCGTGCGACAAACTAAGTTGTCCTCTTACCTGAACACGACTCCATAATAAAGGAACAGTTGCTTGAGCACGATTTTGAACATAAACATTTGTCCAGAGTGGCTGGTTCGGGAATTGCAAAAGAAGTGTGTAAGTGTCTGTTGATATATTGTGGTTGTTGATTATAAGTCGTCGAGGAACAGCATCAAAGAATGTCCCAGCAGCACCTGCATTCCTGGGGCAGCCAAAGCTTCTTCCCCCATGTACCAAGAATACGGGTTCATCGTGCCTGCTGAAAACATCAACAGATACTCTTCCACCACCACCTCCAGCAAATCCGTCACCTCCAGACGCACTTATTGTGCCACTTCCTGTCATTTTCTTTGAGGTGATATAAATGCTACCACCGGAGCCTCCACCGCCTTTAATCCCACCATCCCCTCCATCCGCCAAAAGCGTCCCACGCATCTCGATAAGCTCAGCCGCCTCCAACCAAATCCTCCCACCCCCACCCCCTCCGTATTCCTCCTCTCTCTCCG
>two_Unigene_BMK.15394
TGTGGATAAACGTGCTCTTCCTGTCGTTGAGACTGAGGGGGGTGCTTCAGATGAAAAGCTTGAAAAGCATGTTGCTAACACTTTGCATGAACAACACCACAGCCTGCTTAAAAATGAAGACGGTCCTGGTAATTTGAGTAATGAACCTGAGGGGGTTATTGAACTGCCTGAAGGTCAAACGTCACCATCTGGAAATATTTATGCTAACTCGTACTGTCAAGATTCAGAAGTTCAATTGGGTTATGTTCCGGATGCAAAACTTGCGCTTCCACCTCTTCTAGGACGTGATCAAGTTTCCGTTGATGTTGCACAGGGAGAATATCAGATTTCAGGTTCGGGAGATTCGTCAACGTTGTCTTTTCCCACTTTCAGTGTTAATTCCGCAGATTCTGAAGAAATTATGAAGACTTCAAATGACTTGGAAAAAAATACTGTTGCATCTGAAACCCGAATAAAAGATCCCCCATCCCCTGTCAAGCAAGGAAACTTTGTACATAGTGGTGGACAAGTTCATATCACAAAGAGCAATACGTTAGCTATTGACAACCATGTTACTGTAGAACTTTCCAATCCCTTGAATAAATCTAGTTCCTCTATCTTTCCATTAGATCCTGGTACGGACAATCTATTAGAAATGGGTGCATGTGCAAATGAAGGTAACAGAATGGATGAAATTCACAACAAAAATGCCATTGAAACTACGCAAGAGTATCCCTTGGCATCACCTCACATCTCCTATGAAGATGGTTGTGGTGAAGGAGGACAGTGTAGTAAAATTACTGATAGTTCTATTAAGTTTGGTCTTGGGTCGCCTCTAGAGGGGTCTTCAAATATGATAACAAATTTTGATGAGCCAACAAATGATGACGTGATGGTCGAGTTGA
>one_Unigene_BMK.21423
GGATCTTCAAACTTAGAACCACTTTTAGTTCCTGTTATGTTTGTACAAACCACAACTACTCTTCATGGCCTTCGCTGGTGGAGCAGGAGAAATAGATGAAGCTTCTTTACCACCTTCAACTGGTTCAATGCAATGATCTTGCCAATTTTGCATTATACTATATAATTAGATCAAGCACCGACCAGTCGAAATCATCAGCATGCTTCACTTGGGCCAGGTTGGAATATTGGTGGGTAGCTACTCGGAGAAGGAATCACAGGGACATCCATATCGCTGTGTTCGTGAAGCTGCTGATCCGAAACAACTATAGGGTTCTGACTTGATAAGCCACAAGCGATGGCTCATTGTTGATTTGATTCCATACATGCAAAGATGGGCTTGACCAATAGTCAGATCGTTCCAACTATTGAGGTGCGATTTCTCGGAAGAGAGGAGTGTTAGCCAACAGTGTATCAGTTCAACTAGTCATATTCAATTCATTACAAAGCTAATAAAGATGAAATAAGCAGAATATGAGACCTGAAACTTCTATTATGCTGTATAGTGACCCATTGAGAAACTCCCACACCAGCTTCTTCCTTGCAAAGCATAATTACTTGGCAGTCAAGTCACCTTCGTGGCTAAACTCCCTATATACCTCCAGTTTCCAACAAGAAAGTGTAGACTGGGAATTGGAATCCTTCGTCTTATCCTTATCATTGTGAGATCCCACAGTATGCTGCTTTTGAGTGAGCTAAGCCAGATGCTCAACGTGGCTGCAACTGAGCTCAGCTAGATGCTCATCATTTATCAGAAGCTTCACGCAGTGTTTATCAAGTGCTCTAGGCAGGAACATAGCTTCATGTATGCTGTTATTTTCATGAAATCTTAATATATATCTCAATTAACCCACATAAGATGCGATTGTAGCAATGAAATTGTTGCCTAATGAAAGCTGACGCATCCTCCCATTCAAAATGAAAGATCCATTTCTGAGCTCCGCAAAATAGGTGGGGAAAGTTACGTCCAAATGGAAGATTCATCACTGAGGCAGCAAAGATGGTTGCAACAGAATATTTTGCATAACGAGAGCCAACCAAATCGAGGACAGCCCTTCCAACATCTGATCTGCAATCCTTGGACTTCCATACTCTTCACAATTGTCTGATAAGCCGAAATGAAAGCTCCATTCACCAACCAATCAGAGTTTACTCCTTTCTTATAACCGTAGAGAGTAGCAGAACGCTCAGCACCTTCATATACAACCTTCAATGCTTCTTGAACTTTACTTTCATAGTCCTTGAAAGTACTCTTCAACACTTGTTTTCTTAACAAAATTTGTCCCATGACAATACCACCAACTCCAGCTGCAACTGAAGGAGCCACTAGCACATGCTGCTTCTTCAATACCTCAATGGCTTCAGGGGTGCATGACATACAAGATCCTTCGACAAGTAAAGTACATCCTGCCCTCCCAAGGGCTAGTGCATCTGCAGGACAAATCTCACTATGCAATGCACAAGGAAATGCCACATCACATTCGGCGTTCCATGGCTTCGAATCAGTAACGTAAAATGCATCCTTATAAGTCTTGATATATTCCCTCAAACTTAGTTTGCCAGCTTTCAGTTCCTTAAGTAAAGCAATTTTATTCAAATCAAATCCATCTTCATCCAGCAGATACCCTTTCGAATCTGAGATTGTGACAGGAACTGCACCAATATCAATAAGTTTTTCAAGCAATTGCAACGATAGCTTCCCAAATCCGCTAATCGCACATCTTAATCCTTTTAAATCTTTTTCCATTTTAGTAAGAATTAAATGTGCAAAGAACACCAATCCATAAGCCATTGCTTCAATTCTGAATGCAGAGCCAAACCAATGAATTGTAGGTCCAACGCCGTCCTTAATGCGCCTATATTGTCCATAGAGAAAGCCCATCTCTCGAATACCAACGCCCATATCCTCTGACAGTAAATCCTTGTCAACGCCGAGATAGAAATGTATAGAGTTCATAAAGCTCTCGCAGAAACTCTTGACTTCACTATTCGTTTTCCCAGTAGGGTCAAAATTACTTCCCGCGAAACAACCACCAAGGGTTAATCCAGACAAAGCATTACGGAAAGTCTGTTCAAGACTTAAAAGTTTGGCAACACTAAGATTCATCTTGCGATGGAACCGCAGGCCACCCCTGCATGGACCGAGGGATCGATTGAAGCAAACCCAATAGCCGCGGTTGACATTCCTTATTCCCTCGCCGTCAATCCAAGAGACACGGAATGTTAGTGCACATTCAGGTTCCAATAAGCTTTTCATAACATCTGCAAAATTTAAACACGACGAGGCCATCTTTTCTAAAGACCGAACAACTCCTTTTAATACTTGAATGAACTCTGTGTCATGAACATTATTCTTCAAAACATTCTGAAGAATAGGGTGAGCAACTCCATATTCCAAATCAGTGTTGTGAAAGGAAGTATGCATGTCATAATCGACACCAGACGCTTCTTTCCTTCGAGGATATTGCGTGTCAAAGTTTGGTAGTGACTGGGTTTCTTGCACTCTCTCAGCAGCAGCGTCAAAATTTATAATTGGCTGATTCTGTTGCACTCCCTCTTGCGTTCCTCCAGCAGCTGCATCAATACTTATCACTAACATATTATCTTGCATTGTGGCAGCAGTTGTCAATGATTTAATTTCTTCAGCAGTAAAATAGCCAAAATCAGATTTACTGTCAGCATTGTCTCCTTCAGTTACCACATTCTTTCCTTTTCCTCCCTGAGTGTAATTCTCAATCTGCTGCGGGATATCACAACCCATGGACTCTTCTGTTACTCCCCTCTGAAGTGATTCTTCTATCTCCAAGAGTACTTTTTCTTGCTCCCGGTGTGCATTTTCTTTGTCATTGACTGCGTTTATGTGAAATGCAGAATAACAATGCTCTTTAAAGGCTTTTGATCTTATTGTTCCAGATCCTTCCGCAGAAACATAAGGACTCTTATTAGAACCCTTTCCAAAATTGACACAAGTGGAGCACTGAACCCTTTCTTCTCCTTTGGTGTTAAAAAAAACTCTAGCCATCTTATGATCTTTTAGCAACGAGAGAGCACTTGGAGAGAAGCCTGGTGGAGGAACCGGCGGAATCGGTTGATTATTAGGCTCTTCCATGGCGAGGATATCGGGAAAATGCGCGAGAAAG
>two_Unigene_BMK.15399
TTTCCATTTCCATTTCCATTTCCTACCAGAATTCTTCGATATGGCCATGGCTGCTTCCCTCTGCTACCCCGCCCCTCTCCCCATCAACACCTCCTCAAAGCAACCCGCTCTCCAATCACCCGCACCGCCACCTTGCTTGCCCCGAAAATTGCCTCTTCCCTCCTTGAAATTCACCGCCAGGCCGACTGTAGCTTCCGCCGCCACCACGGTTGGAGTAGAGCCTCAATCCGGAGCTGCTACTCCGCCCAAGCTTCTTCCTTTCCGCGTCGGCCACGGATTTGACCTTCATCGCCTCGAACCGGGGTATCCCCTCATTATCGGCGGCATCGATATTCCTCACGATCGAGGCTGCGAAGCTCACTCCGACGGTGATGTATTGCTGCACTGTGTTGTTGATGCAATATTGGGGGCGCTTGGCCTCCCGGATATAGGTCAAATATTTCCAGACACAGATCCCAAGTGGAAAGGCGCAGCATCTTGTGTTTTTGTGGAGGAGGCTGTTCGGCTAATGCACGAGGCAGGCTACGAACTAGGTAACTTAGACGCCACATTGATTCTCCAAAGACCAAAACTGAGCCCTCATAAGGAGGCTATACGGGAGAATTTATGCAAGCTACTTGGTGCGGACCCTTCGGCTGTGAACCTCAAGGCAAAAACTCATGAAAAGGTAGACAGTCTTGGGGAGAACCGGAGTATAGCAGCACATACAGTTGTTCTCCTTTTTAGGAAGTGATGATACATATATGTTTGGCTTATAATTTAAACACATAAAATGTATTGATTGTGTTTACATCTGTAGCTTCTCAGAATAAAGTCTGGTAGTTTTTGCAACTGATGGACATGGGCAATCAAATTGTTTATAAGTATGAAAGATTATATGATTGTGTTAGTTTCTTACTATTTCTTTTGCTG
>one_Unigene_BMK.17870
[truncated: 38,863,391 more chars]
