# Supplementary material for: De Novo Assembly and Annotation of Salvia splendens Transcriptome Using the Illumina Platform
Source: PLoS One. 2014 Mar 12;9(3):e87693. doi: 10.1371/journal.pone.0087693 (PMC3951189; doi:10.1371/journal.pone.0087693)
Supplement: Table S2 — The annotation by NCBI Nr, Nt, Swiss-Prot, KEGG, TrEMBL, COG and GO seqdb databases (XLS). (XLS) [file pone.0087693.s002.xls]

#GeneID	COG_class	COG_class_annotation	GO_annotation	KEGG_annotation	Swissprot_annotation	TrEMBL_annotation	nr_annotation	nt_annotation
two_Unigene_BMK.2018	--	--	--	--	--	Putative uncharacterized protein GN=VITISV_024462 OS=Vitis vinifera (Grape) PE=3 SV=1	gi|147768912|emb|CAN75886.1| hypothetical protein VITISV_024462 [Vitis vinifera]	--
two_Unigene_BMK.15882	--	--	Molecular Function: 3-deoxy-7-phosphoheptulonate synthase activity (GO:0003849);; Biological Process: aromatic amino acid family biosynthetic process (GO:0009073);; Biological Process: chorismate biosynthetic process (GO:0009423);; Cellular Component: plastid (GO:0009536);; Biological Process: response to wounding (GO:0009611);; Biological Process: response to bacterium (GO:0009617);; Cellular Co…	K01626|3e-65|osa:4343946|3-deoxy-7-phosphoheptulonate synthase [EC:2.5.1.54]	sp|Q75W16|AROG_ORYSJ Phospho-2-dehydro-3-deoxyheptonate aldolase 2, chloroplastic OS=Oryza sativa subsp. japonica GN=DAHPS2 PE=2 SV=1	3-deoxy-D-arabino-heptulosonate 7-phosphate synthase (Fragment) OS=Vitis vinifera (Grape) PE=2 SV=1	gi|37359244|gb|AAN77866.1| 3-deoxy-D-arabino-heptulosonate 7-phosphate synthase [Vitis vinifera]	Phyllostachys edulis cDNA clone: bphylf052b16, full insert sequence
two_Unigene_BMK.18527	--	--	Biological Process: maltose metabolic process (GO:0000023);; Biological Process: stomatal complex morphogenesis (GO:0010103);; Biological Process: starch biosynthetic process (GO:0019252);; Biological Process: isopentenyl diphosphate biosynthetic process, mevalonate-independent pathway (GO:0019288);; Biological Process: positive regulation of transcription, DNA-dependent (GO:0045893);;	--	--	Putative uncharacterized protein GN=MTR_5g043580 OS=Medicago truncatula (Barrel medic) PE=2 SV=1	gi|217075182|gb|ACJ85951.1| unknown [Medicago truncatula]	TSA: Artemisia annua strain Artemis Contig22943.Amlt mRNA sequence
one_Unigene_BMK.37728	--	--	--	--	--	Putative uncharacterized protein GN=VIT_11s0016g01430 OS=Vitis vinifera (Grape) PE=4 SV=1	gi|224087937|ref|XP_002308266.1| predicted protein [Populus trichocarpa]	--
one_Unigene_BMK.14788	--	--	--	--	sp|Q9M0U6|FBL22_ARATH Putative F-box/LRR-repeat protein 22 OS=Arabidopsis thaliana GN=FBL22 PE=2 SV=1	Ubiquitin-protein ligase, putative GN=RCOM_1091170 OS=Ricinus communis (Castor bean) PE=4 SV=1	gi|255571310|ref|XP_002526604.1| ubiquitin-protein ligase, putative [Ricinus communis]	--
two_Unigene_BMK.19167	--	--	Molecular Function: DNA binding (GO:0003677);; Molecular Function: sequence-specific DNA binding transcription factor activity (GO:0003700);; Cellular Component: nucleus (GO:0005634);; Biological Process: DNA methylation (GO:0006306);; Biological Process: methylation-dependent chromatin silencing (GO:0006346);; Biological Process: gamete generation (GO:0007276);; Biological Process: determination…	--	sp|Q38914|ANT_ARATH AP2-like ethylene-responsive transcription factor ANT OS=Arabidopsis thaliana GN=ANT PE=1 SV=2	Putative uncharacterized protein GN=RCOM_0366280 OS=Ricinus communis (Castor bean) PE=4 SV=1	gi|296090642|emb|CBI41041.3| unnamed protein product [Vitis vinifera]	Ricinus communis conserved hypothetical protein, mRNA
two_Unigene_BMK.30346	--	--	Cellular Component: chromatin (GO:0000785);; Molecular Function: DNA binding (GO:0003677);; Molecular Function: chromatin binding (GO:0003682);; Cellular Component: ribosome (GO:0005840);; Biological Process: glucose catabolic process (GO:0006007);; Biological Process: chromatin assembly or disassembly (GO:0006333);; Biological Process: DNA-dependent transcription, elongation (GO:0006354);; Biolo…	K03025|2e-48|pop:POPTR_547588|DNA-directed RNA polymerase III subunit RPC6	sp|Q86JM3|RPC6_DICDI DNA-directed RNA polymerase III subunit rpc6 OS=Dictyostelium discoideum GN=polr3f PE=3 SV=1	JHL06P13.1 protein GN=JHL06P13.1 OS=Jatropha curcas PE=4 SV=1	gi|317106726|dbj|BAJ53222.1| JHL06P13.1 [Jatropha curcas]	Vitis vinifera contig VV78X082357.6, whole genome shotgun sequence
one_Unigene_BMK.9683	--	--	Molecular Function: GTP cyclohydrolase II activity (GO:0003935);; Biological Process: circadian rhythm (GO:0007623);; Molecular Function: 3,4-dihydroxy-2-butanone-4-phosphate synthase activity (GO:0008686);; Biological Process: riboflavin biosynthetic process (GO:0009231);; Cellular Component: chloroplast stroma (GO:0009570);; Cellular Component: membrane (GO:0016020);; Biological Process: root h…	K14652|1e-106|vvi:100248717|3,4-dihydroxy 2-butanone 4-phosphate synthase / GTP cyclohydrolase II [EC:4.1.99.12 3.5.4.25]	sp|P47924|RIBBA_ARATH Riboflavin biosynthesis protein ribBA, chloroplastic OS=Arabidopsis thaliana GN=RIBBA PE=2 SV=2	Putative uncharacterized protein GN=VIT_03s0017g00650 OS=Vitis vinifera (Grape) PE=3 SV=1	gi|225465770|ref|XP_002267374.1| PREDICTED: hypothetical protein [Vitis vinifera]	TSA: Panax ginseng strain Shi Zhu Shen contig10537.Pagi mRNA sequence
one_Unigene_BMK.11009	--	--	Biological Process: metabolic process (GO:0008152);; Molecular Function: oxidoreductase activity (GO:0016491);;	--	sp|C0LGF5|Y1341_ARATH Probable LRR receptor-like serine/threonine-protein kinase At1g34110 OS=Arabidopsis thaliana GN=At1g34110 PE=2 SV=2	Putative uncharacterized protein GN=VIT_10s0071g00230 OS=Vitis vinifera (Grape) PE=4 SV=1	gi|147789266|emb|CAN71149.1| hypothetical protein VITISV_040339 [Vitis vinifera]	Vitis vinifera contig VV78X183633.3, whole genome shotgun sequence
two_Unigene_BMK.5011	--	--	Cellular Component: plasma membrane (GO:0005886);; Biological Process: determination of bilateral symmetry (GO:0009855);; Biological Process: organ morphogenesis (GO:0009887);; Biological Process: meristem initiation (GO:0010014);; Biological Process: xylem and phloem pattern formation (GO:0010051);; Biological Process: meristem maintenance (GO:0010073);; Biological Process: flower morphogenesis …	--	--	Putative uncharacterized protein GN=VIT_19s0085g00900 OS=Vitis vinifera (Grape) PE=4 SV=1	gi|297736105|emb|CBI24143.3| unnamed protein product [Vitis vinifera]	TSA: Cajanus cajan cultivar UPAS 120 contig11338.UPAS mRNA sequence
two_Unigene_BMK.32140	--	--	Molecular Function: oxidoreductase activity (GO:0016491);; Molecular Function: metal ion binding (GO:0046872);;	--	sp|Q9AXH9|KAO1_HORVU Ent-kaurenoic acid oxidase 1 OS=Hordeum vulgare GN=KAO1 PE=1 SV=1	Cytochrome P450 GN=MTR_6g069000 OS=Medicago truncatula (Barrel medic) PE=3 SV=1	gi|224116502|ref|XP_002331913.1| cytochrome P450 [Populus trichocarpa]	--
two_Unigene_BMK.18275	--	--	Molecular Function: nucleic acid binding (GO:0003676);; Cellular Component: plant-type cell wall (GO:0009505);;	--	sp|Q2KIR4|CI023_BOVIN Alba-like protein C9orf23 homolog OS=Bos taurus PE=2 SV=1	Putative uncharacterized protein OS=Glycine max (Soybean) PE=4 SV=1	gi|255626263|gb|ACU13476.1| unknown [Glycine max]	TSA: Arachis hypogaea CL1Contig1224.Arhy mRNA sequence
one_Unigene_BMK.7852	--	--	--	--	sp|Q9M0G7|PXL2_ARATH Leucine-rich repeat receptor-like protein kinase PXL2 OS=Arabidopsis thaliana GN=PXL2 PE=2 SV=1	Putative uncharacterized protein GN=VIT_18s0157g00040 OS=Vitis vinifera (Grape) PE=4 SV=1	gi|296083125|emb|CBI22761.3| unnamed protein product [Vitis vinifera]	--
one_Unigene_BMK.27458	--	--	Molecular Function: binding (GO:0005488);;	--	--	Putative uncharacterized protein GN=VIT_07s0104g01050 OS=Vitis vinifera (Grape) PE=3 SV=1	gi|296086650|emb|CBI32285.3| unnamed protein product [Vitis vinifera]	--
one_Unigene_BMK.7172	--	--	Cellular Component: membrane (GO:0016020);; Molecular Function: kinase activity (GO:0016301);; Biological Process: phosphorylation (GO:0016310);; Molecular Function: oxidoreductase activity (GO:0016491);;	--	sp|C0LGU5|Y5457_ARATH Probable LRR receptor-like serine/threonine-protein kinase At5g45780 OS=Arabidopsis thaliana GN=At5g45780 PE=2 SV=1	Predicted protein GN=POPTRDRAFT_566083 OS=Populus trichocarpa (Western balsam poplar) PE=4 SV=1	gi|224107849|ref|XP_002314624.1| predicted protein [Populus trichocarpa]	--
two_Unigene_BMK.21660	--	--	Molecular Function: ATPase activator activity (GO:0001671);; Cellular Component: cytosol (GO:0005829);; Biological Process: protein folding (GO:0006457);; Biological Process: response to heat (GO:0009408);; Biological Process: response to high light intensity (GO:0009644);; Biological Process: positive regulation of ATPase activity (GO:0032781);; Biological Process: response to endoplasmic reticu…	--	sp|Q55DB6|AHSA_DICDI Activator of 90 kDa heat shock protein ATPase homolog OS=Dictyostelium discoideum GN=ahsa PE=2 SV=1	Predicted protein GN=POPTRDRAFT_735083 OS=Populus trichocarpa (Western balsam poplar) PE=4 SV=1	gi|224138130|ref|XP_002322737.1| predicted protein [Populus trichocarpa]	Populus trichocarpa predicted protein, mRNA
two_Unigene_BMK.15839	--	--	Cellular Component: intracellular (GO:0005622);; Biological Process: N-terminal protein myristoylation (GO:0006499);; Biological Process: protein targeting to membrane (GO:0006612);; Biological Process: response to water deprivation (GO:0009414);; Biological Process: systemic acquired resistance (GO:0009627);; Biological Process: salicylic acid biosynthetic process (GO:0009697);; Biological Proce…	--	sp|Q9SZA7|DRL29_ARATH Probable disease resistance protein At4g33300 OS=Arabidopsis thaliana GN=At4g33300 PE=2 SV=2	ADR1 OS=Solanum tuberosum (Potato) PE=2 SV=1	gi|225458497|ref|XP_002284172.1| PREDICTED: hypothetical protein [Vitis vinifera]	--
one_Unigene_BMK.31389	--	--	Biological Process: metabolic process (GO:0008152);; Cellular Component: chloroplast (GO:0009507);; Molecular Function: muconate cycloisomerase activity (GO:0018849);;	--	--	Putative uncharacterized protein OS=Glycine max (Soybean) PE=4 SV=1	gi|255640963|gb|ACU20761.1| unknown [Glycine max]	Lotus japonicus cDNA, clone: LjFL3-004-CE06, HTC
one_Unigene_BMK.29314	--	--	Biological Process: metabolic process (GO:0008152);; Cellular Component: cell part (GO:0044464);;	--	sp|Q9JLT0|MYH10_RAT Myosin-10 OS=Rattus norvegicus GN=Myh10 PE=1 SV=1	Putative uncharacterized protein GN=VIT_05s0020g03890 OS=Vitis vinifera (Grape) PE=4 SV=1	gi|225432752|ref|XP_002283122.1| PREDICTED: hypothetical protein isoform 2 [Vitis vinifera]	Populus trichocarpa predicted protein, mRNA
two_Unigene_BMK.23634	--	--	Cellular Component: plasma membrane (GO:0005886);; Biological Process: cytokinin metabolic process (GO:0009690);;	--	sp|A9Z1V5|VW5B1_MOUSE von Willebrand factor A domain-containing protein 5B1 OS=Mus musculus GN=Vwa5b1 PE=2 SV=1	Putative uncharacterized protein GN=VIT_09s0002g00960 OS=Vitis vinifera (Grape) PE=4 SV=1	gi|225442075|ref|XP_002271630.1| PREDICTED: hypothetical protein [Vitis vinifera]	Solanum lycopersicum cDNA, clone: LEFL2009N19, HTC in fruit
one_Unigene_BMK.33376	--	--	--	--	sp|Q69566|U88_HHV6U Uncharacterized protein U88 OS=Human herpesvirus 6A (strain Uganda-1102) GN=U88 PE=4 SV=1	Putative uncharacterized protein Sb02g033135 (Fragment) GN=Sb02g033135 OS=Sorghum bicolor (Sorghum) PE=4 SV=1	gi|242045628|ref|XP_002460685.1| hypothetical protein SORBIDRAFT_02g033135 [Sorghum bicolor]	--
two_Unigene_BMK.12146	--	--	Molecular Function: protein kinase activity (GO:0004672);; Biological Process: metabolic process (GO:0008152);;	--	sp|C0LGT6|EFR_ARATH LRR receptor-like serine/threonine-protein kinase EFR OS=Arabidopsis thaliana GN=EFR PE=1 SV=1	Putative uncharacterized protein GN=VIT_09s0018g01440 OS=Vitis vinifera (Grape) PE=3 SV=1	gi|255585401|ref|XP_002533396.1| serine-threonine protein kinase, plant-type, putative [Ricinus communis]	--
one_Unigene_BMK.23772	--	--	Molecular Function: catalytic activity (GO:0003824);; Biological Process: nucleic acid metabolic process (GO:0090304);;	K10746|3e-13|vvi:100245156|exonuclease 1 [EC:3.1.-.-]	sp|Q60GC1|EXO1_ORYSJ Exonuclease 1 OS=Oryza sativa subsp. japonica GN=EXO1 PE=2 SV=1	Putative uncharacterized protein GN=VIT_10s0003g02180 OS=Vitis vinifera (Grape) PE=4 SV=1	gi|297740589|emb|CBI30771.3| unnamed protein product [Vitis vinifera]	--
two_Unigene_BMK.9668	--	--	Molecular Function: transporter activity (GO:0005215);; Cellular Component: intracellular (GO:0005622);; Biological Process: transport (GO:0006810);; Biological Process: response to wounding (GO:0009611);; Biological Process: coumarin biosynthetic process (GO:0009805);;	--	sp|Q55CU8|RSC5_DICDI Random slug protein 5 OS=Dictyostelium discoideum GN=rsc5 PE=2 SV=1	Putative uncharacterized protein GN=VIT_04s0023g01720 OS=Vitis vinifera (Grape) PE=4 SV=1	gi|225430770|ref|XP_002266907.1| PREDICTED: hypothetical protein [Vitis vinifera]	Solanum lycopersicum cDNA, clone: LEFL1036CF01, HTC in leaf
one_Unigene_BMK.18293	--	--	Cellular Component: ubiquitin ligase complex (GO:0000151);; Molecular Function: ubiquitin-protein ligase activity (GO:0004842);; Molecular Function: zinc ion binding (GO:0008270);; Biological Process: protein ubiquitination (GO:0016567);;	--	sp|O81902|PUB8_ARATH U-box domain-containing protein 8 OS=Arabidopsis thaliana GN=PUB8 PE=2 SV=1	Putative uncharacterized protein GN=VITISV_042771 OS=Vitis vinifera (Grape) PE=4 SV=1	gi|225466832|ref|XP_002274628.1| PREDICTED: hypothetical protein [Vitis vinifera]	--
two_Unigene_BMK.19874	--	--	--	--	sp|Q0WN60|PPR48_ARATH Pentatricopeptide repeat-containing protein At1g18485 OS=Arabidopsis thaliana GN=PCMP-H8 PE=2 SV=2	Predicted protein GN=POPTRDRAFT_557720 OS=Populus trichocarpa (Western balsam poplar) PE=4 SV=1	gi|224103989|ref|XP_002313273.1| predicted protein [Populus trichocarpa]	Vitis vinifera contig VV78X053305.8, whole genome shotgun sequence
two_Unigene_BMK.26751	--	--	Cellular Component: Golgi apparatus (GO:0005794);; Cellular Component: plasma membrane (GO:0005886);; Biological Process: acetyl-CoA metabolic process (GO:0006084);; Cellular Component: chloroplast thylakoid lumen (GO:0009543);; Biological Process: plasmodesma organization (GO:0009663);; Biological Process: response to abscisic acid stimulus (GO:0009737);; Biological Process: response to sucrose …	--	sp|Q8UZB4|ORF3_GFKVM Uncharacterized protein ORF3 OS=Grapevine fleck virus (isolate Italy/MT48) GN=ORF3 PE=4 SV=1	SDL-1 protein GN=sdl-1 OS=Nicotiana plumbaginifolia (Leadwort-leaved tobacco) PE=2 SV=1	gi|18307504|emb|CAD21166.1| SDL-1 protein [Nicotiana plumbaginifolia]	PREDICTED: Vitis vinifera hypothetical protein LOC100261913 (LOC100261913), mRNA
one_Unigene_BMK.34895	--	--	Molecular Function: nucleic acid binding (GO:0003676);; Cellular Component: mitochondrion (GO:0005739);; Biological Process: DNA integration (GO:0015074);;	--	sp|Q7LHG5|YI31B_YEAST Transposon Ty3-I Gag-Pol polyprotein OS=Saccharomyces cerevisiae GN=TY3B-I PE=3 SV=2	Putative uncharacterized protein GN=VITISV_040055 OS=Vitis vinifera (Grape) PE=4 SV=1	gi|147820307|emb|CAN71472.1| hypothetical protein VITISV_040055 [Vitis vinifera]	Carica papaya BAC clone 64O06, complete sequence
two_Unigene_BMK.5552	--	--	Molecular Function: glutamate-tRNA ligase activity (GO:0004818);; Molecular Function: ATP binding (GO:0005524);; Cellular Component: cytosol (GO:0005829);; Biological Process: gluconeogenesis (GO:0006094);; Biological Process: glutamyl-tRNA aminoacylation (GO:0006424);; Biological Process: cytoskeleton organization (GO:0007010);; Biological Process: nucleotide biosynthetic process (GO:0009165);; …	K01885|1e-46|vvi:100263087|glutamyl-tRNA synthetase [EC:6.1.1.17]	sp|Q8CGC7|SYEP_MOUSE Bifunctional aminoacyl-tRNA synthetase OS=Mus musculus GN=Eprs PE=2 SV=3	Putative uncharacterized protein OS=Picea sitchensis (Sitka spruce) PE=2 SV=1	gi|296089870|emb|CBI39689.3| unnamed protein product [Vitis vinifera]	--
one_Unigene_BMK.30649	--	--	--	--	sp|O65543|PP343_ARATH Pentatricopeptide repeat-containing protein At4g31070, mitochondrial OS=Arabidopsis thaliana GN=PCMP-E7 PE=2 SV=2	Pentatricopeptide repeat-containing protein, putative GN=RCOM_0871180 OS=Ricinus communis (Castor bean) PE=4 SV=1	gi|255561305|ref|XP_002521663.1| pentatricopeptide repeat-containing protein, putative [Ricinus communis]	--
one_Unigene_BMK.16025	--	--	Molecular Function: structural constituent of ribosome (GO:0003735);; Cellular Component: mitochondrion (GO:0005739);; Cellular Component: ribosome (GO:0005840);; Biological Process: DNA-dependent transcription, elongation (GO:0006354);; Biological Process: translation (GO:0006412);; Biological Process: ribosome biogenesis (GO:0042254);;	K02881|7e-51|pop:POPTR_654691|large subunit ribosomal protein L18	sp|A0KRP0|RL18_SHESA 50S ribosomal protein L18 OS=Shewanella sp. (strain ANA-3) GN=rplR PE=3 SV=1	Predicted protein GN=POPTRDRAFT_654691 OS=Populus trichocarpa (Western balsam poplar) PE=4 SV=1	gi|224096087|ref|XP_002310534.1| predicted protein [Populus trichocarpa]	Solanum lycopersicum cDNA, clone: LEFL1012BB02, HTC in leaf
two_Unigene_BMK.33507	--	--	Biological Process: maltose metabolic process (GO:0000023);; Molecular Function: 3-isopropylmalate dehydratase activity (GO:0003861);; Biological Process: gluconeogenesis (GO:0006094);; Biological Process: glycolysis (GO:0006096);; Biological Process: cellular amino acid biosynthetic process (GO:0008652);; Cellular Component: chloroplast stroma (GO:0009570);; Biological Process: response to salt …	K01703|3e-67|pop:POPTR_821804|3-isopropylmalate/(R)-2-methylmalate dehydratase large subunit [EC:4.2.1.33 4.2.1.35]	sp|Q94AR8|LEUC_ARATH 3-isopropylmalate dehydratase OS=Arabidopsis thaliana GN=IIL1 PE=2 SV=1	Predicted protein GN=POPTRDRAFT_821804 OS=Populus trichocarpa (Western balsam poplar) PE=4 SV=1	gi|224110650|ref|XP_002315591.1| predicted protein [Populus trichocarpa]	Populus trichocarpa predicted protein, mRNA
two_Unigene_BMK.20746	--	--	--	--	sp|Q8GWV5|PUB3_ARATH U-box domain-containing protein 3 OS=Arabidopsis thaliana GN=PUB3 PE=2 SV=2	Predicted protein GN=POPTRDRAFT_573125 OS=Populus trichocarpa (Western balsam poplar) PE=4 SV=1	gi|224129230|ref|XP_002320533.1| predicted protein [Populus trichocarpa]	TSA: Panax ginseng strain Shi Zhu Shen contig11636.Pagi mRNA sequence
two_Unigene_BMK.8123	--	--	Molecular Function: hydrolase activity (GO:0016787);;	--	sp|P80595|APY_SOLTU Apyrase OS=Solanum tuberosum GN=RROP1 PE=1 SV=2	Putative uncharacterized protein GN=VIT_13s0067g01760 OS=Vitis vinifera (Grape) PE=4 SV=1	gi|225448540|ref|XP_002273561.1| PREDICTED: hypothetical protein [Vitis vinifera]	Populus trichocarpa mtn21-like protein (N21L3), mRNA
one_Unigene_BMK.7951	--	--	--	--	sp|Q9FL62|WRK30_ARATH Probable WRKY transcription factor 30 OS=Arabidopsis thaliana GN=WRKY30 PE=2 SV=1	WRKY transcription factor, putative GN=RCOM_1580550 OS=Ricinus communis (Castor bean) PE=4 SV=1	gi|255545054|ref|XP_002513588.1| WRKY transcription factor, putative [Ricinus communis]	Glycine max transcription factor (WRKY60) mRNA, complete cds
one_Unigene_BMK.7538	--	--	Molecular Function: serine-type endopeptidase activity (GO:0004252);; Cellular Component: vacuole (GO:0005773);; Cellular Component: plasma membrane (GO:0005886);; Biological Process: proteolysis (GO:0006508);; Cellular Component: plant-type cell wall (GO:0009505);; Cellular Component: cytoplasmic membrane-bounded vesicle (GO:0016023);; Molecular Function: identical protein binding (GO:0042802);;…	--	sp|O65351|SUBL_ARATH Subtilisin-like protease OS=Arabidopsis thaliana GN=ARA12 PE=1 SV=1	Putative uncharacterized protein GN=VIT_09s0002g00450 OS=Vitis vinifera (Grape) PE=4 SV=1	gi|297742938|emb|CBI35805.3| unnamed protein product [Vitis vinifera]	Sorghum bicolor hypothetical protein, mRNA
two_Unigene_BMK.24025	--	--	--	--	sp|O10341|Y091_NPVOP Uncharacterized 29.3 kDa protein OS=Orgyia pseudotsugata multicapsid polyhedrosis virus GN=ORF92 PE=4 SV=1	Putative uncharacterized protein GN=VIT_12s0034g01420 OS=Vitis vinifera (Grape) PE=4 SV=1	gi|225448032|ref|XP_002272181.1| PREDICTED: hypothetical protein [Vitis vinifera]	--
one_Unigene_BMK.6455	--	--	--	--	sp|Q8W4J9|RPP8_ARATH Disease resistance protein RPP8 OS=Arabidopsis thaliana GN=RPP8 PE=1 SV=2	Putative uncharacterized protein GN=VIT_03s0038g01740 OS=Vitis vinifera (Grape) PE=4 SV=1	gi|297744665|emb|CBI37927.3| unnamed protein product [Vitis vinifera]	Solanum melongena microsatellite BMS 37 sequence
two_Unigene_BMK.22827	--	--	Molecular Function: protein serine/threonine phosphatase activity (GO:0004722);; Molecular Function: protein binding (GO:0005515);; Cellular Component: nucleus (GO:0005634);; Cellular Component: plasma membrane (GO:0005886);; Biological Process: glucose catabolic process (GO:0006007);; Biological Process: protein dephosphorylation (GO:0006470);; Biological Process: response to ozone (GO:0010193);…	--	sp|Q9M8R7|P2C33_ARATH Probable protein phosphatase 2C 33 OS=Arabidopsis thaliana GN=PPC6-1 PE=1 SV=1	Predicted protein GN=POPTRDRAFT_1108163 OS=Populus trichocarpa (Western balsam poplar) PE=2 SV=1	gi|224144954|ref|XP_002325473.1| predicted protein [Populus trichocarpa]	TSA: Panax ginseng strain Shi Zhu Shen contig02144.Pagi mRNA sequence
two_Unigene_BMK.28340	--	--	Biological Process: MAPK cascade (GO:0000165);; Molecular Function: calmodulin-dependent protein kinase activity (GO:0004683);; Molecular Function: calcium ion binding (GO:0005509);; Molecular Function: protein binding (GO:0005515);; Molecular Function: ATP binding (GO:0005524);; Cellular Component: intracellular (GO:0005622);; Cellular Component: plasma membrane (GO:0005886);; Biological Process…	K13412|0.0|pop:POPTR_570005|calcium-dependent protein kinase [EC:2.7.11.1]	sp|Q9M9V8|CDPKA_ARATH Calcium-dependent protein kinase 10 OS=Arabidopsis thaliana GN=CPK10 PE=1 SV=1	Hop-interacting protein THI080 OS=Solanum lycopersicum (Tomato) PE=2 SV=1	gi|163658596|gb|ABY28389.1| calcium-dependent protein kinase 1 [Datura metel]	Nicotiana tabacum calcium-dependent protein kinase 9 (CDPK9) mRNA, complete cds
one_Unigene_BMK.5375	--	--	Cellular Component: plant-type vacuole (GO:0000325);; Molecular Function: ATP binding (GO:0005524);; Cellular Component: vacuolar membrane (GO:0005774);; Cellular Component: plasma membrane (GO:0005886);; Biological Process: ATP catabolic process (GO:0006200);; Cellular Component: plasmodesma (GO:0009506);; Molecular Function: chlorophyll catabolite transmembrane transporter activity (GO:0010290)…	--	sp|Q9LK64|AB3C_ARATH ABC transporter C family member 3 OS=Arabidopsis thaliana GN=ABCC3 PE=1 SV=1	Multidrug resistance-associated protein 2, 6 (Mrp2, 6), abc-transoprter, putative GN=RCOM_0423490 OS=Ricinus communis (Castor bean) PE=3 SV=1	gi|255584617|ref|XP_002533032.1| multidrug resistance-associated protein 2, 6 (mrp2, 6), abc-transoprter, putative [Ricinus communis]	Populus trichocarpa multidrug resistance protein ABC transporter family, mRNA
one_Unigene_BMK.15922	--	--	Molecular Function: glyceraldehyde-3-phosphate dehydrogenase (NAD+) (phosphorylating) activity (GO:0004365);; Biological Process: glycolysis (GO:0006096);; Biological Process: response to cold (GO:0009409);; Biological Process: response to light stimulus (GO:0009416);; Cellular Component: chloroplast thylakoid membrane (GO:0009535);; Cellular Component: chloroplast stroma (GO:0009570);; Biologica…	--	sp|P12859|G3PB_PEA Glyceraldehyde-3-phosphate dehydrogenase B, chloroplastic OS=Pisum sativum GN=GAPB PE=2 SV=2	Glyceraldehyde 3-phosphate dehydrogenase, putative GN=RCOM_1970150 OS=Ricinus communis (Castor bean) PE=4 SV=1	gi|255624690|ref|XP_002540513.1| glyceraldehyde 3-phosphate dehydrogenase, putative [Ricinus communis]	Oryza sativa Japonica Group Os03g0129300 (Os03g0129300) mRNA, complete cds
two_Unigene_BMK.26759	--	--	Biological Process: MAPK cascade (GO:0000165);; Molecular Function: nucleic acid binding (GO:0003676);; Molecular Function: sequence-specific DNA binding transcription factor activity (GO:0003700);; Cellular Component: intracellular (GO:0005622);; Biological Process: protein targeting to membrane (GO:0006612);; Molecular Function: zinc ion binding (GO:0008270);; Biological Process: response to ba…	--	sp|Q700D2|JKD_ARATH Zinc finger protein JACKDAW OS=Arabidopsis thaliana GN=JKD PE=1 SV=1	Nucleic acid binding protein, putative GN=RCOM_0550010 OS=Ricinus communis (Castor bean) PE=4 SV=1	gi|255583691|ref|XP_002532599.1| nucleic acid binding protein, putative [Ricinus communis]	Zea mays LOC100279631 (gpm768), mRNA >gi|219885700|gb|BT054618.1| Zea mays full-length cDNA clone ZM_BFb0032E02 mRNA, complete cds
one_Unigene_BMK.17281	--	--	Molecular Function: glycerol-3-phosphate O-acyltransferase activity (GO:0004366);; Molecular Function: heme oxygenase (decyclizing) activity (GO:0004392);; Molecular Function: calcium ion binding (GO:0005509);; Biological Process: unsaturated fatty acid biosynthetic process (GO:0006636);; Biological Process: phosphatidylglycerol biosynthetic process (GO:0006655);; Biological Process: defense resp…	--	--	Caleosin B OS=Sesamum indicum (Oriental sesame) PE=2 SV=1	gi|68165948|gb|AAY87906.1| caleosin B [Sesamum indicum]	Sesamum indicum caleosin B mRNA, complete cds
one_Unigene_BMK.15186	--	--	--	K09840|3e-09|pop:POPTR_913328|9-cis-epoxycarotenoid dioxygenase [EC:1.13.11.51]	sp|O49675|CCD4_ARATH Probable carotenoid cleavage dioxygenase 4, chloroplastic OS=Arabidopsis thaliana GN=CCD4 PE=1 SV=1	Carotenoid cleavage dioxygenase 4 GN=CCD4 OS=Nicotiana tabacum (Common tobacco) PE=2 SV=1	gi|164551336|gb|ABY60887.1| carotenoid cleavage dioxygenase 4 [Osmanthus fragrans]	--
one_Unigene_BMK.9001	--	--	--	--	sp|O82380|PP175_ARATH Pentatricopeptide repeat-containing protein At2g29760, chloroplastic OS=Arabidopsis thaliana GN=PCMP-H33 PE=2 SV=1	Pentatricopeptide repeat-containing protein, putative GN=RCOM_0810330 OS=Ricinus communis (Castor bean) PE=4 SV=1	gi|255555213|ref|XP_002518643.1| pentatricopeptide repeat-containing protein, putative [Ricinus communis]	Picea glauca clone GQ03812_N04 mRNA sequence
two_Unigene_BMK.28875	--	--	--	--	sp|Q9SVP7|PP307_ARATH Pentatricopeptide repeat-containing protein At4g13650 OS=Arabidopsis thaliana GN=PCMP-H42 PE=2 SV=2	Putative uncharacterized protein GN=VIT_08s0007g07510 OS=Vitis vinifera (Grape) PE=4 SV=1	gi|224123788|ref|XP_002319164.1| predicted protein [Populus trichocarpa]	Vitis vinifera contig VV78X035910.5, whole genome shotgun sequence
two_Unigene_BMK.23539	--	--	Biological Process: mitotic cell cycle (GO:0000278);; Molecular Function: protein binding (GO:0005515);; Biological Process: response to sucrose stimulus (GO:0009744);; Biological Process: xylem development (GO:0010089);; Biological Process: cellular cell wall macromolecule metabolic process (GO:0010382);; Biological Process: stomatal lineage progression (GO:0010440);; Biological Process: DNA end…	--	sp|Q8LGA1|CCD41_ARATH Cyclin-D4-1 OS=Arabidopsis thaliana GN=CYCD4-1 PE=1 SV=2	Cyclin D2.1 protein GN=CycD2.1 OS=Nicotiana tabacum (Common tobacco) PE=2 SV=1	gi|4160298|emb|CAA09852.1| cyclin D2.1 protein [Nicotiana tabacum]	Daucus carota mRNA for cyclin D2 (cycD2 gene)
one_Unigene_BMK.5817	--	--	Molecular Function: translation elongation factor activity (GO:0003746);; Molecular Function: GTPase activity (GO:0003924);; Molecular Function: GTP binding (GO:0005525);; Cellular Component: nucleolus (GO:0005730);; Biological Process: GTP catabolic process (GO:0006184);; Biological Process: translational elongation (GO:0006414);; Cellular Component: nucleoid (GO:0009295);; Cellular Component: c…	K02358|2e-22|zma:100284040|elongation factor EF-Tu [EC:3.6.5.3]	sp|B0JSE0|EFTU_MICAN Elongation factor Tu OS=Microcystis aeruginosa (strain NIES-843) GN=tuf PE=3 SV=1	Elongation factor Tu OS=Zea mays (Maize) PE=2 SV=1	gi|223949895|gb|ACN29031.1| unknown [Zea mays]	Sorghum bicolor hypothetical protein, mRNA
two_Unigene_BMK.2605	--	--	--	--	sp|Q8VZE2|PTR22_ARATH Probable peptide/nitrate transporter At1g72120 OS=Arabidopsis thaliana GN=At1g72120 PE=2 SV=1	Predicted protein GN=ARALYDRAFT_680044 OS=Arabidopsis lyrata subsp. lyrata (Lyre-leaved rock-cress) PE=3 SV=1	gi|297850716|ref|XP_002893239.1| predicted protein [Arabidopsis lyrata subsp. lyrata]	--
one_Unigene_BMK.4761	--	--	Cellular Component: Golgi apparatus (GO:0005794);; Biological Process: response to oxidative stress (GO:0006979);; Biological Process: abscisic acid mediated signaling pathway (GO:0009738);; Biological Process: carbohydrate biosynthetic process (GO:0016051);; Biological Process: sterol biosynthetic process (GO:0016126);; Biological Process: endoplasmic reticulum unfolded protein response (GO:0030…	--	sp|Q9LHD2|GATLA_ARATH Probable galacturonosyltransferase-like 10 OS=Arabidopsis thaliana GN=GATL10 PE=2 SV=1	Glycosyltransferase OS=Panax notoginseng PE=2 SV=1	gi|255552756|ref|XP_002517421.1| transferase, transferring glycosyl groups, putative [Ricinus communis]	Brassica rapa subsp. pekinensis chromosome Cytogenetic chromosome 1 clone KBrH001H24, complete sequence
one_Unigene_BMK.32913	--	--	--	--	sp|Q9C9H7|RLP12_ARATH Receptor-like protein 12 OS=Arabidopsis thaliana GN=RLP12 PE=2 SV=1	Putative uncharacterized protein GN=VIT_18s0089g00690 OS=Vitis vinifera (Grape) PE=4 SV=1	gi|297736158|emb|CBI24196.3| unnamed protein product [Vitis vinifera]	--
one_Unigene_BMK.24936	--	--	--	--	--	Predicted protein GN=POPTRDRAFT_557789 OS=Populus trichocarpa (Western balsam poplar) PE=4 SV=1	gi|224106097|ref|XP_002314042.1| predicted protein [Populus trichocarpa]	Solanum lycopersicum cDNA, clone: LEFL1005BF09, HTC in leaf
two_Unigene_BMK.16483	--	--	Biological Process: response to wounding (GO:0009611);; Biological Process: systemic acquired resistance (GO:0009627);; Biological Process: coumarin biosynthetic process (GO:0009805);; Biological Process: positive regulation of flavonoid biosynthetic process (GO:0009963);; Molecular Function: transferase activity, transferring acyl groups other than amino-acyl groups (GO:0016747);; Biological Pro…	--	sp|Q9M6F0|T5AT_TAXCU Taxadien-5-alpha-ol O-acetyltransferase OS=Taxus cuspidata GN=TAT PE=1 SV=1	Predicted protein GN=POPTRDRAFT_555712 OS=Populus trichocarpa (Western balsam poplar) PE=4 SV=1	gi|224077004|ref|XP_002305089.1| predicted protein [Populus trichocarpa]	Oryza sativa Japonica Group cDNA clone:002-168-C05, full insert sequence
one_Unigene_BMK.2927	--	--	--	--	--	Predicted protein GN=POPTRDRAFT_648978 OS=Populus trichocarpa (Western balsam poplar) PE=4 SV=1	gi|224104891|ref|XP_002313608.1| predicted protein [Populus trichocarpa]	--
one_Unigene_BMK.8921	--	--	--	--	--	Myosin VIII-2 OS=Nicotiana benthamiana PE=2 SV=1	gi|116047951|gb|ABJ53201.1| myosin VIII-2 [Nicotiana benthamiana]	--
two_Unigene_BMK.1188	--	--	Cellular Component: chloroplast thylakoid membrane (GO:0009535);; Biological Process: cellular carbohydrate metabolic process (GO:0044262);;	--	--	Putative uncharacterized protein GN=VIT_06s0004g02290 OS=Vitis vinifera (Grape) PE=4 SV=1	gi|297746306|emb|CBI16362.3| unnamed protein product [Vitis vinifera]	--
one_Unigene_BMK.10606	--	--	Cellular Component: chloroplast (GO:0009507);; Molecular Function: transferase activity, transferring phosphorus-containing groups (GO:0016772);;	--	--	Putative uncharacterized protein GN=VIT_12s0057g01140 OS=Vitis vinifera (Grape) PE=4 SV=1	gi|296085041|emb|CBI28456.3| unnamed protein product [Vitis vinifera]	--
one_Unigene_BMK.35749	--	--	Molecular Function: ATP binding (GO:0005524);; Cellular Component: nucleus (GO:0005634);; Cellular Component: vacuole (GO:0005773);; Cellular Component: plasma membrane (GO:0005886);; Biological Process: ATP catabolic process (GO:0006200);; Biological Process: ATP biosynthetic process (GO:0006754);; Molecular Function: hydrogen-exporting ATPase activity, phosphorylative mechanism (GO:0008553);; B…	K01535|5e-71|sbi:SORBI_06g031240|H+-transporting ATPase [EC:3.6.3.6]	sp|Q7XPY2|PMA1_ORYSJ Plasma membrane ATPase OS=Oryza sativa subsp. japonica GN=Os04g0656100 PE=2 SV=1	Putative uncharacterized protein Sb06g031240 GN=Sb06g031240 OS=Sorghum bicolor (Sorghum) PE=3 SV=1	gi|242074626|ref|XP_002447249.1| hypothetical protein SORBIDRAFT_06g031240 [Sorghum bicolor]	Sorghum bicolor hypothetical protein, mRNA
two_Unigene_BMK.26184	--	--	Molecular Function: nucleotide binding (GO:0000166);; Biological Process: mRNA splicing, via spliceosome (GO:0000398);; Molecular Function: RNA binding (GO:0003723);;	--	sp|Q9BX46|RBM24_HUMAN RNA-binding protein 24 OS=Homo sapiens GN=RBM24 PE=1 SV=1	RNA-binding region-containing protein, putative GN=RCOM_1602840 OS=Ricinus communis (Castor bean) PE=4 SV=1	gi|225459959|ref|XP_002266779.1| PREDICTED: hypothetical protein [Vitis vinifera]	Ricinus communis RNA-binding region-containing protein, putative, mRNA
one_Unigene_BMK.10523	--	--	--	--	--	Putative uncharacterized protein GN=VIT_07s0255g00120 OS=Vitis vinifera (Grape) PE=4 SV=1	gi|297745695|emb|CBI40980.3| unnamed protein product [Vitis vinifera]	Ricinus communis hypothetical protein, mRNA
two_Unigene_BMK.24731	--	--	Biological Process: cellular metabolic process (GO:0044237);;	--	sp|Q12730|PDI_ASPNG Protein disulfide-isomerase OS=Aspergillus niger GN=pdiA PE=2 SV=1	Predicted protein GN=POPTRDRAFT_562833 OS=Populus trichocarpa (Western balsam poplar) PE=4 SV=1	gi|297738252|emb|CBI27453.3| unnamed protein product [Vitis vinifera]	--
two_Unigene_BMK.20849	--	--	Molecular Function: nucleotide binding (GO:0000166);;	--	sp|P52577|IFRH_ARATH Isoflavone reductase homolog P3 OS=Arabidopsis thaliana GN=At1g75280 PE=1 SV=1	Phenylcoumaran benzylic ether reductase homolog Fi1 OS=Forsythia intermedia (Border forsythia) PE=2 SV=1	gi|7578895|gb|AAF64174.1|AF242491_1 phenylcoumaran benzylic ether reductase homolog Fi1 [Forsythia x intermedia]	TSA: Olea europaea cultivar Gemlik Contig41.lefu, mRNA sequence
two_Unigene_BMK.30151	--	--	--	--	sp|Q9FDW0|FRIGI_ARATH Protein FRIGIDA OS=Arabidopsis thaliana GN=FRI PE=1 SV=1	Putative uncharacterized protein GN=VIT_07s0151g00650 OS=Vitis vinifera (Grape) PE=4 SV=1	gi|147856913|emb|CAN80762.1| hypothetical protein VITISV_014605 [Vitis vinifera]	Solanum lycopersicum cDNA, clone: LEFL1091CE02, HTC in leaf
one_Unigene_BMK.3297	--	--	--	--	--	--	--	TSA: Arachis duranensis DurSNP_c4153.Ardu mRNA sequence
one_Unigene_BMK.1037	--	--	Cellular Component: plastid (GO:0009536);;	--	--	Predicted protein GN=POPTRDRAFT_589283 OS=Populus trichocarpa (Western balsam poplar) PE=4 SV=1	gi|224069136|ref|XP_002326283.1| predicted protein [Populus trichocarpa]	--
one_Unigene_BMK.14362	--	--	Molecular Function: nucleotide binding (GO:0000166);; Molecular Function: protein kinase activity (GO:0004672);; Biological Process: systemic acquired resistance (GO:0009627);; Biological Process: embryo development ending in seed dormancy (GO:0009793);; Biological Process: phosphorylation (GO:0016310);; Biological Process: regulation of defense response (GO:0031347);;	--	sp|C0LGK9|Y2242_ARATH Probable LRR receptor-like serine/threonine-protein kinase At2g24230 OS=Arabidopsis thaliana GN=At2g24230 PE=2 SV=1	Putative uncharacterized protein GN=VIT_10s0003g01430 OS=Vitis vinifera (Grape) PE=4 SV=1	gi|147820561|emb|CAN69833.1| hypothetical protein VITISV_009178 [Vitis vinifera]	Vitis vinifera contig VV78X120282.9, whole genome shotgun sequence
one_Unigene_BMK.547	--	--	Biological Process: rRNA processing (GO:0006364);; Cellular Component: chloroplast thylakoid membrane (GO:0009535);; Cellular Component: photosystem I reaction center (GO:0009538);; Biological Process: plastid organization (GO:0009657);; Biological Process: photosynthetic electron transport in photosystem I (GO:0009773);; Biological Process: photosystem II assembly (GO:0010207);; Cellular Compone…	K02695|4e-63|zma:541685|photosystem I subunit VI	sp|O65101|PSAH_MAIZE Photosystem I reaction center subunit VI, chloroplastic OS=Zea mays GN=PSAH PE=2 SV=1	Putative uncharacterized protein OS=Zea mays (Maize) PE=2 SV=1	gi|162460533|ref|NP_001104905.1| photosystem I reaction center subunit VI, chloroplastic precursor [Zea mays]	Sorghum bicolor hypothetical protein, mRNA
two_Unigene_BMK.10822	--	--	--	--	sp|P0C2F6|RNHX1_ARATH Putative ribonuclease H protein At1g65750 OS=Arabidopsis thaliana GN=At1g65750 PE=3 SV=1	LINE-type retrotransposon LIb DNA, complete sequence, Insertion at the S14 site OS=Ipomoea batatas (Sweet potato) PE=4 SV=1	gi|87116466|dbj|BAE79385.1| unnamed protein product [Ipomoea batatas]	--
one_Unigene_BMK.18598	--	--	--	--	sp|P08640|MUC1_YEAST Flocculation protein FLO11 OS=Saccharomyces cerevisiae GN=MUC1 PE=1 SV=2	Predicted protein GN=POPTRDRAFT_721554 OS=Populus trichocarpa (Western balsam poplar) PE=4 SV=1	gi|224103069|ref|XP_002312913.1| predicted protein [Populus trichocarpa]	--
two_Unigene_BMK.10859	--	--	--	--	sp|Q8RVH5|7SBG2_SOYBN Basic 7S globulin 2 OS=Glycine max PE=1 SV=1	Putative uncharacterized protein GN=VIT_07s0005g04570 OS=Vitis vinifera (Grape) PE=4 SV=1	gi|27372527|gb|AAN87262.1| xyloglucan-specific fungal endoglucanase inhibitor protein precursor [Solanum lycopersicum]	--
one_Unigene_BMK.16336	--	--	Cellular Component: cell wall (GO:0005618);; Biological Process: response to oxidative stress (GO:0006979);; Biological Process: cell adhesion (GO:0007155);; Molecular Function: UDP-N-acetylmuramate dehydrogenase activity (GO:0008762);; Molecular Function: electron carrier activity (GO:0009055);; Cellular Component: plasmodesma (GO:0009506);; Biological Process: embryo development ending in seed …	--	sp|Q9SVG4|RETOL_ARATH Reticuline oxidase-like protein OS=Arabidopsis thaliana GN=At4g20830 PE=1 SV=2	Reticuline oxidase, putative GN=RCOM_1964640 OS=Ricinus communis (Castor bean) PE=4 SV=1	gi|255607999|ref|XP_002538825.1| Reticuline oxidase precursor, putative [Ricinus communis]	--
two_Unigene_BMK.25270	--	--	Biological Process: polysaccharide biosynthetic process (GO:0000271);; Biological Process: establishment of planar polarity (GO:0001736);; Cellular Component: endosome (GO:0005768);; Cellular Component: Golgi apparatus (GO:0005794);; Cellular Component: plasma membrane (GO:0005886);; Biological Process: amino acid transport (GO:0006865);; Biological Process: syncytium formation (GO:0006949);; Bio…	K13946|0.0|vvi:100233126|auxin influx carrier (AUX1 LAX family)	sp|Q9FEL7|LAX2_MEDTR Auxin transporter-like protein 2 OS=Medicago truncatula GN=LAX2 PE=2 SV=1	Auxin influx transport protein GN=AUX1 OS=Salvia miltiorrhiza (Chinese sage) PE=2 SV=1	gi|147766193|emb|CAN72381.1| hypothetical protein VITISV_038019 [Vitis vinifera]	Lotus japonicus cDNA, clone: LjFL3-027-AF03, HTC
one_Unigene_BMK.15309	--	--	--	--	--	--	--	Oryza sativa Japonica Group genomic DNA, chromosome 1, clone:P0424A08
two_Unigene_BMK.29704	--	--	Molecular Function: transporter activity (GO:0005215);; Biological Process: transport (GO:0006810);; Biological Process: vegetative to reproductive phase transition of meristem (GO:0010228);; Biological Process: protein desumoylation (GO:0016926);; Biological Process: hydrogen peroxide biosynthetic process (GO:0050665);;	--	sp|Q10137|SEC14_SCHPO Sec14 cytosolic factor OS=Schizosaccharomyces pombe GN=sec14 PE=2 SV=1	Putative uncharacterized protein GN=VIT_19s0015g01160 OS=Vitis vinifera (Grape) PE=4 SV=1	gi|225462023|ref|XP_002268040.1| PREDICTED: hypothetical protein [Vitis vinifera]	PREDICTED: Vitis vinifera hypothetical protein LOC100263435 (LOC100263435), mRNA
one_Unigene_BMK.16918	--	--	Biological Process: response to salt stress (GO:0009651);; Biological Process: response to ethylene stimulus (GO:0009723);; Biological Process: response to auxin stimulus (GO:0009733);; Biological Process: response to salicylic acid stimulus (GO:0009751);; Biological Process: response to jasmonic acid stimulus (GO:0009753);; Biological Process: lignin biosynthetic process (GO:0009809);; Biologica…	K09422|1e-76|pop:POPTR_643153|myb proto-oncogene protein, plant	sp|Q7XBH4|MYB4_ORYSJ Myb-related protein Myb4 OS=Oryza sativa subsp. japonica GN=MYB4 PE=2 SV=2	Predicted protein GN=MYB220 OS=Populus trichocarpa (Western balsam poplar) PE=4 SV=1	gi|224066247|ref|XP_002302045.1| predicted protein [Populus trichocarpa]	Populus trichocarpa predicted protein (MYB190), mRNA
two_Unigene_BMK.31385	--	--	--	--	--	--	--	Gossypium raimondii clone GR__Ba0005I14-jfn, complete sequence
two_Unigene_BMK.31614	--	--	Biological Process: MAPK cascade (GO:0000165);; Biological Process: activation of MAPKK activity (GO:0000186);; Molecular Function: MAP kinase kinase kinase activity (GO:0004709);; Molecular Function: ATP binding (GO:0005524);; Cellular Component: plasmodesma (GO:0009506);; Molecular Function: carbohydrate binding (GO:0030246);; Molecular Function: ubiquitin protein ligase binding (GO:0031625);; …	--	sp|O81833|SD11_ARATH G-type lectin S-receptor-like serine/threonine-protein kinase SD1-1 OS=Arabidopsis thaliana GN=SD11 PE=1 SV=1	Predicted protein GN=POPTRDRAFT_928054 OS=Populus trichocarpa (Western balsam poplar) PE=4 SV=1	gi|224122854|ref|XP_002330380.1| predicted protein [Populus trichocarpa]	Arabidopsis lyrata subsp. lyrata predicted protein, mRNA
one_Unigene_BMK.31313	--	--	--	--	sp|P24076|BGIA_MOMCH Glu S.griseus protease inhibitor OS=Momordica charantia PE=1 SV=1	Predicted protein GN=POPTRDRAFT_558101 OS=Populus trichocarpa (Western balsam poplar) PE=4 SV=1	gi|224106517|ref|XP_002314193.1| predicted protein [Populus trichocarpa]	--
two_Unigene_BMK.5834	--	--	--	--	--	ORF100 OS=Pinus koraiensis (Korean pine) PE=4 SV=1	gi|145408469|ref|YP_001152092.1| ORF100 [Pinus koraiensis]	Corynocarpus laevigata chloroplast, complete genome
one_Unigene_BMK.35517	--	--	--	K07441|1e-10|vvi:100262464|beta-1,4-N-acetylglucosaminyltransferase [EC:2.4.1.141]	--	Putative uncharacterized protein OS=Solanum tuberosum (Potato) PE=2 SV=1	gi|77416981|gb|ABA81886.1| unknown [Solanum tuberosum]	--
one_Unigene_BMK.4644	--	--	Cellular Component: plastid (GO:0009536);;	--	sp|P41479|Y091_NPVAC Uncharacterized 24.1 kDa protein in LEF4-P33 intergenic region OS=Autographa californica nuclear polyhedrosis virus PE=4 SV=1	Putative uncharacterized protein GN=VOLCADRAFT_86831 OS=Volvox carteri (Green alga) PE=4 SV=1	gi|302830181|ref|XP_002946657.1| hypothetical protein VOLCADRAFT_86831 [Volvox carteri f. nagariensis]	--
one_Unigene_BMK.17253	--	--	--	--	--	Putative uncharacterized protein GN=VIT_15s0046g00370 OS=Vitis vinifera (Grape) PE=4 SV=1	gi|147788998|emb|CAN64658.1| hypothetical protein VITISV_009612 [Vitis vinifera]	Vitis vinifera contig VV78X039912.12, whole genome shotgun sequence
one_Unigene_BMK.22899	--	--	Molecular Function: DNA binding (GO:0003677);; Cellular Component: nucleus (GO:0005634);; Cellular Component: cytosol (GO:0005829);; Biological Process: regulation of transcription, DNA-dependent (GO:0006355);; Biological Process: mitosis (GO:0007067);; Molecular Function: zinc ion binding (GO:0008270);; Molecular Function: methylated histone residue binding (GO:0035064);;	--	sp|O81488|Y5621_ARATH PHD finger protein At5g26210 OS=Arabidopsis thaliana GN=At5g26210 PE=1 SV=2	Putative uncharacterized protein OS=Glycine max (Soybean) PE=2 SV=1	gi|255635147|gb|ACU17930.1| unknown [Glycine max]	TSA: Panax ginseng strain Shi Zhu Shen contig09504.Pagi mRNA sequence
one_Unigene_BMK.20628	--	--	Molecular Function: iron ion binding (GO:0005506);; Cellular Component: peroxisome (GO:0005777);; Molecular Function: oxidoreductase activity, acting on paired donors, with incorporation or reduction of molecular oxygen, 2-oxoglutarate as one donor, and incorporation of one atom each of oxygen into both donors (GO:0016706);; Biological Process: oxidation-reduction process (GO:0055114);;	--	sp|P51091|LDOX_MALDO Leucoanthocyanidin dioxygenase OS=Malus domestica GN=ANS PE=2 SV=1	Putative uncharacterized protein GN=VIT_03s0017g02350 OS=Vitis vinifera (Grape) PE=3 SV=1	gi|297800516|ref|XP_002868142.1| hypothetical protein ARALYDRAFT_355126 [Arabidopsis lyrata subsp. lyrata]	TSA: Panax ginseng strain Shi Zhu Shen contig11326.Pagi mRNA sequence
one_Unigene_BMK.16129	--	--	Biological Process: drug transmembrane transport (GO:0006855);; Molecular Function: drug transmembrane transporter activity (GO:0015238);; Molecular Function: antiporter activity (GO:0015297);; Cellular Component: membrane (GO:0016020);; Biological Process: response to karrikin (GO:0080167);;	--	sp|Q9LYT3|TT12_ARATH Protein TRANSPARENT TESTA 12 OS=Arabidopsis thaliana GN=TT12 PE=2 SV=1	Putative uncharacterized protein GN=VITISV_014577 OS=Vitis vinifera (Grape) PE=4 SV=1	gi|225444499|ref|XP_002273739.1| PREDICTED: hypothetical protein [Vitis vinifera]	Populus trichocarpa predicted protein, mRNA
one_Unigene_BMK.14896	--	--	Molecular Function: calcium ion binding (GO:0005509);; Cellular Component: plastid (GO:0009536);; Biological Process: amino acid import (GO:0043090);;	--	sp|Q8L3R2|CML41_ARATH Probable calcium-binding protein CML41 OS=Arabidopsis thaliana GN=CML41 PE=2 SV=2	Putative uncharacterized protein GN=VITISV_034922 OS=Vitis vinifera (Grape) PE=4 SV=1	gi|147817189|emb|CAN64302.1| hypothetical protein VITISV_034922 [Vitis vinifera]	--
two_Unigene_BMK.7819	--	--	Molecular Function: ATP binding (GO:0005524);; Cellular Component: intracellular (GO:0005622);; Biological Process: signal transduction (GO:0007165);; Molecular Function: nucleoside-triphosphatase activity (GO:0017111);; Molecular Function: ADP binding (GO:0043531);;	--	sp|Q17RH7|TPRXL_HUMAN Putative protein TPRXL OS=Homo sapiens GN=TPRXL PE=5 SV=2	Putative uncharacterized protein GN=RCOM_0301520 OS=Ricinus communis (Castor bean) PE=4 SV=1	gi|255581913|ref|XP_002531755.1| conserved hypothetical protein [Ricinus communis]	Zea mays full-length cDNA clone ZM_BFc0188D05 mRNA, complete cds
two_Unigene_BMK.32601	--	--	--	--	--	Putative uncharacterized protein GN=VITISV_003191 OS=Vitis vinifera (Grape) PE=4 SV=1	gi|147798869|emb|CAN61630.1| hypothetical protein VITISV_003191 [Vitis vinifera]	--
two_Unigene_BMK.10116	--	--	--	--	--	Putative uncharacterized protein GN=VITISV_027369 OS=Vitis vinifera (Grape) PE=4 SV=1	gi|147779878|emb|CAN65842.1| hypothetical protein VITISV_027369 [Vitis vinifera]	--
one_Unigene_BMK.946	--	--	--	--	sp|Q9FPQ6|GP1_CHLRE Vegetative cell wall protein gp1 OS=Chlamydomonas reinhardtii GN=GP1 PE=2 SV=1	Predicted protein GN=CHLREDRAFT_170120 OS=Chlamydomonas reinhardtii (Chlamydomonas smithii) PE=4 SV=1	gi|116180408|ref|XP_001220053.1| hypothetical protein CHGG_00832 [Chaetomium globosum CBS 148.51]	--
two_Unigene_BMK.20338	--	--	Cellular Component: mitochondrion (GO:0005739);; Biological Process: fatty acid beta-oxidation (GO:0006635);; Biological Process: photoperiodism, flowering (GO:0048573);;	--	--	Putative uncharacterized protein OS=Glycine max (Soybean) PE=2 SV=1	gi|255627787|gb|ACU14238.1| unknown [Glycine max]	PREDICTED: Vitis vinifera hypothetical protein LOC100255669 (LOC100255669), mRNA
one_Unigene_BMK.25494	--	--	Molecular Function: calcium ion binding (GO:0005509);; Cellular Component: mitochondrial inner membrane (GO:0005743);; Biological Process: ATP transport (GO:0015867);; Cellular Component: integral to membrane (GO:0016021);; Biological Process: actin filament-based movement (GO:0030048);; Biological Process: Golgi localization (GO:0051645);; Biological Process: mitochondrion localization (GO:00516…	--	sp|Q8BMD8|SCMC1_MOUSE Calcium-binding mitochondrial carrier protein SCaMC-1 OS=Mus musculus GN=Slc25a24 PE=2 SV=1	Putative uncharacterized protein GN=VITISV_022552 OS=Vitis vinifera (Grape) PE=3 SV=1	gi|147860847|emb|CAN83157.1| hypothetical protein VITISV_022552 [Vitis vinifera]	Sorghum bicolor hypothetical protein, mRNA
one_Unigene_BMK.36764	--	--	Biological Process: post-embryonic development (GO:0009791);; Cellular Component: intracellular membrane-bounded organelle (GO:0043231);; Cellular Component: cytoplasmic part (GO:0044444);; Biological Process: reproductive structure development (GO:0048608);;	--	sp|Q9LXF4|PP384_ARATH Pentatricopeptide repeat-containing protein At5g15280 OS=Arabidopsis thaliana GN=At5g15280 PE=2 SV=1	Predicted protein GN=POPTRDRAFT_577669 OS=Populus trichocarpa (Western balsam poplar) PE=4 SV=1	gi|296082940|emb|CBI22241.3| unnamed protein product [Vitis vinifera]	--
one_Unigene_BMK.13002	--	--	Molecular Function: DNA binding (GO:0003677);; Molecular Function: helicase activity (GO:0004386);; Molecular Function: ATP binding (GO:0005524);; Cellular Component: nucleus (GO:0005634);; Molecular Function: zinc ion binding (GO:0008270);; Molecular Function: transferase activity (GO:0016740);;	--	--	Chromodomain-helicase-DNA-binding protein (Fragment) GN=MTR_4g096930 OS=Medicago truncatula (Barrel medic) PE=4 SV=1	gi|307136401|gb|ADN34210.1| chromatin remodeling complex subunit [Cucumis melo subsp. melo]	Ricinus communis chromodomain helicase DNA binding protein, putative, mRNA
one_Unigene_BMK.3544	--	--	--	--	sp|Q69566|U88_HHV6U Uncharacterized protein U88 OS=Human herpesvirus 6A (strain Uganda-1102) GN=U88 PE=4 SV=1	Putative uncharacterized protein GN=VOLCADRAFT_102187 OS=Volvox carteri (Green alga) PE=4 SV=1	gi|189093976|ref|XP_444741.1| hypothetical protein CaO19.63 [Candida albicans SC5314]	--
two_Unigene_BMK.1046	--	--	Biological Process: xylan metabolic process (GO:0045491);;	K13144|3e-25|vvi:100265170|integrator complex subunit 7	--	Putative uncharacterized protein GN=VIT_14s0068g00700 OS=Vitis vinifera (Grape) PE=4 SV=1	gi|225451681|ref|XP_002276495.1| PREDICTED: hypothetical protein [Vitis vinifera]	--
one_Unigene_BMK.4393	--	--	Molecular Function: lyase activity (GO:0016829);;	--	sp|P31756|ALLN_ALLAS Alliin lyase (Fragment) OS=Allium ascalonicum PE=2 SV=1	Putative uncharacterized protein GN=VIT_18s0157g00070 OS=Vitis vinifera (Grape) PE=4 SV=1	gi|255566734|ref|XP_002524351.1| Alliin lyase precursor, putative [Ricinus communis]	Populus trichocarpa predicted protein, mRNA
two_Unigene_BMK.4985	--	--	Biological Process: sulfur amino acid metabolic process (GO:0000096);; Biological Process: polysaccharide catabolic process (GO:0000272);; Molecular Function: serine-type endopeptidase activity (GO:0004252);; Molecular Function: protein serine/threonine phosphatase activity (GO:0004722);; Cellular Component: extracellular region (GO:0005576);; Cellular Component: cell wall (GO:0005618);; Biologic…	--	sp|O65351|SUBL_ARATH Subtilisin-like protease OS=Arabidopsis thaliana GN=ARA12 PE=1 SV=1	Predicted protein GN=POPTRDRAFT_557090 OS=Populus trichocarpa (Western balsam poplar) PE=4 SV=1	gi|224105179|ref|XP_002313716.1| predicted protein [Populus trichocarpa]	Glycine max strain Williams 82 clone GM_WBb0136G05, complete sequence
two_Unigene_BMK.11746	--	--	--	--	sp|Q9C9H7|RLP12_ARATH Receptor-like protein 12 OS=Arabidopsis thaliana GN=RLP12 PE=2 SV=1	Putative uncharacterized protein GN=VITISV_036826 OS=Vitis vinifera (Grape) PE=4 SV=1	gi|147782974|emb|CAN66148.1| hypothetical protein VITISV_036826 [Vitis vinifera]	--
two_Unigene_BMK.23773	--	--	Molecular Function: phospholipid binding (GO:0005543);; Cellular Component: cytosol (GO:0005829);; Biological Process: cell communication (GO:0007154);; Cellular Component: multivesicular body membrane (GO:0032585);; Molecular Function: protein self-association (GO:0043621);; Biological Process: late endosome to vacuole transport (GO:0045324);; Molecular Function: protein heterodimerization activ…	--	sp|Q9FPQ6|GP1_CHLRE Vegetative cell wall protein gp1 OS=Chlamydomonas reinhardtii GN=GP1 PE=2 SV=1	Sorting nexin-4, putative GN=RCOM_1402550 OS=Ricinus communis (Castor bean) PE=4 SV=1	gi|255550597|ref|XP_002516348.1| Sorting nexin-4, putative [Ricinus communis]	TSA: Jatropha curcas Contig1649, mRNA sequence
two_Unigene_BMK.2039	--	--	Molecular Function: serine-type carboxypeptidase activity (GO:0004185);; Biological Process: proteolysis (GO:0006508);;	K13289|2e-85|rcu:RCOM_1062290|cathepsin A (carboxypeptidase C) [EC:3.4.16.5]	sp|O04084|SCP31_ARATH Serine carboxypeptidase-like 31 OS=Arabidopsis thaliana GN=SCPL31 PE=2 SV=1	Putative uncharacterized protein GN=VITISV_020424 OS=Vitis vinifera (Grape) PE=4 SV=1	gi|147852281|emb|CAN82217.1| hypothetical protein VITISV_020424 [Vitis vinifera]	Populus trichocarpa predicted protein, mRNA
one_Unigene_BMK.23955	--	--	--	--	sp|Q9CAA4|BIM2_ARATH Transcription factor BIM2 OS=Arabidopsis thaliana GN=BIM2 PE=1 SV=1	Putative uncharacterized protein OS=Glycine max (Soybean) PE=2 SV=1	gi|255635096|gb|ACU17906.1| unknown [Glycine max]	Ricinus communis conserved hypothetical protein, mRNA
one_Unigene_BMK.9904	--	--	Cellular Component: chloroplast stroma (GO:0009570);; Biological Process: isopentenyl diphosphate biosynthetic process, mevalonate-independent pathway (GO:0019288);; Molecular Function: 4-hydroxy-3-methylbut-2-en-1-yl diphosphate synthase activity (GO:0046429);; Molecular Function: 4-hydroxy-3-methylbut-2-en-1-yl diphosphate reductase activity (GO:0051745);; Biological Process: oxidation-reductio…	K03527|5e-94|pop:POPTR_557296|4-hydroxy-3-methylbut-2-enyl diphosphate reductase [EC:1.17.1.2]	sp|P58674|ISPH_NOSS1 4-hydroxy-3-methylbut-2-enyl diphosphate reductase OS=Nostoc sp. (strain PCC 7120 / UTEX 2576) GN=ispH PE=3 SV=1	Putative chloroplast 4-hydroxy-3-methylbut-2-en-1-yl diphosphate reductase (Fragment) GN=HDR OS=Populus trichocarpa (Western balsam poplar) PE=2 SV=1	gi|189017050|gb|ACD70402.1| putative chloroplast 4-hydroxy-3-methylbut-2-en-1-yl diphosphate reductase [Populus trichocarpa]	Picrorhiza kurrooa 4-hydroxy-3-methylbut-2-enyl diphosphate reductase (IspH) mRNA, complete cds
two_Unigene_BMK.1773	--	--	Molecular Function: transporter activity (GO:0005215);; Molecular Function: ATP binding (GO:0005524);; Cellular Component: plasma membrane (GO:0005886);; Biological Process: glucose catabolic process (GO:0006007);; Biological Process: ATP catabolic process (GO:0006200);; Cellular Component: plastid (GO:0009536);; Molecular Function: ATPase activity (GO:0016887);; Biological Process: methylglyoxal…	K06185|6e-38|vvi:100251610|ATP-binding cassette, sub-family F, member 2	sp|Q9FJH6|AB1F_ARATH ABC transporter F family member 1 OS=Arabidopsis thaliana GN=ABCF1 PE=1 SV=1	Putative ABC transporter homolog (Fragment) GN=ABCT OS=Elaeis guineensis var. tenera (Oil palm) PE=2 SV=1	gi|238006596|gb|ACR34333.1| unknown [Zea mays]	Oryza sativa Japonica Group Os08g0564100 (Os08g0564100) mRNA, complete cds
two_Unigene_BMK.26083	--	--	Molecular Function: nucleotide binding (GO:0000166);; Cellular Component: nucleus (GO:0005634);; Molecular Function: myosin heavy chain kinase activity (GO:0016905);; Biological Process: ribosome biogenesis (GO:0042254);; Biological Process: protein maturation (GO:0051604);; Cellular Component: Cul4-RING ubiquitin ligase complex (GO:0080008);;	--	sp|Q9FLX9|NLE1_ARATH Notchless protein homolog OS=Arabidopsis thaliana GN=NLE1 PE=2 SV=1	Notchless-like protein OS=Solanum chacoense (Chaco potato) PE=2 SV=1	gi|40557601|gb|AAR88094.1| notchless-like protein [Solanum chacoense]	Solanum lycopersicum cDNA, clone: LEFL1036DE12, HTC in leaf
one_Unigene_BMK.7439	--	--	Biological Process: response to stress (GO:0006950);; Biological Process: cellular process (GO:0009987);;	--	sp|P16157|ANK1_HUMAN Ankyrin-1 OS=Homo sapiens GN=ANK1 PE=1 SV=3	Predicted protein OS=Hordeum vulgare var. distichum (Two-rowed barley) PE=2 SV=1	gi|115461593|ref|NP_001054396.1| Os05g0103600 [Oryza sativa Japonica Group]	--
two_Unigene_BMK.8250	--	--	--	--	sp|P10978|POLX_TOBAC Retrovirus-related Pol polyprotein from transposon TNT 1-94 OS=Nicotiana tabacum PE=2 SV=1	Aspartyl-tRNA synthetase GN=MTR_4g052100 OS=Medicago truncatula (Barrel medic) PE=3 SV=1	gi|14586968|gb|AAK70406.1|AF369930_1 pol polyprotein [Citrus x paradisi]	--
one_Unigene_BMK.3228	--	--	--	--	--	Putative uncharacterized protein GN=RCOM_1175860 OS=Ricinus communis (Castor bean) PE=4 SV=1	gi|255553837|ref|XP_002517959.1| conserved hypothetical protein [Ricinus communis]	Solanum lycopersicum cDNA, clone: LEFL2055B10, HTC in fruit
one_Unigene_BMK.22640	--	--	Molecular Function: ATP binding (GO:0005524);; Cellular Component: plasma membrane (GO:0005886);; Biological Process: ATP catabolic process (GO:0006200);; Cellular Component: integral to membrane (GO:0016021);; Cellular Component: cytoplasmic membrane-bounded vesicle (GO:0016023);; Molecular Function: 2-alkenal reductase [NAD(P)] activity (GO:0032440);; Molecular Function: ATPase activity, couple…	--	sp|Q8LGU1|AB8C_ARATH ABC transporter C family member 8 OS=Arabidopsis thaliana GN=ABCC8 PE=2 SV=2	Multidrug resistance protein ABC transporter family GN=MTR_138s0017 OS=Medicago truncatula (Barrel medic) PE=3 SV=1	gi|297743105|emb|CBI35972.3| unnamed protein product [Vitis vinifera]	Ricinus communis multidrug resistance-associated protein 1, 3 (mrp1, 3), abc-transoprter, putative, mRNA
two_Unigene_BMK.21346	--	--	Biological Process: cellular process (GO:0009987);;	--	--	Putative uncharacterized protein GN=VIT_05s0020g02050 OS=Vitis vinifera (Grape) PE=4 SV=1	gi|225432412|ref|XP_002276957.1| PREDICTED: hypothetical protein [Vitis vinifera]	--
two_Unigene_BMK.20557	--	--	Molecular Function: ribose-5-phosphate isomerase activity (GO:0004751);; Biological Process: pentose-phosphate shunt, non-oxidative branch (GO:0009052);; Cellular Component: chloroplast (GO:0009507);; Biological Process: mRNA modification (GO:0016556);;	K01807|1e-85|pop:POPTR_772185|ribose 5-phosphate isomerase A [EC:5.3.1.6]	sp|Q1GF74|RPIA_SILST Ribose-5-phosphate isomerase A OS=Silicibacter sp. (strain TM1040) GN=rpiA PE=3 SV=1	Predicted protein GN=POPTRDRAFT_772185 OS=Populus trichocarpa (Western balsam poplar) PE=4 SV=1	gi|224115580|ref|XP_002317071.1| predicted protein [Populus trichocarpa]	TSA: Cajanus cajan cultivar Asha contig32106.Asha mRNA sequence
one_Unigene_BMK.23294	--	--	--	--	--	Putative uncharacterized protein GN=VIT_08s0007g06770 OS=Vitis vinifera (Grape) PE=4 SV=1	gi|297739813|emb|CBI29995.3| unnamed protein product [Vitis vinifera]	--
one_Unigene_BMK.16759	--	--	Molecular Function: metal ion binding (GO:0046872);;	--	--	Putative uncharacterized protein GN=VIT_12s0059g00530 OS=Vitis vinifera (Grape) PE=4 SV=1	gi|297739138|emb|CBI28789.3| unnamed protein product [Vitis vinifera]	PREDICTED: Vitis vinifera hypothetical protein LOC100248222 (LOC100248222), mRNA
two_Unigene_BMK.23691	--	--	Cellular Component: mitochondrion (GO:0005739);; Cellular Component: plasma membrane (GO:0005886);; Biological Process: lipid transport (GO:0006869);; Cellular Component: chloroplast envelope (GO:0009941);;	--	--	Putative uncharacterized protein GN=VIT_15s0021g00530 OS=Vitis vinifera (Grape) PE=4 SV=1	gi|225453254|ref|XP_002265990.1| PREDICTED: hypothetical protein [Vitis vinifera]	TSA: Panax ginseng strain Shi Zhu Shen contig15355.Pagi mRNA sequence
one_Unigene_BMK.30724	--	--	--	--	--	Predicted protein GN=POPTRDRAFT_573931 OS=Populus trichocarpa (Western balsam poplar) PE=4 SV=1	gi|224145996|ref|XP_002325841.1| predicted protein [Populus trichocarpa]	TSA: Olea europaea cultivar Gemlik Contig217.lefu, mRNA sequence
one_Unigene_BMK.14365	--	--	--	K08869|2e-66|vvi:100244438|aarF domain-containing kinase	sp|Q5ZMT7|ADCK1_CHICK Uncharacterized aarF domain-containing protein kinase 1 OS=Gallus gallus GN=ADCK1 PE=2 SV=1	Ubiquinone biosynthesis protein coq-8, putative GN=RCOM_0113190 OS=Ricinus communis (Castor bean) PE=4 SV=1	gi|225466255|ref|XP_002268353.1| PREDICTED: hypothetical protein [Vitis vinifera]	TSA: Artemisia annua strain Uganda Contig12047.Ulm mRNA sequence
two_Unigene_BMK.26344	--	--	Cellular Component: mitochondrion (GO:0005739);; Molecular Function: enzyme activator activity (GO:0008047);; Biological Process: aromatic amino acid family biosynthetic process (GO:0009073);; Cellular Component: chloroplast stroma (GO:0009570);; Biological Process: embryo development ending in seed dormancy (GO:0009793);; Biological Process: thylakoid membrane organization (GO:0010027);; Biologi…	--	sp|Q84W65|SUFE_ARATH SufE-like protein, chloroplastic OS=Arabidopsis thaliana GN=EMB1374 PE=1 SV=2	Putative uncharacterized protein GN=VITISV_001965 OS=Vitis vinifera (Grape) PE=4 SV=1	gi|225463503|ref|XP_002263467.1| PREDICTED: hypothetical protein [Vitis vinifera]	PREDICTED: Vitis vinifera hypothetical protein LOC100242888 (LOC100242888), mRNA
two_Unigene_BMK.29823	--	--	Biological Process: M phase of mitotic cell cycle (GO:0000087);; Biological Process: nuclear division (GO:0000280);; Biological Process: cytokinesis by cell plate formation (GO:0000911);; Molecular Function: protein serine/threonine kinase activity (GO:0004674);; Molecular Function: ATP binding (GO:0005524);; Biological Process: DNA replication initiation (GO:0006270);; Biological Process: regula…	K06228|0.0|vvi:100257868|fused [EC:2.7.11.1]	sp|Q9NRP7|STK36_HUMAN Serine/threonine-protein kinase 36 OS=Homo sapiens GN=STK36 PE=1 SV=2	Putative uncharacterized protein GN=VIT_16s0039g02400 OS=Vitis vinifera (Grape) PE=4 SV=1	gi|255557967|ref|XP_002520012.1| ATP binding protein, putative [Ricinus communis]	Mimulus guttatus clone MGBa-65G3, complete sequence
two_Unigene_BMK.4670	--	--	Molecular Function: nucleotide binding (GO:0000166);; Molecular Function: aminoacyl-tRNA ligase activity (GO:0004812);; Cellular Component: cytoplasm (GO:0005737);; Biological Process: tRNA aminoacylation for protein translation (GO:0006418);;	K01869|3e-11|pop:POPTR_596759|leucyl-tRNA synthetase [EC:6.1.1.4]	--	Predicted protein GN=POPTRDRAFT_596759 OS=Populus trichocarpa (Western balsam poplar) PE=3 SV=1	gi|224129452|ref|XP_002328720.1| predicted protein [Populus trichocarpa]	--
two_Unigene_BMK.9766	--	--	--	--	--	--	--	Oryza sativa chromosome 3 BAC OSJNBb0072E24 genomic sequence, complete sequence
one_Unigene_BMK.22045	--	--	Molecular Function: electron carrier activity (GO:0009055);; Molecular Function: protein disulfide oxidoreductase activity (GO:0015035);; Biological Process: cell redox homeostasis (GO:0045454);; Biological Process: anther development (GO:0048653);;	--	sp|Q9FLE8|Y5986_ARATH Uncharacterized protein At5g39865 OS=Arabidopsis thaliana GN=At5g39865 PE=1 SV=1	Glutaredoxin family protein OS=Cucumis melo subsp. melo PE=4 SV=1	gi|307136387|gb|ADN34197.1| glutaredoxin family protein [Cucumis melo subsp. melo]	--
one_Unigene_BMK.11369	--	--	Molecular Function: UDP-glycosyltransferase activity (GO:0008194);;	--	sp|Q9FIA0|CNGT2_ARATH Cytokinin-N-glucosyltransferase 2 OS=Arabidopsis thaliana GN=UGT76C2 PE=1 SV=1	UDP-glucose glucosyltransferase GN=GjUGT6 OS=Gardenia jasminoides PE=2 SV=1	gi|225449258|ref|XP_002280528.1| PREDICTED: hypothetical protein [Vitis vinifera]	Secale cereale ScGT mRNA for glucosyltransferase, complete cds
two_Unigene_BMK.11421	--	--	--	--	--	--	--	PREDICTED: Vitis vinifera hypothetical protein LOC100244079 (LOC100244079), mRNA
one_Unigene_BMK.2810	--	--	Molecular Function: protein kinase activity (GO:0004672);; Biological Process: phosphorylation (GO:0016310);;	--	sp|C0LGG7|Y1534_ARATH Probable LRR receptor-like serine/threonine-protein kinase At1g53420 OS=Arabidopsis thaliana GN=At1g53420 PE=2 SV=2	Putative uncharacterized protein GN=VITISV_022626 OS=Vitis vinifera (Grape) PE=4 SV=1	gi|147795288|emb|CAN60698.1| hypothetical protein VITISV_022626 [Vitis vinifera]	--
one_Unigene_BMK.26800	--	--	Cellular Component: chloroplast (GO:0009507);; Biological Process: photosystem II oxygen evolving complex assembly (GO:0010270);;	--	--	Putative uncharacterized protein GN=MTR_7g108590 OS=Medicago truncatula (Barrel medic) PE=4 SV=1	gi|225437302|ref|XP_002263425.1| PREDICTED: hypothetical protein [Vitis vinifera]	Solanum lycopersicum cDNA, clone: LEFL1080BD10, HTC in leaf
one_Unigene_BMK.11174	--	--	Cellular Component: mitochondrion (GO:0005739);; Biological Process: polyamine catabolic process (GO:0006598);; Molecular Function: polyamine oxidase activity (GO:0046592);; Molecular Function: flavin adenine dinucleotide binding (GO:0050660);; Biological Process: oxidation-reduction process (GO:0055114);;	K13366|8e-82|rcu:RCOM_0964720|polyamine oxidase (propane-1,3-diamine-forming) [EC:1.5.3.14]	sp|Q9FNA2|PAO1_ARATH Polyamine oxidase 1 OS=Arabidopsis thaliana GN=PAO1 PE=1 SV=1	Polyamine oxidase GN=pao OS=Nicotiana tabacum (Common tobacco) PE=2 SV=1	gi|71043507|dbj|BAE16174.1| polyamine oxidase [Nicotiana tabacum]	Solanum lycopersicum cDNA, clone: LEFL1038DF09, HTC in leaf
two_Unigene_BMK.20805	--	--	--	--	--	Predicted protein GN=POPTRDRAFT_826701 OS=Populus trichocarpa (Western balsam poplar) PE=4 SV=1	gi|224136296|ref|XP_002326826.1| predicted protein [Populus trichocarpa]	--
two_Unigene_BMK.22932	--	--	Molecular Function: sequence-specific DNA binding transcription factor activity (GO:0003700);; Cellular Component: nucleus (GO:0005634);; Biological Process: carbohydrate metabolic process (GO:0005975);; Molecular Function: beta-amylase activity (GO:0016161);; Biological Process: regulation of shoot development (GO:0048831);;	--	sp|Q9FH80|BAM8_ARATH Beta-amylase 8 OS=Arabidopsis thaliana GN=BAM8 PE=2 SV=1	Predicted protein GN=POPTRDRAFT_852887 OS=Populus trichocarpa (Western balsam poplar) PE=3 SV=1	gi|225427653|ref|XP_002270680.1| PREDICTED: hypothetical protein [Vitis vinifera]	Solanum lycopersicum cDNA, clone: LEFL1025BH07, HTC in leaf
one_Unigene_BMK.25382	--	--	Molecular Function: magnesium ion binding (GO:0000287);; Molecular Function: phospholipid-translocating ATPase activity (GO:0004012);; Molecular Function: protein binding (GO:0005515);; Molecular Function: ATP binding (GO:0005524);; Cellular Component: intracellular (GO:0005622);; Cellular Component: plasma membrane (GO:0005886);; Biological Process: protein targeting to membrane (GO:0006612);; B…	K01530|1e-108|pop:POPTR_725358|phospholipid-translocating ATPase [EC:3.6.3.1]	sp|P98204|ALA1_ARATH Phospholipid-transporting ATPase 1 OS=Arabidopsis thaliana GN=ALA1 PE=1 SV=1	Aminophospholipid ATPase GN=POPTRDRAFT_725358 OS=Populus trichocarpa (Western balsam poplar) PE=4 SV=1	gi|224110076|ref|XP_002315406.1| aminophospholipid ATPase [Populus trichocarpa]	Populus trichocarpa aminophospholipid ATPase, mRNA
two_Unigene_BMK.5995	--	--	Biological Process: transport (GO:0006810);; Cellular Component: membrane (GO:0016020);;	--	sp|Q0WP01|PTR9_ARATH Probable peptide/nitrate transporter At1g22540 OS=Arabidopsis thaliana GN=At1g22540 PE=2 SV=1	Putative uncharacterized protein GN=VIT_18s0041g00490 OS=Vitis vinifera (Grape) PE=3 SV=1	gi|225460434|ref|XP_002266023.1| PREDICTED: hypothetical protein [Vitis vinifera]	--
two_Unigene_BMK.12067	--	--	Molecular Function: L-tyrosine:2-oxoglutarate aminotransferase activity (GO:0004838);; Biological Process: cellular amino acid metabolic process (GO:0006520);; Biological Process: iron ion transport (GO:0006826);; Cellular Component: plastid (GO:0009536);; Biological Process: vitamin E biosynthetic process (GO:0010189);; Molecular Function: pyridoxal phosphate binding (GO:0030170);; Molecular Fun…	K00815|1e-174|pop:POPTR_568851|tyrosine aminotransferase [EC:2.6.1.5]	sp|Q9ST03|NAATB_HORVU Nicotianamine aminotransferase B OS=Hordeum vulgare GN=naat-B PE=1 SV=2	Tyrosine aminotransferase GN=TAT OS=Perilla frutescens (Beefsteak mint) PE=2 SV=1	gi|308196831|gb|ADO17550.1| tyrosine aminotransferase [Perilla frutescens]	Perilla frutescens tyrosine aminotransferase (TAT) mRNA, complete cds
one_Unigene_BMK.6194	--	--	Molecular Function: N,N-dimethylaniline monooxygenase activity (GO:0004499);; Biological Process: auxin biosynthetic process (GO:0009851);; Molecular Function: flavin adenine dinucleotide binding (GO:0050660);; Molecular Function: NADP binding (GO:0050661);; Biological Process: oxidation-reduction process (GO:0055114);;	K11816|1e-38|rcu:RCOM_0803140|YUCCA family monooxygenase [EC:1.14.13.-]	sp|Q8VZ59|YUC6_ARATH Flavin-containing monooxygenase YUCCA6 OS=Arabidopsis thaliana GN=YUC6 PE=2 SV=1	Flavin monooxygenase-like protein GN=FZY2 OS=Solanum lycopersicum var. cerasiforme PE=4 SV=1	gi|260177086|gb|ACX33886.1| flavin monooxygenase-like protein [Solanum lycopersicum var. cerasiforme]	Populus trichocarpa flavine-containing monoxygenase (FML4), mRNA
one_Unigene_BMK.28708	--	--	Biological Process: microtubule cytoskeleton organization (GO:0000226);; Biological Process: cytokinesis by cell plate formation (GO:0000911);; Biological Process: response to molecule of bacterial origin (GO:0002237);; Molecular Function: protein serine/threonine kinase activity (GO:0004674);; Molecular Function: ATP binding (GO:0005524);; Cellular Component: plasma membrane (GO:0005886);; Biolo…	--	sp|C0LGS2|Y4361_ARATH Probable LRR receptor-like serine/threonine-protein kinase At4g36180 OS=Arabidopsis thaliana GN=At4g36180 PE=1 SV=1	Predicted protein GN=POPTRDRAFT_652015 OS=Populus trichocarpa (Western balsam poplar) PE=4 SV=1	gi|225458087|ref|XP_002280668.1| PREDICTED: hypothetical protein [Vitis vinifera]	Populus trichocarpa predicted protein, mRNA
two_Unigene_BMK.13238	--	--	Molecular Function: oxidoreductase activity (GO:0016491);;	--	sp|P93479|RETO_PAPSO Reticuline oxidase OS=Papaver somniferum GN=BBE1 PE=3 SV=1	Reticuline oxidase, putative GN=RCOM_1334880 OS=Ricinus communis (Castor bean) PE=4 SV=1	gi|255564305|ref|XP_002523149.1| Reticuline oxidase precursor, putative [Ricinus communis]	Populus trichocarpa predicted protein, mRNA
two_Unigene_BMK.4281	--	--	--	--	--	Putative uncharacterized protein GN=VIT_18s0001g09200 OS=Vitis vinifera (Grape) PE=4 SV=1	gi|302142208|emb|CBI19411.3| unnamed protein product [Vitis vinifera]	--
one_Unigene_BMK.3907	--	--	--	--	sp|Q9SY02|PP301_ARATH Pentatricopeptide repeat-containing protein At4g02750 OS=Arabidopsis thaliana GN=PCMP-H24 PE=2 SV=1	Putative uncharacterized protein GN=VIT_17s0000g02580 OS=Vitis vinifera (Grape) PE=4 SV=1	gi|297734304|emb|CBI15551.3| unnamed protein product [Vitis vinifera]	Lotus japonicus genomic DNA, chromosome 4, clone: LjT63K02, TM2002, complete sequence
two_Unigene_BMK.16183	--	--	Molecular Function: recombinase activity (GO:0000150);; Molecular Function: DNA binding (GO:0003677);; Molecular Function: ATP binding (GO:0005524);; Biological Process: DNA repair (GO:0006281);; Biological Process: DNA recombination (GO:0006310);; Molecular Function: DNA-dependent ATPase activity (GO:0008094);;	K10869|1e-131|vvi:100250095|RAD51-like protein 1	sp|Q9SK02|RA51B_ARATH DNA repair protein RAD51 homolog 2 OS=Arabidopsis thaliana GN=RAD51B PE=2 SV=2	Putative uncharacterized protein GN=VIT_06s0004g03600 OS=Vitis vinifera (Grape) PE=4 SV=1	gi|225435171|ref|XP_002281874.1| PREDICTED: hypothetical protein [Vitis vinifera]	PREDICTED: Vitis vinifera hypothetical protein LOC100250095 (LOC100250095), mRNA
one_Unigene_BMK.6586	--	--	--	--	sp|P92519|M810_ARATH Uncharacterized mitochondrial protein AtMg00810 OS=Arabidopsis thaliana GN=AtMg00810 PE=4 SV=1	Putative uncharacterized protein GN=VITISV_027576 OS=Vitis vinifera (Grape) PE=4 SV=1	gi|147858489|emb|CAN83506.1| hypothetical protein VITISV_027576 [Vitis vinifera]	Citrullus lanatus mitochondrion, complete genome
one_Unigene_BMK.22623	--	--	Cellular Component: plasma membrane (GO:0005886);; Cellular Component: cytoplasmic membrane-bounded vesicle (GO:0016023);;	--	sp|Q12296|MAM3_YEAST Protein MAM3 OS=Saccharomyces cerevisiae GN=MAM3 PE=1 SV=1	Putative uncharacterized protein GN=VIT_18s0001g12480 OS=Vitis vinifera (Grape) PE=4 SV=1	gi|302142492|emb|CBI19695.3| unnamed protein product [Vitis vinifera]	Solanum lycopersicum cDNA, clone: LEFL1079BE09, HTC in leaf
one_Unigene_BMK.6231	--	--	--	--	--	Putative uncharacterized protein GN=VITISV_016917 OS=Vitis vinifera (Grape) PE=4 SV=1	gi|147807800|emb|CAN71056.1| hypothetical protein VITISV_016917 [Vitis vinifera]	--
one_Unigene_BMK.27745	--	--	Cellular Component: nucleus (GO:0005634);; Biological Process: anatomical structure morphogenesis (GO:0009653);; Biological Process: tissue development (GO:0009888);; Biological Process: regulation of gene expression (GO:0010468);; Biological Process: organ development (GO:0048513);; Biological Process: negative regulation of biological process (GO:0048519);; Biological Process: regulation of cel…	--	sp|P0C7P8|Y1615_ARATH Uncharacterized basic helix-loop-helix protein At1g06150 OS=Arabidopsis thaliana GN=At1g06150 PE=2 SV=1	Putative uncharacterized protein GN=VIT_08s0007g00940 OS=Vitis vinifera (Grape) PE=4 SV=1	gi|297740322|emb|CBI30504.3| unnamed protein product [Vitis vinifera]	Populus trichocarpa predicted protein, mRNA
two_Unigene_BMK.11675	--	--	Molecular Function: structural constituent of ribosome (GO:0003735);; Cellular Component: mitochondrion (GO:0005739);; Cellular Component: ribosome (GO:0005840);; Biological Process: translation (GO:0006412);;	--	sp|P51409|RM05_SOLTU 60S ribosomal protein L5, mitochondrial OS=Solanum tuberosum GN=RPL5 PE=2 SV=2	Ribosomal protein L5 GN=rpl5 OS=Nicotiana tabacum (Common tobacco) PE=3 SV=2	gi|316996000|dbj|BAD83432.2| ribosomal protein L5 [Nicotiana tabacum]	Nicotiana tabacum mitochondrial DNA, complete genome
one_Unigene_BMK.19632	--	--	Biological Process: maltose metabolic process (GO:0000023);; Molecular Function: mRNA binding (GO:0003729);; Cellular Component: mitochondrion (GO:0005739);; Biological Process: mRNA processing (GO:0006397);; Cellular Component: chloroplast stroma (GO:0009570);; Biological Process: starch biosynthetic process (GO:0019252);;	--	sp|Q9SF38|PP222_ARATH Pentatricopeptide repeat-containing protein At3g09650, chloroplastic OS=Arabidopsis thaliana GN=HCF152 PE=2 SV=1	Putative uncharacterized protein GN=VIT_08s0040g03280 OS=Vitis vinifera (Grape) PE=4 SV=1	gi|225439751|ref|XP_002273172.1| PREDICTED: hypothetical protein [Vitis vinifera]	Vitis vinifera, whole genome shotgun sequence, contig VV78X240850.2, clone ENTAV 115
one_Unigene_BMK.4625	--	--	--	K11433|4e-88|zma:100284915|histone-lysine N-methyltransferase SETMAR [EC:2.1.1.43]	sp|Q9SRV2|SUVR3_ARATH Histone-lysine N-methyltransferase SUVR3 OS=Arabidopsis thaliana GN=SUVR3 PE=2 SV=3	Putative uncharacterized protein GN=VIT_08s0056g01660 OS=Vitis vinifera (Grape) PE=3 SV=1	gi|225439235|ref|XP_002277066.1| PREDICTED: hypothetical protein isoform 2 [Vitis vinifera]	Vitis vinifera contig VV78X112173.7, whole genome shotgun sequence
one_Unigene_BMK.25886	--	--	Biological Process: MAPK cascade (GO:0000165);; Biological Process: respiratory burst involved in defense response (GO:0002679);; Molecular Function: 1-phosphatidylinositol 4-kinase activity (GO:0004430);; Cellular Component: peroxisome (GO:0005777);; Cellular Component: cytosol (GO:0005829);; Biological Process: N-terminal protein myristoylation (GO:0006499);; Biological Process: protein targeti…	--	sp|Q9C671|P4K2B_ARATH Probable phosphatidylinositol 4-kinase type 2-beta At1g26270 OS=Arabidopsis thaliana GN=At1g26270 PE=1 SV=1	Putative uncharacterized protein GN=VIT_16s0098g01890 OS=Vitis vinifera (Grape) PE=4 SV=1	gi|225455384|ref|XP_002277933.1| PREDICTED: hypothetical protein [Vitis vinifera]	Ricinus communis ubiquitin, putative, mRNA
two_Unigene_BMK.199	--	--	--	K02960|1e-16|vvi:100254540|small subunit ribosomal protein S16e	sp|P16149|RS16_LUPPO 40S ribosomal protein S16 OS=Lupinus polyphyllus GN=RPS16 PE=2 SV=1	Putative uncharacterized protein GN=VIT_03s0063g00130 OS=Vitis vinifera (Grape) PE=3 SV=1	gi|133808|sp|P16149.1|RS16_LUPPO RecName: Full=40S ribosomal protein S16	TSA: Cajanus cajan cultivar UPAS 120 contig05736.UPAS mRNA sequence
one_Unigene_BMK.14438	--	--	Molecular Function: DNA binding (GO:0003677);; Cellular Component: nucleus (GO:0005634);; Biological Process: regulation of transcription, DNA-dependent (GO:0006355);; Biological Process: pattern specification process (GO:0007389);; Biological Process: auxin mediated signaling pathway (GO:0009734);; Molecular Function: protein dimerization activity (GO:0046983);; Biological Process: floral organ …	--	sp|Q9AV47|ARFV_ORYSJ Auxin response factor 22 OS=Oryza sativa subsp. japonica GN=ARF22 PE=2 SV=1	Predicted protein GN=POPTRDRAFT_765287 OS=Populus trichocarpa (Western balsam poplar) PE=4 SV=1	gi|224097892|ref|XP_002311089.1| predicted protein [Populus trichocarpa]	Arabidopsis lyrata subsp. lyrata hypothetical protein, mRNA
one_Unigene_BMK.4117	--	--	Molecular Function: phosphoribosylformylglycinamidine synthase activity (GO:0004642);; Molecular Function: ATP binding (GO:0005524);; Cellular Component: mitochondrion (GO:0005739);; Biological Process: 'de novo' IMP biosynthetic process (GO:0006189);; Cellular Component: chloroplast stroma (GO:0009570);; Biological Process: microgametogenesis (GO:0055046);;	K01952|1e-23|pop:POPTR_882858|phosphoribosylformylglycinamidine synthase [EC:6.3.5.3]	sp|Q9M8D3|PUR4_ARATH Probable phosphoribosylformylglycinamidine synthase, chloroplastic/mitochondrial OS=Arabidopsis thaliana GN=At1g74260 PE=1 SV=2	Predicted protein (Fragment) GN=POPTRDRAFT_882858 OS=Populus trichocarpa (Western balsam poplar) PE=4 SV=1	gi|224109478|ref|XP_002315209.1| predicted protein [Populus trichocarpa]	Glycine max FGAM synthase (FGAM1) gene, complete cds
one_Unigene_BMK.24971	--	--	Molecular Function: protein serine/threonine kinase activity (GO:0004674);; Molecular Function: ATP binding (GO:0005524);; Biological Process: protein phosphorylation (GO:0006468);; Biological Process: transmembrane receptor protein tyrosine kinase signaling pathway (GO:0007169);; Biological Process: pollen tube growth (GO:0009860);; Cellular Component: integral to membrane (GO:0016021);; Cellula…	--	sp|C0LGU0|RLK_ARATH Probable LRR receptor-like serine/threonine-protein kinase RLK OS=Arabidopsis thaliana GN=RLK PE=2 SV=1	Putative uncharacterized protein GN=OsJ_22264 OS=Oryza sativa subsp. japonica (Rice) PE=4 SV=1	gi|263505488|sp|C0LGU0.1|RLK_ARATH RecName: Full=Probable LRR receptor-like serine/threonine-protein kinase RLK; Flags: Precursor	--
two_Unigene_BMK.8541	--	--	Biological Process: MAPK cascade (GO:0000165);; Biological Process: activation of MAPKK activity (GO:0000186);; Molecular Function: MAP kinase kinase kinase activity (GO:0004709);; Molecular Function: ATP binding (GO:0005524);; Biological Process: regulation of transcription, DNA-dependent (GO:0006355);;	--	sp|Q05609|CTR1_ARATH Serine/threonine-protein kinase CTR1 OS=Arabidopsis thaliana GN=CTR1 PE=1 SV=1	Putative uncharacterized protein Sb04g007765 (Fragment) GN=Sb04g007765 OS=Sorghum bicolor (Sorghum) PE=4 SV=1	gi|242064514|ref|XP_002453546.1| hypothetical protein SORBIDRAFT_04g007765 [Sorghum bicolor]	Ricinus communis map3k delta-1 protein kinase, putative, mRNA
one_Unigene_BMK.15452	--	--	--	--	--	NIMIN2c protein GN=NIMIN2c OS=Nicotiana tabacum (Common tobacco) PE=2 SV=1	gi|116490059|gb|ABJ98930.1| NIMIN2c protein [Nicotiana tabacum]	TSA: Panax ginseng strain Shi Zhu Shen contig06101.Pagi mRNA sequence
one_Unigene_BMK.20827	--	--	Molecular Function: lipid transporter activity (GO:0005319);; Biological Process: lipid transport (GO:0006869);; Cellular Component: integral to membrane (GO:0016021);;	K06316|0.0|pop:POPTR_917210|oligosaccharidyl-lipid flippase family	sp|Q54IV7|RFT1_DICDI Protein RFT1 homolog OS=Dictyostelium discoideum GN=rft1 PE=3 SV=1	Predicted protein (Fragment) GN=POPTRDRAFT_917210 OS=Populus trichocarpa (Western balsam poplar) PE=4 SV=1	gi|224138472|ref|XP_002326611.1| predicted protein [Populus trichocarpa]	Solanum lycopersicum cDNA, clone: LEFL2047K13, HTC in fruit
one_Unigene_BMK.17833	--	--	Molecular Function: DNA binding (GO:0003677);; Cellular Component: apoplast (GO:0048046);;	--	--	Putative uncharacterized protein GN=VITISV_008076 OS=Vitis vinifera (Grape) PE=4 SV=1	gi|147864273|emb|CAN78796.1| hypothetical protein VITISV_008076 [Vitis vinifera]	Ricinus communis DNA binding protein, putative, mRNA
one_Unigene_BMK.6941	--	--	Molecular Function: electron carrier activity (GO:0009055);; Molecular Function: flavonoid 3'-monooxygenase activity (GO:0016711);; Molecular Function: oxygen binding (GO:0019825);; Molecular Function: heme binding (GO:0020037);; Biological Process: seed development (GO:0048316);; Biological Process: oxidation-reduction process (GO:0055114);;	K00517|4e-61|ath:AT1G01190|[EC:1.14.-.-]	sp|O48927|C78A3_SOYBN Cytochrome P450 78A3 OS=Glycine max GN=CYP78A3 PE=2 SV=1	T25K16.18 GN=ARALYDRAFT_311315 OS=Arabidopsis lyrata subsp. lyrata (Lyre-leaved rock-cress) PE=3 SV=1	gi|297842992|ref|XP_002889377.1| T25K16.18 [Arabidopsis lyrata subsp. lyrata]	TSA: Cajanus cajan cultivar Asha contig31473.Asha mRNA sequence
two_Unigene_BMK.33176	--	--	Cellular Component: endoplasmic reticulum (GO:0005783);;	--	--	Putative uncharacterized protein GN=RCOM_1347140 OS=Ricinus communis (Castor bean) PE=4 SV=1	gi|255548449|ref|XP_002515281.1| conserved hypothetical protein [Ricinus communis]	--
one_Unigene_BMK.18339	--	--	Molecular Function: nucleotide binding (GO:0000166);; Cellular Component: heterotrimeric G-protein complex (GO:0005834);; Molecular Function: myosin heavy chain kinase activity (GO:0016905);; Cellular Component: Cul4-RING ubiquitin ligase complex (GO:0080008);;	--	sp|Q498M4|WDR5_RAT WD repeat-containing protein 5 OS=Rattus norvegicus GN=Wdr5 PE=2 SV=1	WD repeat-containing protein GN=MTR_1g072140 OS=Medicago truncatula (Barrel medic) PE=4 SV=1	gi|225437032|ref|XP_002278415.1| PREDICTED: hypothetical protein [Vitis vinifera]	TSA: Panax ginseng strain Shi Zhu Shen contig05770.Pagi mRNA sequence
two_Unigene_BMK.34213	--	--	Molecular Function: receptor activity (GO:0004872);; Cellular Component: plasma membrane (GO:0005886);; Biological Process: phosphate ion transport (GO:0006817);; Cellular Component: integral to membrane (GO:0016021);; Biological Process: cellular response to phosphate starvation (GO:0016036);;	--	sp|Q6R8G0|PHO1A_ARATH Phosphate transporter PHO1 homolog 10 OS=Arabidopsis thaliana GN=PHO1-H10 PE=2 SV=1	Pho1-like protein (Fragment) GN=POPTRDRAFT_278448 OS=Populus trichocarpa (Western balsam poplar) PE=4 SV=1	gi|224144888|ref|XP_002336183.1| pho1-like protein [Populus trichocarpa]	Solanum lycopersicum genomic DNA, chromosome 8, clone: C08SLe0018I16, complete sequence
two_Unigene_BMK.28728	--	--	Molecular Function: protein serine/threonine phosphatase activity (GO:0004722);; Cellular Component: plasma membrane (GO:0005886);;	--	sp|Q9SA22|P2C06_ARATH Probable protein phosphatase 2C 6 OS=Arabidopsis thaliana GN=At1g16220 PE=2 SV=1	Putative uncharacterized protein GN=VIT_19s0015g01920 OS=Vitis vinifera (Grape) PE=4 SV=1	gi|296090050|emb|CBI39869.3| unnamed protein product [Vitis vinifera]	Solanum lycopersicum cDNA, clone: LEFL1007CH06, HTC in leaf
one_Unigene_BMK.25797	--	--	--	--	sp|Q9FPQ6|GP1_CHLRE Vegetative cell wall protein gp1 OS=Chlamydomonas reinhardtii GN=GP1 PE=2 SV=1	Pherophorin-C2 protein (Precursor) OS=Chlamydomonas reinhardtii (Chlamydomonas smithii) PE=2 SV=1	gi|76262500|gb|ABA41400.1| pherophorin-C2 protein precursor [Chlamydomonas reinhardtii]	--
one_Unigene_BMK.7721	--	--	--	K09313|5e-06|osa:4333881|homeobox protein cut-like	sp|Q84ZL0|FH5_ORYSJ Formin-like protein 5 OS=Oryza sativa subsp. japonica GN=FH5 PE=2 SV=2	Os03g0710900 protein GN=Os03g0710900 OS=Oryza sativa subsp. japonica (Rice) PE=4 SV=1	gi|115454903|ref|NP_001051052.1| Os03g0710900 [Oryza sativa Japonica Group]	--
one_Unigene_BMK.19078	--	--	Molecular Function: copper ion binding (GO:0005507);; Molecular Function: GTP binding (GO:0005525);; Cellular Component: vacuole (GO:0005773);; Cellular Component: Golgi-associated vesicle (GO:0005798);; Cellular Component: cytosol (GO:0005829);; Cellular Component: plasma membrane (GO:0005886);; Biological Process: protein ADP-ribosylation (GO:0006471);; Biological Process: N-terminal protein my…	--	sp|P51823|ARF2_ORYSJ ADP-ribosylation factor 2 OS=Oryza sativa subsp. japonica GN=ARF PE=2 SV=2	ADP ribosylation factor GN=MTR_1g086480 OS=Medicago truncatula (Barrel medic) PE=3 SV=1	gi|297744026|emb|CBI36996.3| unnamed protein product [Vitis vinifera]	TSA: Cajanus cajan cultivar Asha contig03674.Asha mRNA sequence
two_Unigene_BMK.9371	--	--	Molecular Function: structural constituent of ribosome (GO:0003735);; Cellular Component: nucleolus (GO:0005730);; Biological Process: translation (GO:0006412);; Cellular Component: chloroplast (GO:0009507);; Cellular Component: membrane (GO:0016020);; Cellular Component: cytosolic large ribosomal subunit (GO:0022625);;	K02872|1e-24|vvi:100267451|large subunit ribosomal protein L13Ae	sp|O65055|RL13A_PICMA 60S ribosomal protein L13a OS=Picea mariana GN=RPL13A PE=2 SV=1	Ribosomal protein L13a OS=Triticum aestivum (Wheat) PE=1 SV=1	gi|118483379|gb|ABK93590.1| unknown [Populus trichocarpa]	Soybean clone JCVI-FLGm-9B8 unknown mRNA
one_Unigene_BMK.34714	--	--	Biological Process: respiratory burst involved in defense response (GO:0002679);; Cellular Component: nucleus (GO:0005634);; Cellular Component: cytoplasm (GO:0005737);; Biological Process: protein targeting to membrane (GO:0006612);; Biological Process: salicylic acid biosynthetic process (GO:0009697);; Biological Process: response to ethylene stimulus (GO:0009723);; Biological Process: abscisic…	--	--	Putative uncharacterized protein GN=VIT_01s0011g03390 OS=Vitis vinifera (Grape) PE=4 SV=1	gi|297737830|emb|CBI27031.3| unnamed protein product [Vitis vinifera]	--
one_Unigene_BMK.3085	--	--	Biological Process: autophagy (GO:0006914);;	--	sp|Q9M0E1|FBL77_ARATH F-box/LRR-repeat protein At4g29420 OS=Arabidopsis thaliana GN=At4g29420 PE=2 SV=1	Putative uncharacterized protein GN=RCOM_0663350 OS=Ricinus communis (Castor bean) PE=4 SV=1	gi|255578654|ref|XP_002530188.1| conserved hypothetical protein [Ricinus communis]	--
two_Unigene_BMK.20133	[O]	Posttranslational modification, protein turnover, chaperones	Molecular Function: ubiquitin-protein ligase activity (GO:0004842);; Biological Process: postreplication repair (GO:0006301);; Biological Process: fatty acid beta-oxidation (GO:0006635);; Biological Process: toxin catabolic process (GO:0009407);; Biological Process: cellular response to phosphate starvation (GO:0016036);; Biological Process: protein ubiquitination (GO:0016567);; Biological Proces…	K10578|1e-142|rcu:RCOM_1000310|ubiquitin-conjugating enzyme E2 J1 [EC:6.3.2.19]	sp|Q9LSP7|UBC32_ARATH Ubiquitin-conjugating enzyme E2 32 OS=Arabidopsis thaliana GN=UBC32 PE=2 SV=1	Non-canonical ubiquitin conjugating enzyme, putative GN=RCOM_1000310 OS=Ricinus communis (Castor bean) PE=4 SV=1	gi|255556356|ref|XP_002519212.1| non-canonical ubiquitin conjugating enzyme, putative [Ricinus communis]	TSA: Panax ginseng strain Shi Zhu Shen contig07749.Pagi mRNA sequence
one_Unigene_BMK.14330	--	--	--	--	sp|B0BN95|HARB1_RAT Putative nuclease HARBI1 OS=Rattus norvegicus GN=Harbi1 PE=2 SV=1	Putative uncharacterized protein GN=VITISV_027369 OS=Vitis vinifera (Grape) PE=4 SV=1	gi|147779878|emb|CAN65842.1| hypothetical protein VITISV_027369 [Vitis vinifera]	--
one_Unigene_BMK.37436	--	--	Molecular Function: 3-methyl-2-oxobutanoate dehydrogenase (2-methylpropanoyl-transferring) activity (GO:0003863);; Cellular Component: mitochondrion (GO:0005739);; Biological Process: oxidation-reduction process (GO:0055114);;	K00166|2e-45|zma:100191513|2-oxoisovalerate dehydrogenase E1 component, alpha subunit [EC:1.2.4.4]	sp|Q54M22|ODBA_DICDI 2-oxoisovalerate dehydrogenase subunit alpha, mitochondrial OS=Dictyostelium discoideum GN=bkdA PE=3 SV=1	Putative uncharacterized protein OS=Zea mays (Maize) PE=2 SV=1	gi|224034853|gb|ACN36502.1| unknown [Zea mays]	Zea mays clone Contig465 mRNA sequence
two_Unigene_BMK.18320	--	--	--	--	sp|P62285|ASPM_BOVIN Abnormal spindle-like microcephaly-associated protein homolog (Fragment) OS=Bos taurus GN=ASPM PE=2 SV=1	Putative uncharacterized protein (Fragment) GN=VIT_00s0704g00040 OS=Vitis vinifera (Grape) PE=4 SV=1	gi|296083522|emb|CBI23512.3| unnamed protein product [Vitis vinifera]	Ricinus communis hypothetical protein, mRNA
two_Unigene_BMK.12631	--	--	Molecular Function: receptor activity (GO:0004872);; Molecular Function: protein binding (GO:0005515);; Cellular Component: nucleus (GO:0005634);; Cellular Component: cytoplasm (GO:0005737);; Biological Process: abscisic acid mediated signaling pathway (GO:0009738);; Molecular Function: abscisic acid binding (GO:0010427);;	K14496|2e-75|pop:POPTR_907261|abscisic acid receptor PYR/PYL family	sp|Q9FLB1|PYL5_ARATH Abscisic acid receptor PYL5 OS=Arabidopsis thaliana GN=PYL5 PE=1 SV=1	Predicted protein GN=POPTRDRAFT_907261 OS=Populus trichocarpa (Western balsam poplar) PE=4 SV=1	gi|224139258|ref|XP_002323024.1| predicted protein [Populus trichocarpa]	Oryza sativa Japonica Group Os02g0226801 (Os02g0226801) mRNA, complete cds
one_Unigene_BMK.20659	--	--	Molecular Function: DNA binding (GO:0003677);; Molecular Function: DNA-(apurinic or apyrimidinic site) lyase activity (GO:0003906);; Molecular Function: endonuclease activity (GO:0004519);; Biological Process: base-excision repair (GO:0006284);; Molecular Function: DNA N-glycosylase activity (GO:0019104);; Cellular Component: chloroplast nucleoid (GO:0042644);; Molecular Function: 4 iron, 4 sulfu…	K10773|1e-159|vvi:100268015|endonuclease III [EC:4.2.99.18]	sp|O35980|NTHL1_MOUSE Endonuclease III-like protein 1 OS=Mus musculus GN=Nthl1 PE=2 SV=1	Putative uncharacterized protein GN=VIT_05s0102g00240 OS=Vitis vinifera (Grape) PE=4 SV=1	gi|297743769|emb|CBI36652.3| unnamed protein product [Vitis vinifera]	TSA: Arachis hypogaea CL2996Contig1.Arhy mRNA sequence
two_Unigene_BMK.32727	--	--	Cellular Component: mitochondrion (GO:0005739);; Cellular Component: cytoplasmic membrane-bounded vesicle (GO:0016023);;	--	sp|Q9STE1|PP333_ARATH Pentatricopeptide repeat-containing protein At4g21300 OS=Arabidopsis thaliana GN=PCMP-E36 PE=2 SV=1	Putative uncharacterized protein GN=VITISV_022030 OS=Vitis vinifera (Grape) PE=4 SV=1	gi|147794059|emb|CAN66615.1| hypothetical protein VITISV_022030 [Vitis vinifera]	Vitis vinifera contig VV78X013054.24, whole genome shotgun sequence
two_Unigene_BMK.26771	--	--	--	--	--	Putative uncharacterized protein GN=VIT_03s0038g00590 OS=Vitis vinifera (Grape) PE=4 SV=1	gi|297744735|emb|CBI37997.3| unnamed protein product [Vitis vinifera]	Solanum lycopersicum cDNA, clone: LEFL3064L11, HTC in root
one_Unigene_BMK.20941	--	--	Molecular Function: zinc ion binding (GO:0008270);;	K10144|1e-154|vvi:100264899|ring finger and CHY zinc finger domain-containing protein 1	sp|Q9CR50|ZN363_MOUSE RING finger and CHY zinc finger domain-containing protein 1 OS=Mus musculus GN=Rchy1 PE=1 SV=1	Putative uncharacterized protein GN=VIT_07s0104g01370 OS=Vitis vinifera (Grape) PE=4 SV=1	gi|225436781|ref|XP_002268410.1| PREDICTED: hypothetical protein [Vitis vinifera]	Solanum lycopersicum cDNA, clone: LEFL1057AH04, HTC in leaf
one_Unigene_BMK.10501	--	--	Biological Process: cellular response to nitrogen starvation (GO:0006995);; Cellular Component: chloroplast (GO:0009507);;	--	sp|Q8W3M4|Y4744_ARATH Uncharacterized protein At4g06744 OS=Arabidopsis thaliana GN=At4g06744 PE=2 SV=1	Serine-threonine protein kinase, plant-type, putative GN=RCOM_0812190 OS=Ricinus communis (Castor bean) PE=4 SV=1	gi|255555345|ref|XP_002518709.1| serine-threonine protein kinase, plant-type, putative [Ricinus communis]	Brassica rapa subsp. pekinensis clone KBrB048F07, complete sequence
one_Unigene_BMK.26165	--	--	--	--	sp|Q56XU4|C3H6_ARATH Zinc finger CCCH domain-containing protein 6 OS=Arabidopsis thaliana GN=At1g19860 PE=2 SV=1	Putative uncharacterized protein GN=RCOM_0018110 OS=Ricinus communis (Castor bean) PE=4 SV=1	gi|255579825|ref|XP_002530750.1| conserved hypothetical protein [Ricinus communis]	--
one_Unigene_BMK.6856	--	--	Molecular Function: inorganic diphosphatase activity (GO:0004427);; Cellular Component: mitochondrion (GO:0005739);; Cellular Component: plasma membrane (GO:0005886);; Biological Process: response to water deprivation (GO:0009414);; Biological Process: response to salt stress (GO:0009651);; Molecular Function: hydrogen-translocating pyrophosphatase activity (GO:0009678);; Cellular Component: plan…	K01507|1e-37|zma:100280334|inorganic pyrophosphatase [EC:3.6.1.1]	sp|P21616|AVP_VIGRR Pyrophosphate-energized vacuolar membrane proton pump OS=Vigna radiata var. radiata PE=1 SV=3	Vacuolar proton pyrophosphatase (Fragment) OS=Sorghum bicolor (Sorghum) PE=2 SV=1	gi|193506921|gb|ACF19425.1| vacuolar proton pyrophosphatase [Sorghum bicolor]	Zea mays hypothetical protein LOC100280334 (LOC100280334), mRNA >gi|219888528|gb|BT056032.1| Zea mays full-length cDNA clone ZM_BFc0150B24 mRNA, complete cds
one_Unigene_BMK.31543	--	--	Cellular Component: plastid (GO:0009536);; Biological Process: post-embryonic development (GO:0009791);; Biological Process: reproductive structure development (GO:0048608);;	--	sp|Q9ZUE9|PP149_ARATH Pentatricopeptide repeat-containing protein At2g06000 OS=Arabidopsis thaliana GN=At2g06000 PE=2 SV=1	Predicted protein GN=POPTRDRAFT_780941 OS=Populus trichocarpa (Western balsam poplar) PE=4 SV=1	gi|224068454|ref|XP_002326124.1| predicted protein [Populus trichocarpa]	--
one_Unigene_BMK.27621	--	--	--	--	sp|Q7LHG5|YI31B_YEAST Transposon Ty3-I Gag-Pol polyprotein OS=Saccharomyces cerevisiae GN=TY3B-I PE=3 SV=2	Reverse transcriptase (Fragment) OS=Phelipanche tunetana (Broomrape) PE=4 SV=1	gi|88595709|gb|ABD43161.1| reverse transcriptase [Phelipanche tunetana]	Gossypium hirsutum isolate GH247_435984 retrotransposon Gorge3, partial sequence
one_Unigene_BMK.3392	--	--	--	--	sp|Q38897|BEL1_ARATH Homeobox protein BEL1 homolog OS=Arabidopsis thaliana GN=BEL1 PE=1 SV=2	Putative uncharacterized protein GN=VIT_02s0025g00200 OS=Vitis vinifera (Grape) PE=3 SV=1	gi|31323443|gb|AAP47023.1|AF375964_1 bell-like homeodomain protein 3 [Solanum lycopersicum]	--
one_Unigene_BMK.23033	--	--	Biological Process: MAPK cascade (GO:0000165);; Biological Process: activation of MAPKK activity (GO:0000186);; Molecular Function: MAP kinase kinase kinase activity (GO:0004709);; Molecular Function: receptor activity (GO:0004872);; Molecular Function: ATP binding (GO:0005524);; Cellular Component: Golgi apparatus (GO:0005794);; Cellular Component: cytosol (GO:0005829);; Cellular Component: plas…	--	sp|P43298|TMK1_ARATH Probable receptor protein kinase TMK1 OS=Arabidopsis thaliana GN=TMK1 PE=1 SV=1	Putative uncharacterized protein GN=VIT_05s0062g00760 OS=Vitis vinifera (Grape) PE=3 SV=1	gi|225433632|ref|XP_002263741.1| PREDICTED: hypothetical protein [Vitis vinifera]	Populus trichocarpa predicted protein, mRNA
one_Unigene_BMK.9228	--	--	--	--	--	Putative uncharacterized protein GN=RCOM_0967820 OS=Ricinus communis (Castor bean) PE=4 SV=1	gi|297736281|emb|CBI24919.3| unnamed protein product [Vitis vinifera]	--
one_Unigene_BMK.31264	--	--	Biological Process: pentose-phosphate shunt (GO:0006098);; Cellular Component: chloroplast thylakoid membrane (GO:0009535);; Cellular Component: chloroplast thylakoid lumen (GO:0009543);; Biological Process: thylakoid membrane organization (GO:0010027);; Biological Process: isopentenyl diphosphate biosynthetic process, mevalonate-independent pathway (GO:0019288);;	--	sp|P21997|SSGP_VOLCA Sulfated surface glycoprotein 185 OS=Volvox carteri PE=1 SV=1	Putative uncharacterized protein OS=Vitis vinifera (Grape) PE=4 SV=1	gi|225467027|ref|XP_002265860.1| PREDICTED: hypothetical protein [Vitis vinifera]	PREDICTED: Vitis vinifera hypothetical protein LOC100262616 (LOC100262616), mRNA
two_Unigene_BMK.3677	--	--	Molecular Function: nucleotide binding (GO:0000166);; Biological Process: mRNA splicing, via spliceosome (GO:0000398);; Molecular Function: RNA binding (GO:0003723);;	--	--	Putative uncharacterized protein GN=VIT_05s0020g02620 OS=Vitis vinifera (Grape) PE=4 SV=1	gi|297736978|emb|CBI26179.3| unnamed protein product [Vitis vinifera]	--
two_Unigene_BMK.28788	--	--	Biological Process: regulation of cyclin-dependent protein kinase activity (GO:0000079);; Molecular Function: cyclin-dependent protein kinase activity (GO:0004693);; Biological Process: trichoblast differentiation (GO:0010054);; Biological Process: stomatal lineage progression (GO:0010440);; Molecular Function: protein kinase binding (GO:0019901);;	--	sp|O80513|CCU41_ARATH Cyclin-U4-1 OS=Arabidopsis thaliana GN=CYCU4-1 PE=1 SV=1	Cyclin-dependent protein kinase, putative GN=RCOM_0658420 OS=Ricinus communis (Castor bean) PE=4 SV=1	gi|255571045|ref|XP_002526473.1| cyclin-dependent protein kinase, putative [Ricinus communis]	Populus trichocarpa predicted protein, mRNA
two_Unigene_BMK.27616	--	--	--	--	--	Predicted protein GN=POPTRDRAFT_567580 OS=Populus trichocarpa (Western balsam poplar) PE=4 SV=1	gi|224112993|ref|XP_002316354.1| predicted protein [Populus trichocarpa]	Vitis vinifera contig VV78X099344.10, whole genome shotgun sequence
one_Unigene_BMK.27518	--	--	Biological Process: polysaccharide catabolic process (GO:0000272);; Molecular Function: polygalacturonase activity (GO:0004650);; Cellular Component: extracellular region (GO:0005576);; Biological Process: starch metabolic process (GO:0005982);; Biological Process: pattern specification process (GO:0007389);; Biological Process: regulation of cell size (GO:0008361);; Biological Process: plant-typ…	--	sp|Q40161|GP1_SOLLC Polygalacturonase-1 non-catalytic subunit beta OS=Solanum lycopersicum GN=GP1 PE=1 SV=1	Putative uncharacterized protein GN=VIT_01s0127g00870 OS=Vitis vinifera (Grape) PE=4 SV=1	gi|225425505|ref|XP_002266341.1| PREDICTED: hypothetical protein [Vitis vinifera]	Glycine max cDNA, clone: GMFL01-16-L12
two_Unigene_BMK.4135	--	--	--	--	--	Putative uncharacterized protein GN=VIT_18s0001g00890 OS=Vitis vinifera (Grape) PE=4 SV=1	gi|302141714|emb|CBI18917.3| unnamed protein product [Vitis vinifera]	--
two_Unigene_BMK.20572	--	--	--	--	--	Putative uncharacterized protein GN=RCOM_0553590 OS=Ricinus communis (Castor bean) PE=4 SV=1	gi|255568291|ref|XP_002525120.1| hypothetical protein RCOM_0553590 [Ricinus communis]	--
one_Unigene_BMK.29585	--	--	Molecular Function: L-threonine ammonia-lyase activity (GO:0004794);; Biological Process: gluconeogenesis (GO:0006094);; Biological Process: threonine metabolic process (GO:0006566);; Biological Process: cytoskeleton organization (GO:0007010);; Biological Process: isoleucine biosynthetic process (GO:0009097);; Biological Process: proteasomal protein catabolic process (GO:0010498);; Molecular Func…	K01754|0.0|rcu:RCOM_0839990|threonine dehydratase [EC:4.3.1.19]	sp|Q9ZSS6|THD1_ARATH Threonine dehydratase biosynthetic, chloroplastic OS=Arabidopsis thaliana GN=OMR1 PE=1 SV=1	Putative uncharacterized protein GN=VIT_08s0007g04310 OS=Vitis vinifera (Grape) PE=4 SV=1	gi|297740025|emb|CBI30207.3| unnamed protein product [Vitis vinifera]	Solanum lycopersicum chloroplast threonine deaminase 1 precursor, mRNA, complete cds; nuclear gene for chloroplast product
one_Unigene_BMK.21818	--	--	Biological Process: polysaccharide biosynthetic process (GO:0000271);; Biological Process: polysaccharide catabolic process (GO:0000272);; Cellular Component: cell wall (GO:0005618);; Biological Process: starch metabolic process (GO:0005982);; Biological Process: fatty acid biosynthetic process (GO:0006633);; Biological Process: ubiquinone biosynthetic process (GO:0006744);; Cellular Component: c…	K02372|1e-106|rcu:RCOM_1712710|3R-hydroxymyristoyl ACP dehydrase [EC:4.2.1.-]	sp|Q8DI01|FABZ_THEEB (3R)-hydroxymyristoyl-[acyl-carrier-protein] dehydratase OS=Thermosynechococcus elongatus (strain BP-1) GN=fabZ PE=3 SV=1	Beta-hydroxyacyl-acyl carrier protein dehydratase OS=Hevea brasiliensis (Para rubber tree) PE=2 SV=1	gi|299150759|gb|ADJ17723.1| beta-hydroxyacyl-acyl carrier protein dehydratase [Hevea brasiliensis]	PREDICTED: Vitis vinifera hypothetical protein LOC100264168 (LOC100264168), mRNA
two_Unigene_BMK.26207	--	--	Biological Process: nuclear-transcribed mRNA catabolic process (GO:0000956);; Molecular Function: nucleic acid binding (GO:0003676);; Molecular Function: catalytic activity (GO:0003824);; Cellular Component: cytosol (GO:0005829);; Molecular Function: zinc ion binding (GO:0008270);;	--	sp|Q84WU9|C3H64_ARATH Zinc finger CCCH domain-containing protein 64 OS=Arabidopsis thaliana GN=At5g56900 PE=2 SV=1	Nucleic acid binding protein, putative GN=RCOM_1046960 OS=Ricinus communis (Castor bean) PE=4 SV=1	gi|255546111|ref|XP_002514115.1| nucleic acid binding protein, putative [Ricinus communis]	Populus trichocarpa predicted protein, mRNA
two_Unigene_BMK.21725	--	--	Molecular Function: magnesium ion binding (GO:0000287);; Molecular Function: pyruvate kinase activity (GO:0004743);; Cellular Component: mitochondrion (GO:0005739);; Cellular Component: cytosol (GO:0005829);; Biological Process: glycolysis (GO:0006096);; Biological Process: fatty acid biosynthetic process (GO:0006633);; Cellular Component: chloroplast stroma (GO:0009570);; Biological Process: see…	K00873|1e-92|osa:4327173|pyruvate kinase [EC:2.7.1.40]	sp|Q40546|KPYG_TOBAC Pyruvate kinase isozyme G, chloroplastic OS=Nicotiana tabacum PE=2 SV=1	Pyruvate kinase OS=Medicago truncatula (Barrel medic) PE=2 SV=1	gi|217074940|gb|ACJ85830.1| unknown [Medicago truncatula]	Populus trichocarpa predicted protein, mRNA
one_Unigene_BMK.35670	--	--	--	--	sp|Q9SD53|Y3720_ARATH UPF0481 protein At3g47200 OS=Arabidopsis thaliana GN=At3g47200 PE=1 SV=1	Predicted protein GN=POPTRDRAFT_757996 OS=Populus trichocarpa (Western balsam poplar) PE=4 SV=1	gi|224072717|ref|XP_002303847.1| predicted protein [Populus trichocarpa]	--
two_Unigene_BMK.33708	--	--	--	--	sp|Q94BT2|AIR12_ARATH Auxin-induced in root cultures protein 12 OS=Arabidopsis thaliana GN=AIR12 PE=1 SV=3	Putative uncharacterized protein OS=Solanum tuberosum (Potato) PE=2 SV=1	gi|2894118|emb|CAA05999.1| hypothetical protein [Solanum tuberosum]	--
one_Unigene_BMK.35652	--	--	Molecular Function: electron carrier activity (GO:0009055);; Molecular Function: heme binding (GO:0020037);; Molecular Function: taxane 13-alpha-hydroxylase activity (GO:0050598);; Biological Process: oxidation-reduction process (GO:0055114);;	--	sp|Q6WG30|T5H_TAXCU Taxadiene 5-alpha hydroxylase OS=Taxus cuspidata PE=1 SV=2	Cytochrome P450, putative GN=RCOM_0585670 OS=Ricinus communis (Castor bean) PE=3 SV=1	gi|255563939|ref|XP_002522969.1| cytochrome P450, putative [Ricinus communis]	--
two_Unigene_BMK.27997	--	--	Molecular Function: nucleotide binding (GO:0000166);; Molecular Function: betaine-aldehyde dehydrogenase activity (GO:0008802);; Biological Process: response to water deprivation (GO:0009414);; Cellular Component: leucoplast (GO:0009516);; Biological Process: response to salt stress (GO:0009651);; Biological Process: response to abscisic acid stimulus (GO:0009737);; Molecular Function: aminobutyr…	K00130|1e-122|rcu:RCOM_1512620|betaine-aldehyde dehydrogenase [EC:1.2.1.8]	sp|O04895|BADH_AMAHP Betaine aldehyde dehydrogenase, chloroplastic OS=Amaranthus hypochondriacus GN=BADH4 PE=3 SV=1	Betaine aldehyde dehydrogenase GN=ahybadh4 OS=Amaranthus hypochondriacus (Prince-of-Wales feather) PE=2 SV=1	gi|2388710|gb|AAB70010.1| betaine aldehyde dehydrogenase [Amaranthus hypochondriacus]	Avicennia marina mRNA for betaine aldehyde dehydrogenase, complete cds
one_Unigene_BMK.18110	--	--	--	--	--	Putative uncharacterized protein OS=Medicago truncatula (Barrel medic) PE=2 SV=1	gi|217073356|gb|ACJ85037.1| unknown [Medicago truncatula]	--
one_Unigene_BMK.37376	--	--	--	--	--	Pentatricopeptide repeat-containing protein, putative GN=RCOM_1010390 OS=Ricinus communis (Castor bean) PE=4 SV=1	gi|255573349|ref|XP_002527601.1| pentatricopeptide repeat-containing protein, putative [Ricinus communis]	--
one_Unigene_BMK.31354	--	--	Molecular Function: nucleic acid binding (GO:0003676);; Molecular Function: sequence-specific DNA binding transcription factor activity (GO:0003700);; Cellular Component: intracellular (GO:0005622);; Biological Process: regulation of transcription, DNA-dependent (GO:0006355);; Molecular Function: zinc ion binding (GO:0008270);; Biological Process: regulation of meristem growth (GO:0010075);; Mole…	--	sp|Q700D2|JKD_ARATH Zinc finger protein JACKDAW OS=Arabidopsis thaliana GN=JKD PE=1 SV=1	Zinc finger protein GN=MTR_1g066550 OS=Medicago truncatula (Barrel medic) PE=4 SV=1	gi|297741581|emb|CBI32713.3| unnamed protein product [Vitis vinifera]	Arabidopsis lyrata subsp. lyrata zinc finger family protein, mRNA
one_Unigene_BMK.15443	--	--	Molecular Function: ferric-chelate reductase activity (GO:0000293);; Molecular Function: iron ion binding (GO:0005506);; Cellular Component: plasma membrane (GO:0005886);; Biological Process: response to light stimulus (GO:0009416);; Cellular Component: chloroplast (GO:0009507);; Biological Process: photosynthetic electron transport chain (GO:0009767);;	--	sp|O81211|RBOHE_ARATH Respiratory burst oxidase homolog protein E OS=Arabidopsis thaliana GN=RBOHE PE=2 SV=1	Putative uncharacterized protein GN=VIT_12s0035g02150 OS=Vitis vinifera (Grape) PE=4 SV=1	gi|297739426|emb|CBI29608.3| unnamed protein product [Vitis vinifera]	Arabidopsis lyrata subsp. lyrata ATFRO7/FRO7, mRNA
two_Unigene_BMK.12604	--	--	Cellular Component: membrane (GO:0016020);; Cellular Component: intracellular membrane-bounded organelle (GO:0043231);; Biological Process: cellular metabolic process (GO:0044237);; Cellular Component: cytoplasmic part (GO:0044444);; Biological Process: oxidation-reduction process (GO:0055114);;	--	sp|P08834|NU1M_CITLA NADH-ubiquinone oxidoreductase chain 1 OS=Citrullus lanatus GN=ND1 PE=2 SV=1	Putative uncharacterized protein OS=Nicotiana repanda PE=4 SV=1	gi|4680282|gb|AAD27606.1|AF121902_1 unknown [Nicotiana repanda]	Nicotiana tabacum mitochondrial DNA, complete genome
one_Unigene_BMK.18740	[R]	General function prediction only	Molecular Function: poly(U) RNA binding (GO:0008266);; Biological Process: response to cold (GO:0009409);; Cellular Component: chloroplast thylakoid membrane (GO:0009535);; Cellular Component: chloroplast stroma (GO:0009570);; Biological Process: salicylic acid biosynthetic process (GO:0009697);; Biological Process: response to abscisic acid stimulus (GO:0009737);; Biological Process: defense res…	--	sp|Q08935|ROC1_NICSY 29 kDa ribonucleoprotein A, chloroplastic OS=Nicotiana sylvestris PE=2 SV=1	Putative uncharacterized protein GN=VIT_08s0040g01760 OS=Vitis vinifera (Grape) PE=4 SV=1	gi|12230584|sp|Q08935.1|ROC1_NICSY RecName: Full=29 kDa ribonucleoprotein A, chloroplastic; AltName: Full=CP29A; Flags: Precursor	TSA: Artemisia annua strain Madagascar Contig581.Mt mRNA sequence
two_Unigene_BMK.4321	--	--	Molecular Function: ubiquitin-protein ligase activity (GO:0004842);; Biological Process: ubiquitin-dependent protein catabolic process (GO:0006511);; Biological Process: lipid transport (GO:0006869);; Biological Process: proline transport (GO:0015824);;	--	sp|Q9FHS6|FK119_ARATH F-box/kelch-repeat protein At5g43190 OS=Arabidopsis thaliana GN=At5g43190 PE=1 SV=1	Predicted protein GN=POPTRDRAFT_551784 OS=Populus trichocarpa (Western balsam poplar) PE=4 SV=1	gi|224063447|ref|XP_002301149.1| predicted protein [Populus trichocarpa]	Ricinus communis ubiquitin-protein ligase, putative, mRNA
two_Unigene_BMK.22334	--	--	--	--	sp|Q75JC9|Y8484_DICDI Uncharacterized protein DDB_G0271670 OS=Dictyostelium discoideum GN=DDB_G0271670 PE=4 SV=1	Putative uncharacterized protein GN=VIT_08s0056g00740 OS=Vitis vinifera (Grape) PE=4 SV=1	gi|147857558|emb|CAN82876.1| hypothetical protein VITISV_043530 [Vitis vinifera]	--
two_Unigene_BMK.1505	--	--	--	--	--	Putative uncharacterized protein OJ1126B12.6 GN=OJ1126B12.6 OS=Oryza sativa subsp. japonica (Rice) PE=4 SV=1	--	--
one_Unigene_BMK.34923	--	--	--	--	--	Predicted protein (Fragment) OS=Hordeum vulgare var. distichum (Two-rowed barley) PE=2 SV=1	gi|125535891|gb|EAY82379.1| hypothetical protein OsI_37591 [Oryza sativa Indica Group]	PREDICTED: Vitis vinifera hypothetical protein LOC100245109 (LOC100245109), mRNA
one_Unigene_BMK.209	--	--	--	K06895|1e-13|ebd:ECBD_0815|L-lysine exporter family protein LysE/ArgO	sp|P11667|ARGO_ECOLI Arginine exporter protein ArgO OS=Escherichia coli (strain K12) GN=argO PE=1 SV=2	--	--	--
one_Unigene_BMK.22261	--	--	Molecular Function: aspartic-type endopeptidase activity (GO:0004190);; Cellular Component: intracellular (GO:0005622);; Biological Process: N-terminal protein myristoylation (GO:0006499);; Biological Process: proteolysis (GO:0006508);; Biological Process: fatty acid beta-oxidation (GO:0006635);; Cellular Component: plant-type cell wall (GO:0009505);; Biological Process: protein import into perox…	--	sp|Q9S9K4|ASPL2_ARATH Aspartic proteinase-like protein 2 OS=Arabidopsis thaliana GN=At1g65240 PE=1 SV=2	Putative uncharacterized protein GN=VIT_08s0007g04390 OS=Vitis vinifera (Grape) PE=4 SV=1	gi|225441086|ref|XP_002263047.1| PREDICTED: hypothetical protein isoform 1 [Vitis vinifera]	Ricinus communis Aspartic proteinase Asp1 precursor, putative, mRNA
one_Unigene_BMK.21299	--	--	Molecular Function: protein tyrosine kinase activity (GO:0004713);; Molecular Function: ATP binding (GO:0005524);; Biological Process: methylation-dependent chromatin silencing (GO:0006346);; Biological Process: protein phosphorylation (GO:0006468);; Biological Process: cell-cell signaling (GO:0007267);; Biological Process: virus induced gene silencing (GO:0009616);; Biological Process: determina…	--	sp|Q9C823|Y1523_ARATH C-type lectin receptor-like tyrosine-protein kinase At1g52310 OS=Arabidopsis thaliana GN=At1g52310 PE=2 SV=1	Putative uncharacterized protein GN=VIT_16s0013g02130 OS=Vitis vinifera (Grape) PE=4 SV=1	gi|225455058|ref|XP_002263812.1| PREDICTED: similar to Os01g0104000 [Vitis vinifera]	Ricinus communis kinase, putative, mRNA
two_Unigene_BMK.24705	--	--	--	--	sp|O10341|Y091_NPVOP Uncharacterized 29.3 kDa protein OS=Orgyia pseudotsugata multicapsid polyhedrosis virus GN=ORF92 PE=4 SV=1	Putative uncharacterized protein GN=VIT_08s0058g00130 OS=Vitis vinifera (Grape) PE=4 SV=1	gi|225439501|ref|XP_002271076.1| PREDICTED: hypothetical protein [Vitis vinifera]	TSA: Artemisia annua strain Madagascar Contig15054.Blm mRNA sequence
one_Unigene_BMK.2282	--	--	--	--	--	--	--	TSA: Artemisia annua strain Madagascar Contig1466.Mt mRNA sequence
one_Unigene_BMK.12804	--	--	Molecular Function: catalytic activity (GO:0003824);; Biological Process: DNA metabolic process (GO:0006259);;	--	--	Predicted protein GN=POPTRDRAFT_817581 OS=Populus trichocarpa (Western balsam poplar) PE=4 SV=1	gi|224075700|ref|XP_002304726.1| predicted protein [Populus trichocarpa]	--
one_Unigene_BMK.21780	--	--	Molecular Function: phosphoglycerate mutase activity (GO:0004619);; Biological Process: glycolysis (GO:0006096);; Cellular Component: plastid (GO:0009536);; Biological Process: phosphatidylinositol phosphorylation (GO:0046854);;	K01834|1e-138|pop:POPTR_1071686|phosphoglycerate mutase [EC:5.4.2.1]	sp|Q6MEW4|GPMA_PARUW 2,3-bisphosphoglycerate-dependent phosphoglycerate mutase OS=Protochlamydia amoebophila (strain UWE25) GN=gpmA PE=3 SV=1	Putative uncharacterized protein GN=VIT_18s0001g05060 OS=Vitis vinifera (Grape) PE=3 SV=1	gi|302141930|emb|CBI19133.3| unnamed protein product [Vitis vinifera]	Solanum lycopersicum cDNA, clone: LEFL1038AH03, HTC in leaf
two_Unigene_BMK.25121	--	--	--	--	--	Putative uncharacterized protein GN=VIT_13s0156g00270 OS=Vitis vinifera (Grape) PE=4 SV=1	gi|147768911|emb|CAN75885.1| hypothetical protein VITISV_024461 [Vitis vinifera]	--
two_Unigene_BMK.22241	--	--	Cellular Component: nucleosome (GO:0000786);; Molecular Function: DNA binding (GO:0003677);; Molecular Function: ATP binding (GO:0005524);; Cellular Component: nucleus (GO:0005634);; Cellular Component: mitochondrion (GO:0005739);; Biological Process: nucleosome assembly (GO:0006334);; Cellular Component: chloroplast (GO:0009507);; Molecular Function: nucleoside-triphosphatase activity (GO:001711…	--	sp|P51281|YCF45_PORPU Uncharacterized protein ycf45 OS=Porphyra purpurea GN=ycf45 PE=3 SV=1	Putative uncharacterized protein GN=VITISV_007543 OS=Vitis vinifera (Grape) PE=4 SV=1	gi|225461612|ref|XP_002282987.1| PREDICTED: hypothetical protein [Vitis vinifera]	Ricinus communis Stage III sporulation protein AA, putative, mRNA
two_Unigene_BMK.15872	--	--	Molecular Function: calcium ion binding (GO:0005509);; Cellular Component: plastid (GO:0009536);; Cellular Component: cytoplasmic membrane-bounded vesicle (GO:0016023);;	--	sp|Q9CTY5|EFHA2_MOUSE EF-hand domain-containing family member A2 OS=Mus musculus GN=Efha2 PE=2 SV=2	Putative uncharacterized protein GN=VIT_11s0118g00540 OS=Vitis vinifera (Grape) PE=4 SV=1	gi|296084550|emb|CBI25571.3| unnamed protein product [Vitis vinifera]	PREDICTED: Vitis vinifera hypothetical protein LOC100246594 (LOC100246594), mRNA
two_Unigene_BMK.11089	--	--	Molecular Function: protein serine/threonine kinase activity (GO:0004674);; Molecular Function: non-membrane spanning protein tyrosine kinase activity (GO:0004715);; Molecular Function: ATP binding (GO:0005524);; Biological Process: protein phosphorylation (GO:0006468);; Biological Process: recognition of pollen (GO:0048544);;	--	sp|Q9SYA0|Y1150_ARATH G-type lectin S-receptor-like serine/threonine-protein kinase At1g61500 OS=Arabidopsis thaliana GN=At1g61500 PE=2 SV=2	Putative uncharacterized protein GN=VIT_00s0286g00020 OS=Vitis vinifera (Grape) PE=4 SV=1	gi|296086946|emb|CBI33179.3| unnamed protein product [Vitis vinifera]	Populus trichocarpa predicted protein, mRNA
one_Unigene_BMK.7462	--	--	Biological Process: response to light stimulus (GO:0009416);;	--	--	At3g23290 OS=Arabidopsis thaliana (Mouse-ear cress) PE=4 SV=1	gi|38566542|gb|AAR24161.1| At3g23290 [Arabidopsis thaliana]	Picea sitchensis clone WS02926_M08 unknown mRNA
two_Unigene_BMK.3865	--	--	--	K10691|2e-34|rcu:RCOM_0790950|E3 ubiquitin-protein ligase UBR4 [EC:6.3.2.19]	--	Putative uncharacterized protein GN=VIT_14s0083g00960 OS=Vitis vinifera (Grape) PE=4 SV=1	gi|147797429|emb|CAN75802.1| hypothetical protein VITISV_016976 [Vitis vinifera]	--
one_Unigene_BMK.15344	--	--	--	--	sp|Q8CH62|ORAV1_MOUSE Oral cancer-overexpressed protein 1 homolog OS=Mus musculus GN=Oraov1 PE=2 SV=1	Putative uncharacterized protein OS=Glycine max (Soybean) PE=2 SV=1	gi|255639485|gb|ACU20037.1| unknown [Glycine max]	--
one_Unigene_BMK.13	--	--	Biological Process: chloroplast RNA processing (GO:0031425);;	--	sp|Q9CA54|PP122_ARATH Pentatricopeptide repeat-containing protein At1g74630 OS=Arabidopsis thaliana GN=PCMP-H71 PE=2 SV=1	Putative uncharacterized protein GN=VIT_17s0000g06170 OS=Vitis vinifera (Grape) PE=4 SV=1	gi|225457427|ref|XP_002282084.1| PREDICTED: hypothetical protein [Vitis vinifera]	--
one_Unigene_BMK.1195	--	--	Molecular Function: calcium ion binding (GO:0005509);;	--	sp|Q9ZPX9|KIC_ARATH Calcium-binding protein KIC OS=Arabidopsis thaliana GN=KIC PE=1 SV=2	Putative uncharacterized protein OS=Vitis vinifera (Grape) PE=4 SV=1	gi|225467578|ref|XP_002263028.1| PREDICTED: hypothetical protein [Vitis vinifera]	--
one_Unigene_BMK.17087	--	--	--	--	--	Putative uncharacterized protein GN=VIT_06s0004g02830 OS=Vitis vinifera (Grape) PE=4 SV=1	gi|225435321|ref|XP_002285165.1| PREDICTED: hypothetical protein [Vitis vinifera]	TSA: Arachis hypogaea CL6081Contig1.Arhy mRNA sequence
two_Unigene_BMK.22278	--	--	--	--	sp|Q7XBQ9|RGA2_SOLBU Disease resistance protein RGA2 OS=Solanum bulbocastanum GN=RGA2 PE=1 SV=1	Cc-nbs-lrr resistance protein GN=POPTRDRAFT_571956 OS=Populus trichocarpa (Western balsam poplar) PE=4 SV=1	gi|224127122|ref|XP_002319993.1| cc-nbs-lrr resistance protein [Populus trichocarpa]	--
one_Unigene_BMK.20115	--	--	Biological Process: sulfur amino acid metabolic process (GO:0000096);; Molecular Function: magnesium ion binding (GO:0000287);; Biological Process: response to hypoxia (GO:0001666);; Molecular Function: oxygen transporter activity (GO:0005344);; Molecular Function: iron ion binding (GO:0005506);; Molecular Function: protein binding (GO:0005515);; Molecular Function: ATP binding (GO:0005524);; Cel…	--	sp|Q9ZST4|GLNB_ARATH Nitrogen regulatory protein P-II homolog OS=Arabidopsis thaliana GN=GLB1 PE=1 SV=1	PII-like protein GN=GLB1 OS=Solanum lycopersicum (Tomato) PE=2 SV=1	gi|38231570|gb|AAR14689.1| PII-like protein [Solanum lycopersicum]	PREDICTED: Vitis vinifera hypothetical protein LOC100262411 (LOC100262411), mRNA
one_Unigene_BMK.20005	--	--	Molecular Function: ATP binding (GO:0005524);; Cellular Component: plastid (GO:0009536);; Molecular Function: nucleoside-triphosphatase activity (GO:0017111);;	--	sp|P51281|YCF45_PORPU Uncharacterized protein ycf45 OS=Porphyra purpurea GN=ycf45 PE=3 SV=1	Putative uncharacterized protein GN=VIT_18s0089g01190 OS=Vitis vinifera (Grape) PE=4 SV=1	gi|297734733|emb|CBI16967.3| unnamed protein product [Vitis vinifera]	Glycine max strain Williams 82 clone GM_WBb0137C18, complete sequence
two_Unigene_BMK.31558	--	--	Molecular Function: nucleotide binding (GO:0000166);; Molecular Function: protein serine/threonine kinase activity (GO:0004674);; Biological Process: protein phosphorylation (GO:0006468);; Biological Process: iron ion transport (GO:0006826);; Biological Process: cellular response to iron ion starvation (GO:0010106);; Biological Process: response to nitrate (GO:0010167);; Biological Process: glucu…	--	sp|Q9M0X5|CRK25_ARATH Cysteine-rich receptor-like protein kinase 25 OS=Arabidopsis thaliana GN=CRK25 PE=2 SV=1	Receptor-like protein kinase OS=Glycine max (Soybean) PE=2 SV=1	gi|212552160|gb|ACJ31801.1| receptor-like protein kinase [Glycine max]	--
one_Unigene_BMK.19618	--	--	Molecular Function: sequence-specific DNA binding transcription factor activity (GO:0003700);; Cellular Component: nucleus (GO:0005634);; Biological Process: regulation of transcription, DNA-dependent (GO:0006355);; Biological Process: meristem maintenance (GO:0010073);; Biological Process: specification of floral organ identity (GO:0010093);; Biological Process: sexual reproduction (GO:0019953);…	--	sp|P47927|AP2_ARATH Floral homeotic protein APETALA 2 OS=Arabidopsis thaliana GN=AP2 PE=1 SV=1	LIPLESS1 GN=lip1 OS=Antirrhinum majus (Garden snapdragon) PE=2 SV=1	gi|28894443|gb|AAO52746.1| LIPLESS1 [Antirrhinum majus]	Zea mays full-length cDNA clone ZM_BFc0098F06 mRNA, complete cds
two_Unigene_BMK.5952	--	--	--	--	--	Putative uncharacterized protein GN=RCOM_1707380 OS=Ricinus communis (Castor bean) PE=4 SV=1	gi|255554438|ref|XP_002518258.1| conserved hypothetical protein [Ricinus communis]	Nicotiana tabacum mitochondrial DNA, complete genome
two_Unigene_BMK.22541	--	--	Molecular Function: nucleic acid binding (GO:0003676);; Cellular Component: nucleus (GO:0005634);; Molecular Function: zinc ion binding (GO:0008270);;	--	sp|O75554|WBP4_HUMAN WW domain-binding protein 4 OS=Homo sapiens GN=WBP4 PE=1 SV=1	Putative uncharacterized protein GN=VIT_03s0063g00890 OS=Vitis vinifera (Grape) PE=4 SV=1	gi|225428731|ref|XP_002285013.1| PREDICTED: hypothetical protein [Vitis vinifera]	Vitis vinifera contig VV78X192305.7, whole genome shotgun sequence
one_Unigene_BMK.29868	--	--	--	K12821|0.0|vvi:100243779|pre-mRNA-processing factor 40	sp|O75400|PR40A_HUMAN Pre-mRNA-processing factor 40 homolog A OS=Homo sapiens GN=PRPF40A PE=1 SV=2	Predicted protein GN=POPTRDRAFT_572009 OS=Populus trichocarpa (Western balsam poplar) PE=4 SV=1	gi|302142164|emb|CBI19367.3| unnamed protein product [Vitis vinifera]	TSA: Panax ginseng strain Shi Zhu Shen contig11501.Pagi mRNA sequence
one_Unigene_BMK.21769	--	--	Cellular Component: intracellular (GO:0005622);; Biological Process: cellulose biosynthetic process (GO:0030244);; Biological Process: Golgi vesicle transport (GO:0048193);;	--	sp|Q94C53|DDRGK_ARATH DDRGK domain-containing protein 1 OS=Arabidopsis thaliana GN=At4g27120 PE=2 SV=1	Putative uncharacterized protein GN=VIT_19s0177g00150 OS=Vitis vinifera (Grape) PE=4 SV=1	gi|297735965|emb|CBI23939.3| unnamed protein product [Vitis vinifera]	Solanum lycopersicum cDNA, clone: LEFL1079DF06, HTC in leaf
one_Unigene_BMK.27881	--	--	Molecular Function: protein serine/threonine kinase activity (GO:0004674);; Molecular Function: ATP binding (GO:0005524);; Cellular Component: plasma membrane (GO:0005886);; Biological Process: protein phosphorylation (GO:0006468);; Biological Process: transmembrane receptor protein tyrosine kinase signaling pathway (GO:0007169);; Biological Process: regulation of meristem growth (GO:0010075);; C…	--	sp|Q41276|AP1_SINAL Floral homeotic protein APETALA 1 OS=Sinapis alba GN=AP1 PE=2 SV=1	Leucine rich repeat receptor kinase, putative GN=RCOM_1680260 OS=Ricinus communis (Castor bean) PE=4 SV=1	gi|255537079|ref|XP_002509606.1| leucine rich repeat receptor kinase, putative [Ricinus communis]	Misopates orontium mRNA for squamosa protein (squa gene)
one_Unigene_BMK.12188	--	--	Biological Process: rRNA processing (GO:0006364);; Cellular Component: chloroplast stromal thylakoid (GO:0009533);; Biological Process: plastid organization (GO:0009657);; Biological Process: photosystem II assembly (GO:0010207);; Biological Process: cysteine biosynthetic process (GO:0019344);; Cellular Component: chloroplast photosystem II (GO:0030095);; Biological Process: regulation of protein…	K02723|2e-22|rcu:RCOM_1082890|photosystem II PsbY protein	sp|O49347|PSBY_ARATH Photosystem II core complex proteins psbY, chloroplastic OS=Arabidopsis thaliana GN=PSBY PE=2 SV=1	Putative uncharacterized protein OS=Glycine max (Soybean) PE=2 SV=1	gi|255646582|gb|ACU23765.1| unknown [Glycine max]	Soybean clone JCVI-FLGm-12L17 unknown mRNA
two_Unigene_BMK.4400	--	--	Molecular Function: nucleic acid binding (GO:0003676);; Molecular Function: endonuclease activity (GO:0004519);;	--	--	Putative uncharacterized protein OS=Glycine max (Soybean) PE=2 SV=1	gi|255629565|gb|ACU15130.1| unknown [Glycine max]	PREDICTED: Vitis vinifera hypothetical protein LOC100262165 (LOC100262165), mRNA
one_Unigene_BMK.19967	--	--	Cellular Component: membrane (GO:0016020);; Cellular Component: cytoplasmic membrane-bounded vesicle (GO:0016023);;	--	--	Predicted protein GN=POPTRDRAFT_650987 OS=Populus trichocarpa (Western balsam poplar) PE=4 SV=1	gi|224084109|ref|XP_002307214.1| predicted protein [Populus trichocarpa]	Populus trichocarpa predicted protein, mRNA
one_Unigene_BMK.20857	--	--	Cellular Component: membrane (GO:0016020);;	--	--	Putative uncharacterized protein GN=VIT_01s0113g00470 OS=Vitis vinifera (Grape) PE=4 SV=1	gi|225462945|ref|XP_002267888.1| PREDICTED: hypothetical protein [Vitis vinifera]	Solanum lycopersicum cv. Heinz 1706, chromosome 5 BAC clone C05HBa0298C03, complete sequence
two_Unigene_BMK.10087	--	--	--	--	sp|Q8GUG9|PUB11_ARATH U-box domain-containing protein 11 OS=Arabidopsis thaliana GN=PUB11 PE=2 SV=2	Armadillo/beta-catenin repeat family protein GN=ARALYDRAFT_472553 OS=Arabidopsis lyrata subsp. lyrata (Lyre-leaved rock-cress) PE=4 SV=1	gi|297845338|ref|XP_002890550.1| armadillo/beta-catenin repeat family protein [Arabidopsis lyrata subsp. lyrata]	Populus trichocarpa predicted protein, mRNA
one_Unigene_BMK.36034	--	--	--	K03405|3e-07|vvi:100267459|magnesium chelatase subunit I [EC:6.6.1.1]	sp|O22436|CHLI_TOBAC Magnesium-chelatase subunit chlI, chloroplastic OS=Nicotiana tabacum GN=CHLI PE=2 SV=1	Sulfur GN=Su-s OS=Nicotiana tabacum (Common tobacco) PE=2 SV=1	gi|11493393|gb|AAG35472.1|U67064_1 sulfur [Nicotiana tabacum]	--
two_Unigene_BMK.16553	--	--	Molecular Function: 3-oxoacyl-[acyl-carrier-protein] synthase activity (GO:0004315);; Biological Process: fatty acid biosynthetic process (GO:0006633);;	--	sp|P49245|FABH2_CUPWR 3-oxoacyl-[acyl-carrier-protein] synthase 3 B, chloroplastic OS=Cuphea wrightii GN=KAS3B PE=2 SV=1	Beta-ketoacyl-ACP synthase IIIA OS=Perilla frutescens (Beefsteak mint) PE=2 SV=1	gi|2921213|gb|AAC04693.1| beta-ketoacyl-ACP synthase IIIA [Perilla frutescens]	Perilla frutescens beta-ketoacyl-ACP synthase IIIA (KAS IIIA) mRNA, complete cds
one_Unigene_BMK.23655	--	--	Biological Process: cell morphogenesis (GO:0000902);; Cellular Component: intracellular (GO:0005622);; Cellular Component: plasma membrane (GO:0005886);; Biological Process: phosphatidylinositol biosynthetic process (GO:0006661);; Biological Process: cell growth (GO:0016049);; Biological Process: Golgi vesicle transport (GO:0048193);;	--	sp|Q9SKN3|U4977_ARATH UPF0497 membrane protein At2g28370 OS=Arabidopsis thaliana GN=At2g28370 PE=2 SV=1	Putative uncharacterized protein OS=Solanum tuberosum (Potato) PE=2 SV=1	gi|77999281|gb|ABB16987.1| unknown [Solanum tuberosum]	Solanum lycopersicum cDNA, clone: LEFL3133G04, HTC in root
two_Unigene_BMK.4825	--	--	Molecular Function: nucleic acid binding (GO:0003676);; Biological Process: response to chemical stimulus (GO:0042221);; Biological Process: cellular metabolic process (GO:0044237);; Cellular Component: intracellular part (GO:0044424);;	--	sp|O82199|C3H20_ARATH Zinc finger CCCH domain-containing protein 20 OS=Arabidopsis thaliana GN=At2g19810 PE=2 SV=1	Putative uncharacterized protein GN=VIT_04s0008g00610 OS=Vitis vinifera (Grape) PE=4 SV=1	gi|225429416|ref|XP_002275926.1| PREDICTED: hypothetical protein [Vitis vinifera]	Sorghum bicolor hypothetical protein, mRNA
one_Unigene_BMK.15834	--	--	Cellular Component: plasma membrane (GO:0005886);; Cellular Component: plasmodesma (GO:0009506);; Biological Process: organ morphogenesis (GO:0009887);; Biological Process: tissue development (GO:0009888);; Biological Process: positive regulation of organelle organization (GO:0010638);; Cellular Component: endomembrane system (GO:0012505);; Biological Process: sterol biosynthetic process (GO:0016…	--	sp|Q5M7N9|ESYT3_XENTR Extended synaptotagmin-3 OS=Xenopus tropicalis GN=esyt3 PE=2 SV=1	Plant synaptotagmin GN=NTMC2T2.1 OS=Arabidopsis lyrata subsp. lyrata (Lyre-leaved rock-cress) PE=4 SV=1	gi|297843340|ref|XP_002889551.1| plant synaptotagmin [Arabidopsis lyrata subsp. lyrata]	Ricinus communis calcium lipid binding protein, putative, mRNA
one_Unigene_BMK.7905	--	--	Biological Process: polysaccharide catabolic process (GO:0000272);; Biological Process: response to hypoxia (GO:0001666);; Molecular Function: starch synthase activity (GO:0009011);; Cellular Component: chloroplast (GO:0009507);; Biological Process: plant-type cell wall organization (GO:0009664);; Biological Process: starch biosynthetic process (GO:0019252);; Biological Process: galactolipid bios…	--	sp|Q2JNM6|GLGA1_SYNJB Glycogen synthase 1 OS=Synechococcus sp. GN=glgA1 PE=3 SV=1	Starch synthase, isoform V OS=Vigna unguiculata (Cowpea) PE=2 SV=1	gi|4582783|emb|CAB40375.1| starch synthase, isoform V [Vigna unguiculata]	Populus trichocarpa clone JGIACSB1077-D10, complete sequence
two_Unigene_BMK.23133	--	--	Molecular Function: ATP binding (GO:0005524);; Biological Process: protein folding (GO:0006457);; Biological Process: response to heat (GO:0009408);; Cellular Component: chloroplast thylakoid membrane (GO:0009535);; Cellular Component: chloroplast envelope (GO:0009941);; Biological Process: thylakoid membrane organization (GO:0010027);; Biological Process: carotenoid biosynthetic process (GO:0016…	--	sp|Q7UA76|DNAJ_SYNPX Chaperone protein dnaJ OS=Synechococcus sp. (strain WH8102) GN=dnaJ PE=3 SV=1	Putative uncharacterized protein GN=VIT_17s0000g02030 OS=Vitis vinifera (Grape) PE=3 SV=1	gi|297734356|emb|CBI15603.3| unnamed protein product [Vitis vinifera]	Solanum lycopersicum cDNA, clone: LEFL2008J02, HTC in fruit
one_Unigene_BMK.5699	--	--	Biological Process: RNA methylation (GO:0001510);; Molecular Function: nucleic acid binding (GO:0003676);; Cellular Component: nucleolus (GO:0005730);; Cellular Component: small nucleolar ribonucleoprotein complex (GO:0005732);; Cellular Component: cytosol (GO:0005829);; Biological Process: cell-cell signaling (GO:0007267);; Biological Process: RNA interference (GO:0016246);; Cellular Component: …	K11088|1e-25|vvi:100250427|small nuclear ribonucleoprotein D3	sp|P62323|SMD3_XENLA Small nuclear ribonucleoprotein Sm D3 OS=Xenopus laevis GN=snrpd3 PE=2 SV=1	Putative uncharacterized protein GN=VITISV_002889 OS=Vitis vinifera (Grape) PE=4 SV=1	gi|147822390|emb|CAN59901.1| hypothetical protein VITISV_002889 [Vitis vinifera]	Populus trichocarpa predicted protein, mRNA
one_Unigene_BMK.18568	--	--	Molecular Function: peroxidase activity (GO:0004601);; Molecular Function: protein binding (GO:0005515);; Biological Process: rRNA processing (GO:0006364);; Cellular Component: chloroplast stromal thylakoid (GO:0009533);; Cellular Component: chloroplast thylakoid membrane (GO:0009535);; Cellular Component: chloroplast envelope (GO:0009941);; Cellular Component: plastoglobule (GO:0010287);; Biolog…	K03564|1e-111|pop:POPTR_589333|peroxiredoxin Q/BCP [EC:1.11.1.15]	sp|Q6UBI3|PERQ_SUASA Peroxiredoxin Q, chloroplastic OS=Suaeda salsa GN=PRXQ PE=1 SV=1	Putative uncharacterized protein OS=Populus trichocarpa x Populus deltoides PE=2 SV=1	gi|75324751|sp|Q6UBI3.1|PERQ_SUASA RecName: Full=Peroxiredoxin Q, chloroplastic; AltName: Full=Thioredoxin reductase; Flags: Precursor	Suaeda salsa peroxiredoxin Q (PrxQ) mRNA, complete cds
one_Unigene_BMK.552	--	--	Cellular Component: exocyst (GO:0000145);; Molecular Function: protein binding (GO:0005515);; Cellular Component: cytosol (GO:0005829);; Cellular Component: plasma membrane (GO:0005886);; Cellular Component: plasmodesma (GO:0009506);; Biological Process: pollen germination (GO:0009846);; Biological Process: pollen tube growth (GO:0009860);;	--	--	Exocyst complex subunit SEC6 GN=MTR_4g024570 OS=Medicago truncatula (Barrel medic) PE=4 SV=1	gi|224146468|ref|XP_002326016.1| predicted protein [Populus trichocarpa]	Leptonychia usambarensis clone Lep7 microsatellite sequence
two_Unigene_BMK.27602	--	--	Cellular Component: Golgi apparatus (GO:0005794);; Cellular Component: cytosol (GO:0005829);; Cellular Component: plant-type cell wall (GO:0009505);; Biological Process: response to brassinosteroid stimulus (GO:0009741);; Biological Process: sterol biosynthetic process (GO:0016126);;	--	--	Phi-1 protein GN=phi-1 OS=Nicotiana tabacum (Common tobacco) PE=2 SV=1	gi|3759184|dbj|BAA33810.1| phi-1 [Nicotiana tabacum]	Nicotiana tabacum phi-1 mRNA, complete cds
two_Unigene_BMK.27171	--	--	Biological Process: karyogamy (GO:0000741);; Molecular Function: GTPase activity (GO:0003924);; Molecular Function: calcium ion binding (GO:0005509);; Molecular Function: GTP binding (GO:0005525);; Cellular Component: mitochondrial outer membrane (GO:0005741);; Cellular Component: cytosol (GO:0005829);; Biological Process: GTP catabolic process (GO:0006184);; Biological Process: mitotic recombina…	--	sp|Q5KEW5|GEM1_CRYNE Mitochondrial Rho GTPase 1 OS=Cryptococcus neoformans GN=GEM1 PE=3 SV=2	Mitochondrial Rho GTPase GN=VIT_14s0128g00400 OS=Vitis vinifera (Grape) PE=3 SV=1	gi|296088320|emb|CBI36765.3| unnamed protein product [Vitis vinifera]	TSA: Panax ginseng strain Shi Zhu Shen contig00373.Pagi mRNA sequence
one_Unigene_BMK.7432	--	--	Cellular Component: nucleus (GO:0005634);; Cellular Component: cytosol (GO:0005829);; Biological Process: regulation of protein ubiquitination (GO:0031396);; Molecular Function: identical protein binding (GO:0042802);; Biological Process: cellular response to salt stress (GO:0071472);;	--	sp|O22286|BPM3_ARATH BTB/POZ and MATH domain-containing protein 3 OS=Arabidopsis thaliana GN=BPM3 PE=1 SV=1	Predicted protein GN=POPTRDRAFT_656139 OS=Populus trichocarpa (Western balsam poplar) PE=4 SV=1	gi|224098473|ref|XP_002311186.1| predicted protein [Populus trichocarpa]	Arabidopsis lyrata subsp. lyrata hypothetical protein, mRNA
two_Unigene_BMK.2157	--	--	--	--	sp|Q5QJC3|DCR1B_CHICK 5&apos; exonuclease Apollo OS=Gallus gallus GN=DCLRE1B PE=2 SV=1	Putative uncharacterized protein GN=VIT_12s0134g00440 OS=Vitis vinifera (Grape) PE=4 SV=1	gi|225447705|ref|XP_002272846.1| PREDICTED: hypothetical protein [Vitis vinifera]	Vitis vinifera contig VV78X270959.8, whole genome shotgun sequence
one_Unigene_BMK.35330	--	--	Molecular Function: protein serine/threonine kinase activity (GO:0004674);; Molecular Function: non-membrane spanning protein tyrosine kinase activity (GO:0004715);; Molecular Function: receptor activity (GO:0004872);; Molecular Function: ATP binding (GO:0005524);; Cellular Component: plasma membrane (GO:0005886);; Biological Process: protein phosphorylation (GO:0006468);; Biological Process: neg…	--	sp|Q9LQQ8|RLCK7_ARATH Probable serine/threonine-protein kinase RLCKVII OS=Arabidopsis thaliana GN=At1g07870 PE=2 SV=1	Putative uncharacterized protein OS=Medicago truncatula (Barrel medic) PE=2 SV=1	gi|217070118|gb|ACJ83419.1| unknown [Medicago truncatula]	TSA: Artemisia annua strain Madagascar Contig12508.Blt mRNA sequence
one_Unigene_BMK.4350	--	--	Molecular Function: GTPase activity (GO:0003924);; Molecular Function: ATP binding (GO:0005524);; Molecular Function: GTP binding (GO:0005525);; Biological Process: GTP catabolic process (GO:0006184);; Biological Process: ATP catabolic process (GO:0006200);; Molecular Function: organic phosphonate transmembrane-transporting ATPase activity (GO:0015416);; Cellular Component: membrane (GO:0016020);;	--	sp|Q8RXN0|AB11G_ARATH ABC transporter G family member 11 OS=Arabidopsis thaliana GN=ABCG11 PE=1 SV=1	Putative uncharacterized protein GN=VIT_07s0191g00010 OS=Vitis vinifera (Grape) PE=3 SV=1	gi|296084731|emb|CBI25872.3| unnamed protein product [Vitis vinifera]	Oryza sativa Japonica Group Os09g0250800 (Os09g0250800) mRNA, complete cds
two_Unigene_BMK.28007	--	--	Molecular Function: nucleotide binding (GO:0000166);; Biological Process: maturation of SSU-rRNA from tricistronic rRNA transcript (SSU-rRNA, 5.8S rRNA, LSU-rRNA) (GO:0000462);; Biological Process: RNA methylation (GO:0001510);; Molecular Function: structural constituent of ribosome (GO:0003735);; Cellular Component: cell wall (GO:0005618);; Cellular Component: nucleolus (GO:0005730);; Cellular C…	K02974|8e-87|rcu:RCOM_1707070|small subunit ribosomal protein S24e	sp|Q9SS17|RS241_ARATH 40S ribosomal protein S24-1 OS=Arabidopsis thaliana GN=RPS24A PE=2 SV=1	40S ribosomal protein S24 OS=Glycine max (Soybean) PE=2 SV=1	gi|255625693|gb|ACU13191.1| unknown [Glycine max]	Arabidopsis lyrata subsp. lyrata hypothetical protein, mRNA
one_Unigene_BMK.21513	--	--	Molecular Function: protein binding (GO:0005515);; Cellular Component: intracellular (GO:0005622);; Cellular Component: membrane (GO:0016020);; Biological Process: intracellular signal transduction (GO:0035556);;	--	sp|Q84W04|CNIH4_ARATH Protein cornichon homolog 4 OS=Arabidopsis thaliana GN=At1g12390 PE=2 SV=1	Putative uncharacterized protein GN=VIT_02s0025g05160 OS=Vitis vinifera (Grape) PE=4 SV=1	gi|225470289|ref|XP_002266561.1| PREDICTED: hypothetical protein [Vitis vinifera]	Solanum lycopersicum cDNA, clone: LEFL3134O19, HTC in root
two_Unigene_BMK.28261	--	--	Molecular Function: 3-deoxy-7-phosphoheptulonate synthase activity (GO:0003849);; Molecular Function: protein binding (GO:0005515);; Biological Process: aromatic amino acid family biosynthetic process (GO:0009073);; Biological Process: chorismate biosynthetic process (GO:0009423);; Cellular Component: chloroplast (GO:0009507);; Biological Process: response to wounding (GO:0009611);; Biological Pr…	--	sp|P27608|AROF_TOBAC Phospho-2-dehydro-3-deoxyheptonate aldolase 1, chloroplastic OS=Nicotiana tabacum GN=DHAPS-1 PE=2 SV=1	3-deoxy-D-arabino-heptulosonate-7-phosphate synthase OS=Bacopa monnieri PE=2 SV=1	gi|296085649|emb|CBI29448.3| unnamed protein product [Vitis vinifera]	Oryza sativa Japonica Group Os08g0484500 (Os08g0484500) mRNA, complete cds
two_Unigene_BMK.10635	--	--	--	--	--	Putative uncharacterized protein Sb06g000673 (Fragment) GN=Sb06g000673 OS=Sorghum bicolor (Sorghum) PE=4 SV=1	gi|242072186|ref|XP_002446029.1| hypothetical protein SORBIDRAFT_06g000673 [Sorghum bicolor]	--
one_Unigene_BMK.24951	--	--	Molecular Function: ATP binding (GO:0005524);; Cellular Component: cell wall (GO:0005618);; Cellular Component: nucleolus (GO:0005730);; Cellular Component: vacuole (GO:0005773);; Cellular Component: plasma membrane (GO:0005886);; Biological Process: response to heat (GO:0009408);; Biological Process: response to cold (GO:0009409);; Biological Process: response to virus (GO:0009615);; Biological …	--	sp|P27322|HSP72_SOLLC Heat shock cognate 70 kDa protein 2 OS=Solanum lycopersicum GN=HSC-2 PE=2 SV=1	Heat shock protein, putative GN=RCOM_1248100 OS=Ricinus communis (Castor bean) PE=3 SV=1	gi|255573627|ref|XP_002527736.1| heat shock protein, putative [Ricinus communis]	Populus trichocarpa predicted protein, mRNA
one_Unigene_BMK.16058	--	--	Molecular Function: protein binding (GO:0005515);; Biological Process: pollen tube growth (GO:0009860);; Biological Process: epidermal cell differentiation (GO:0009913);; Biological Process: cellulose microfibril organization (GO:0010215);; Cellular Component: apical plasma membrane (GO:0016324);; Biological Process: regulation of exocytosis (GO:0017157);; Biological Process: regulation of actin …	--	--	Predicted protein GN=POPTRDRAFT_827529 OS=Populus trichocarpa (Western balsam poplar) PE=4 SV=1	gi|224128932|ref|XP_002329002.1| predicted protein [Populus trichocarpa]	Mimulus guttatus clone MGBa-65G3, complete sequence
two_Unigene_BMK.29842	--	--	Molecular Function: calmodulin-dependent protein kinase activity (GO:0004683);; Molecular Function: calcium-dependent protein kinase C activity (GO:0004698);; Molecular Function: protein tyrosine kinase activity (GO:0004713);; Molecular Function: calcium ion binding (GO:0005509);; Molecular Function: ATP binding (GO:0005524);; Cellular Component: nucleus (GO:0005634);; Cellular Component: cytopla…	K13412|1e-158|vvi:100258857|calcium-dependent protein kinase [EC:2.7.11.1]	sp|Q42438|CDPK8_ARATH Calcium-dependent protein kinase 8 OS=Arabidopsis thaliana GN=CPK8 PE=1 SV=1	Calcium-dependent protein kinase 8 OS=Nicotiana tabacum (Common tobacco) PE=2 SV=1	gi|309401691|gb|ADO79931.1| calcium-dependent protein kinase 8 [Nicotiana tabacum]	Nicotiana tabacum calcium-dependent protein kinase 8 mRNA, complete cds
one_Unigene_BMK.9103	--	--	--	--	--	Putative uncharacterized protein GN=POPTRDRAFT_1076074 OS=Populus trichocarpa (Western balsam poplar) PE=4 SV=1	gi|224079910|ref|XP_002305969.1| hypothetical protein POPTRDRAFT_1076074 [Populus trichocarpa]	--
one_Unigene_BMK.19388	--	--	Molecular Function: phospholipase D activity (GO:0004630);; Molecular Function: calcium ion binding (GO:0005509);; Molecular Function: phosphatidylinositol-4,5-bisphosphate binding (GO:0005546);; Biological Process: defense response to bacterium, incompatible interaction (GO:0009816);; Cellular Component: membrane (GO:0016020);; Biological Process: lipid catabolic process (GO:0016042);; Biologica…	--	sp|O23078|PLDB2_ARATH Phospholipase D beta 2 OS=Arabidopsis thaliana GN=PLDBETA2 PE=2 SV=2	Phospholipase D beta 1 (Fragment) OS=Nicotiana tabacum (Common tobacco) PE=2 SV=1	gi|297749924|gb|ADI52635.1| phospholipase D beta 1 [Nicotiana tabacum]	PREDICTED: Vitis vinifera hypothetical protein LOC100252995 (LOC100252995), mRNA
two_Unigene_BMK.18893	--	--	Cellular Component: mitochondrion (GO:0005739);;	--	--	Uncharacterized protein GN=At2g04340 OS=Arabidopsis thaliana (Mouse-ear cress) PE=2 SV=2	gi|18395716|ref|NP_565311.1| unknown protein [Arabidopsis thaliana]	PREDICTED: Vitis vinifera hypothetical protein LOC100249204 (LOC100249204), mRNA
two_Unigene_BMK.22402	--	--	Molecular Function: RNA binding (GO:0003723);; Molecular Function: copper ion binding (GO:0005507);; Molecular Function: ATP binding (GO:0005524);; Cellular Component: mitochondrion (GO:0005739);; Biological Process: protein targeting to mitochondrion (GO:0006626);; Biological Process: pyrimidine ribonucleotide biosynthetic process (GO:0009220);; Biological Process: regulation of flower developme…	--	sp|Q43472|GRP_HORVU Glycine-rich RNA-binding protein blt801 OS=Hordeum vulgare GN=blt801 PE=1 SV=1	Putative uncharacterized protein GN=VIT_17s0000g07330 OS=Vitis vinifera (Grape) PE=4 SV=1	gi|225457213|ref|XP_002284026.1| PREDICTED: hypothetical protein [Vitis vinifera]	Soybean clone JCVI-FLGm-16F5 unknown mRNA
one_Unigene_BMK.30520	--	--	Molecular Function: protein serine/threonine kinase activity (GO:0004674);; Molecular Function: protein tyrosine kinase activity (GO:0004713);; Molecular Function: ATP binding (GO:0005524);; Cellular Component: cytosol (GO:0005829);; Cellular Component: plasma membrane (GO:0005886);; Biological Process: protein phosphorylation (GO:0006468);; Biological Process: hyperosmotic response (GO:0006972);…	--	sp|Q9FVS6|KSG4_ARATH Shaggy-related protein kinase delta OS=Arabidopsis thaliana GN=ASK4 PE=2 SV=1	Putative uncharacterized protein GN=VIT_12s0035g01060 OS=Vitis vinifera (Grape) PE=4 SV=1	gi|225465185|ref|XP_002263398.1| PREDICTED: hypothetical protein [Vitis vinifera]	Solanum lycopersicum cDNA, clone: LEFL1021CF01, HTC in leaf
one_Unigene_BMK.34647	--	--	--	--	--	Esterase/lipase superfamily protein OS=Prunus armeniaca (Apricot) PE=4 SV=1	--	--
one_Unigene_BMK.19087	--	--	Biological Process: cellular process (GO:0009987);;	--	--	Putative uncharacterized protein GN=VIT_09s0002g03490 OS=Vitis vinifera (Grape) PE=4 SV=1	gi|297743190|emb|CBI36057.3| unnamed protein product [Vitis vinifera]	--
two_Unigene_BMK.6470	--	--	--	--	sp|Q8VZ13|Y1816_ARATH Uncharacterized protein At1g08160 OS=Arabidopsis thaliana GN=At1g08160 PE=2 SV=1	Putative uncharacterized protein GN=RCOM_0867390 OS=Ricinus communis (Castor bean) PE=4 SV=1	gi|225427631|ref|XP_002269914.1| PREDICTED: hypothetical protein [Vitis vinifera]	--
one_Unigene_BMK.10448	--	--	Cellular Component: plasma membrane (GO:0005886);; Biological Process: cytokinin metabolic process (GO:0009690);; Molecular Function: metal ion binding (GO:0046872);;	--	sp|Q55874|Y103_SYNY3 Uncharacterized protein sll0103 OS=Synechocystis sp. (strain ATCC 27184 / PCC 6803 / N-1) GN=sll0103 PE=4 SV=1	Putative uncharacterized protein GN=VITISV_014218 OS=Vitis vinifera (Grape) PE=4 SV=1	gi|147776143|emb|CAN69721.1| hypothetical protein VITISV_014218 [Vitis vinifera]	--
two_Unigene_BMK.34018	--	--	Biological Process: ion transport (GO:0006811);; Biological Process: defense response to fungus (GO:0050832);;	--	sp|Q9S7C9|ESCA_ARATH Putative DNA-binding protein ESCAROLA OS=Arabidopsis thaliana GN=ESC PE=2 SV=1	Putative uncharacterized protein GN=VITISV_028561 OS=Vitis vinifera (Grape) PE=4 SV=1	gi|147780475|emb|CAN75757.1| hypothetical protein VITISV_028561 [Vitis vinifera]	Triticum aestivum cDNA, clone: WT013_D21, cultivar: Chinese Spring
two_Unigene_BMK.22507	--	--	Biological Process: RNA splicing, via endonucleolytic cleavage and ligation (GO:0000394);; Molecular Function: homoserine kinase activity (GO:0004413);; Molecular Function: ATP binding (GO:0005524);; Biological Process: methionine biosynthetic process (GO:0009086);; Biological Process: threonine biosynthetic process (GO:0009088);; Cellular Component: chloroplast stroma (GO:0009570);; Biological P…	K00872|1e-179|pop:POPTR_782581|homoserine kinase [EC:2.7.1.39]	sp|B3QWX6|KHSE_CHLT3 Homoserine kinase OS=Chloroherpeton thalassium (strain ATCC 35110 / GB-78) GN=thrB PE=3 SV=1	Predicted protein GN=POPTRDRAFT_782581 OS=Populus trichocarpa (Western balsam poplar) PE=3 SV=1	gi|224131898|ref|XP_002328135.1| predicted protein [Populus trichocarpa]	TSA: Artemisia annua strain Artemis Contig3482.Ac mRNA sequence
one_Unigene_BMK.33169	--	--	--	--	sp|Q6L400|R1B16_SOLDE Putative late blight resistance protein homolog R1B-16 OS=Solanum demissum GN=R1B-16 PE=3 SV=1	Putative uncharacterized protein GN=OsI_28192 OS=Oryza sativa subsp. indica (Rice) PE=4 SV=1	gi|125560505|gb|EAZ05953.1| hypothetical protein OsI_28192 [Oryza sativa Indica Group]	--
two_Unigene_BMK.27708	--	--	Biological Process: microtubule cytoskeleton organization (GO:0000226);; Biological Process: protein peptidyl-prolyl isomerization (GO:0000413);; Biological Process: cytokinesis by cell plate formation (GO:0000911);; Molecular Function: peptidyl-prolyl cis-trans isomerase activity (GO:0003755);; Molecular Function: protein binding (GO:0005515);; Molecular Function: FK506 binding (GO:0005528);; Ce…	--	sp|Q7DMA9|PAS1_ARATH Peptidyl-prolyl isomerase PASTICCINO1 OS=Arabidopsis thaliana GN=PAS1 PE=1 SV=2	Putative uncharacterized protein GN=VIT_08s0007g01460 OS=Vitis vinifera (Grape) PE=4 SV=1	gi|225440540|ref|XP_002273173.1| PREDICTED: hypothetical protein [Vitis vinifera]	TSA: Artemisia annua strain Madagascar Contig11096, mRNA sequence
two_Unigene_BMK.27933	--	--	Molecular Function: catalytic activity (GO:0003824);; Molecular Function: binding (GO:0005488);;	--	sp|Q5AED9|BBP_CANAL Branchpoint-bridging protein OS=Candida albicans GN=BBP PE=3 SV=1	Putative uncharacterized protein GN=VIT_18s0122g00330 OS=Vitis vinifera (Grape) PE=4 SV=1	gi|225457697|ref|XP_002273918.1| PREDICTED: hypothetical protein [Vitis vinifera]	--
one_Unigene_BMK.27814	--	--	Molecular Function: structural constituent of ribosome (GO:0003735);; Molecular Function: monooxygenase activity (GO:0004497);; Cellular Component: mitochondrion (GO:0005739);; Cellular Component: ribosome (GO:0005840);; Biological Process: nucleobase-containing compound metabolic process (GO:0006139);; Biological Process: translation (GO:0006412);; Molecular Function: electron carrier activity (…	K02996|1e-113|rcu:RCOM_1582880|small subunit ribosomal protein S9	sp|Q57DW2|RS9_BRUAB 30S ribosomal protein S9 OS=Brucella abortus GN=rpsI PE=3 SV=1	Ribosomal protein S9, putative GN=RCOM_1582880 OS=Ricinus communis (Castor bean) PE=3 SV=1	gi|255545214|ref|XP_002513668.1| ribosomal protein S9, putative [Ricinus communis]	PREDICTED: Vitis vinifera hypothetical protein LOC100246720 (LOC100246720), mRNA
two_Unigene_BMK.15062	--	--	Biological Process: iron ion transport (GO:0006826);; Biological Process: response to mechanical stimulus (GO:0009612);; Biological Process: trichoblast differentiation (GO:0010054);; Biological Process: cellular response to iron ion starvation (GO:0010106);; Biological Process: response to nitrate (GO:0010167);; Biological Process: nitrate transport (GO:0015706);; Cellular Component: cytoplasmic…	--	sp|Q9M373|AGP20_ARATH Arabinogalactan peptide 20 OS=Arabidopsis thaliana GN=AGP20 PE=3 SV=1	Putative uncharacterized protein OS=Camellia sinensis (Tea) PE=4 SV=1	gi|255627499|gb|ACU14094.1| unknown [Glycine max]	TSA: Jatropha curcas Contig7119, mRNA sequence
two_Unigene_BMK.28973	--	--	Cellular Component: mitochondrion (GO:0005739);;	--	sp|P0CH30|RING1_GOSHI E3 ubiquitin-protein ligase RING1 OS=Gossypium hirsutum GN=RING1 PE=2 SV=1	Putative uncharacterized protein GN=VIT_06s0004g05090 OS=Vitis vinifera (Grape) PE=4 SV=1	gi|225449444|ref|XP_002283100.1| PREDICTED: hypothetical protein [Vitis vinifera]	TSA: Artemisia annua strain Madagascar Contig13139, mRNA sequence
one_Unigene_BMK.20822	--	--	Cellular Component: Golgi membrane (GO:0000139);; Molecular Function: protein binding (GO:0005515);; Molecular Function: GTP binding (GO:0005525);; Cellular Component: membrane fraction (GO:0005624);; Cellular Component: mitochondrion (GO:0005739);; Cellular Component: vacuolar membrane (GO:0005774);; Cellular Component: cytosol (GO:0005829);; Cellular Component: plasma membrane (GO:0005886);; Bi…	K07893|1e-135|rcu:RCOM_0658840|Ras-related protein Rab-6A	sp|O80501|RBH1B_ARATH Ras-related protein RABH1B OS=Arabidopsis thaliana GN=RABH1B PE=1 SV=1	Putative uncharacterized protein GN=RCOM_0658840 OS=Ricinus communis (Castor bean) PE=3 SV=1	gi|255571107|ref|XP_002526504.1| protein with unknown function [Ricinus communis]	TSA: Jatropha curcas Contig10684, mRNA sequence
one_Unigene_BMK.34212	--	--	--	--	--	Putative uncharacterized protein OS=Glycine max (Soybean) PE=2 SV=1	--	--
one_Unigene_BMK.22240	--	--	Cellular Component: chloroplast (GO:0009507);; Biological Process: photosynthetic electron transport in photosystem I (GO:0009773);; Biological Process: positive regulation of gene expression (GO:0010628);; Cellular Component: membrane (GO:0016020);; Biological Process: RNA metabolic process (GO:0016070);; Biological Process: developmental process (GO:0032502);;	--	--	Putative uncharacterized protein GN=RCOM_1121750 OS=Ricinus communis (Castor bean) PE=4 SV=1	gi|255568934|ref|XP_002525437.1| conserved hypothetical protein [Ricinus communis]	Solanum lycopersicum cDNA, clone: LEFL1005CC11, HTC in leaf
two_Unigene_BMK.24494	--	--	Biological Process: double-strand break repair via homologous recombination (GO:0000724);; Biological Process: cytokinesis by cell plate formation (GO:0000911);; Molecular Function: protein binding (GO:0005515);; Cellular Component: nucleus (GO:0005634);; Biological Process: DNA replication initiation (GO:0006270);; Biological Process: regulation of DNA replication (GO:0006275);; Biological Proce…	K10739|5e-92|vvi:100245725|replication factor A2	sp|Q92373|RFA2_SCHPO Replication factor A protein 2 OS=Schizosaccharomyces pombe GN=ssb2 PE=1 SV=1	Putative uncharacterized protein GN=VIT_04s0008g02570 OS=Vitis vinifera (Grape) PE=4 SV=1	gi|225429793|ref|XP_002282796.1| PREDICTED: hypothetical protein [Vitis vinifera]	Lycopersicon esculentum clone 133827R, mRNA sequence
one_Unigene_BMK.38004	--	--	--	--	--	Glutamate receptor GN=SlGLR2.2 OS=Solanum lycopersicum (Tomato) PE=3 SV=1	--	--
one_Unigene_BMK.14701	--	--	Biological Process: response to lead ion (GO:0010288);; Biological Process: response to cadmium ion (GO:0046686);;	--	sp|Q641Z5|CHAC2_RAT Cation transport regulator-like protein 2 OS=Rattus norvegicus GN=Chac2 PE=2 SV=1	Predicted protein GN=POPTRDRAFT_583194 OS=Populus trichocarpa (Western balsam poplar) PE=4 SV=1	gi|224121448|ref|XP_002330830.1| predicted protein [Populus trichocarpa]	Populus trichocarpa predicted protein, mRNA
two_Unigene_BMK.6595	--	--	Cellular Component: extracellular region (GO:0005576);; Molecular Function: oxidoreductase activity (GO:0016491);; Molecular Function: metal ion binding (GO:0046872);;	--	sp|Q9M8X1|GL12_ARATH Putative germin-like protein subfamily 1 member 2 OS=Arabidopsis thaliana GN=At3g04150 PE=2 SV=1	Putative uncharacterized protein GN=VITISV_016562 OS=Vitis vinifera (Grape) PE=4 SV=1	gi|147835077|emb|CAN70189.1| hypothetical protein VITISV_016562 [Vitis vinifera]	--
one_Unigene_BMK.10282	--	--	--	--	--	Putative uncharacterized protein GN=VITISV_014688 OS=Vitis vinifera (Grape) PE=4 SV=1	gi|296084489|emb|CBI25048.3| unnamed protein product [Vitis vinifera]	Medicago truncatula clone mth2-173c1, complete sequence
two_Unigene_BMK.12640	--	--	--	--	sp|Q9FPQ6|GP1_CHLRE Vegetative cell wall protein gp1 OS=Chlamydomonas reinhardtii GN=GP1 PE=2 SV=1	Putative uncharacterized protein GN=RCOM_1034690 OS=Ricinus communis (Castor bean) PE=4 SV=1	gi|255545682|ref|XP_002513901.1| conserved hypothetical protein [Ricinus communis]	--
one_Unigene_BMK.23680	--	--	Cellular Component: Golgi apparatus (GO:0005794);; Molecular Function: methyltransferase activity (GO:0008168);; Biological Process: trichoblast differentiation (GO:0010054);; Biological Process: methylation (GO:0032259);;	--	sp|Q9ZPH9|PMTF_ARATH Probable methyltransferase PMT15 OS=Arabidopsis thaliana GN=At4g00750 PE=1 SV=1	ATP binding protein, putative GN=RCOM_1613790 OS=Ricinus communis (Castor bean) PE=4 SV=1	gi|255541466|ref|XP_002511797.1| ATP binding protein, putative [Ricinus communis]	Solanum lycopersicum cDNA, clone: LEFL1009AC03, HTC in leaf
one_Unigene_BMK.3677	--	--	Molecular Function: binding (GO:0005488);; Molecular Function: carboxy-lyase activity (GO:0016831);; Biological Process: carboxylic acid metabolic process (GO:0019752);; Cellular Component: intracellular part (GO:0044424);;	--	sp|Q07346|DCE_PETHY Glutamate decarboxylase OS=Petunia hybrida GN=GAD PE=1 SV=1	Glutamate decarboxylase, putative GN=RCOM_0776380 OS=Ricinus communis (Castor bean) PE=4 SV=1	gi|255561765|ref|XP_002521892.1| glutamate decarboxylase, putative [Ricinus communis]	Zea mays full-length cDNA clone ZM_BFb0001G15 mRNA, complete cds
one_Unigene_BMK.5757	--	--	Biological Process: response to karrikin (GO:0080167);;	--	sp|Q9M8T3|Y2910_ARATH Putative gamma-glutamylcyclotransferase At3g02910 OS=Arabidopsis thaliana GN=At3g02910 PE=2 SV=2	Putative uncharacterized protein GN=VIT_16s0039g01540 OS=Vitis vinifera (Grape) PE=4 SV=1	gi|225454700|ref|XP_002270495.1| PREDICTED: similar to Os03g0854000 [Vitis vinifera]	PREDICTED: Vitis vinifera similar to Os03g0854000 (LOC100263029), mRNA
two_Unigene_BMK.32885	--	--	Biological Process: protein folding (GO:0006457);; Biological Process: response to heat (GO:0009408);; Biological Process: response to high light intensity (GO:0009644);; Biological Process: response to endoplasmic reticulum stress (GO:0034976);; Biological Process: response to hydrogen peroxide (GO:0042542);; Biological Process: response to cadmium ion (GO:0046686);;	--	sp|P46254|HS22M_PEA Heat shock 22 kDa protein, mitochondrial OS=Pisum sativum GN=HSP22 PE=2 SV=1	Predicted protein GN=POPTRDRAFT_817274 OS=Populus trichocarpa (Western balsam poplar) PE=3 SV=1	gi|224071519|ref|XP_002303499.1| predicted protein [Populus trichocarpa]	Mangifera indica small heat shock protein mRNA, partial cds
one_Unigene_BMK.11081	--	--	Cellular Component: intracellular membrane-bounded organelle (GO:0043231);;	--	--	Putative uncharacterized protein GN=VIT_10s0003g01590 OS=Vitis vinifera (Grape) PE=4 SV=1	gi|225443746|ref|XP_002265581.1| PREDICTED: hypothetical protein [Vitis vinifera]	PREDICTED: Vitis vinifera hypothetical protein LOC100263463 (LOC100263463), mRNA
two_Unigene_BMK.9253	--	--	Molecular Function: protein kinase activity (GO:0004672);; Molecular Function: carbohydrate binding (GO:0030246);; Molecular Function: ubiquitin protein ligase binding (GO:0031625);; Biological Process: protein autophosphorylation (GO:0046777);;	--	sp|Q9SXB8|Y1133_ARATH G-type lectin S-receptor-like serine/threonine-protein kinase At1g11330 OS=Arabidopsis thaliana GN=At1g11330 PE=1 SV=3	Predicted protein GN=POPTRDRAFT_888231 OS=Populus trichocarpa (Western balsam poplar) PE=4 SV=1	gi|224114137|ref|XP_002316677.1| predicted protein [Populus trichocarpa]	--
one_Unigene_BMK.38164	--	--	Cellular Component: mitochondrion (GO:0005739);; Biological Process: carbohydrate metabolic process (GO:0005975);; Cellular Component: plant-type cell wall (GO:0009505);; Cellular Component: cytoplasmic membrane-bounded vesicle (GO:0016023);; Cellular Component: cytosolic ribosome (GO:0022626);; Molecular Function: cation binding (GO:0043169);; Molecular Function: amygdalin beta-glucosidase activ…	K05350|2e-38|zma:100274288|beta-glucosidase [EC:3.2.1.21]	sp|Q75I93|BGL07_ORYSJ Beta-glucosidase 7 OS=Oryza sativa subsp. japonica GN=BGLU7 PE=1 SV=1	Putative uncharacterized protein OS=Zea mays (Maize) PE=2 SV=1	gi|108710630|gb|ABF98425.1| Glycosyl hydrolase family 1 protein, expressed [Oryza sativa Japonica Group]	TSA: Zea mays contig42677, mRNA sequence
one_Unigene_BMK.3609	--	--	Molecular Function: tetrahydrofolylpolyglutamate synthase activity (GO:0004326);; Molecular Function: ATP binding (GO:0005524);; Cellular Component: mitochondrion (GO:0005739);; Cellular Component: cytosol (GO:0005829);; Biological Process: one-carbon metabolic process (GO:0006730);; Cellular Component: chloroplast stroma (GO:0009570);; Biological Process: tetrahydrofolylpolyglutamate biosyntheti…	--	sp|A6H751|FOLC_BOVIN Folylpolyglutamate synthase, mitochondrial OS=Bos taurus GN=FPGS PE=2 SV=1	Putative uncharacterized protein Sb01g049840 GN=Sb01g049840 OS=Sorghum bicolor (Sorghum) PE=4 SV=1	gi|242037215|ref|XP_002466002.1| hypothetical protein SORBIDRAFT_01g049840 [Sorghum bicolor]	Populus trichocarpa folylpolyglutamate synthase (FPGS2), mRNA
one_Unigene_BMK.32188	--	--	Molecular Function: protein binding (GO:0005515);; Biological Process: regulation of transcription, DNA-dependent (GO:0006355);; Biological Process: response to stress (GO:0006950);; Biological Process: cell cycle (GO:0007049);; Biological Process: circadian rhythm (GO:0007623);; Biological Process: response to external stimulus (GO:0009605);; Biological Process: red or far-red light signaling pa…	--	sp|Q9SWG3|FAR1_ARATH Protein FAR-RED IMPAIRED RESPONSE 1 OS=Arabidopsis thaliana GN=FAR1 PE=1 SV=1	Putative uncharacterized protein GN=VIT_01s0011g01470 OS=Vitis vinifera (Grape) PE=4 SV=1	gi|312282119|dbj|BAJ33925.1| unnamed protein product [Thellungiella halophila]	Arabidopsis thaliana FRS4 (FAR1-related sequence 4); zinc ion binding (FRS4) mRNA, complete cds
one_Unigene_BMK.12171	--	--	--	--	sp|P30185|DHR18_ARATH Dehydrin Rab18 OS=Arabidopsis thaliana GN=RAB18 PE=2 SV=1	Putative dehydrin (Fragment) GN=dhn1wt3 OS=Helianthus annuus (Common sunflower) PE=3 SV=1	gi|27526464|emb|CAC80719.1| putative dehydrin [Helianthus annuus]	--
two_Unigene_BMK.22611	--	--	Biological Process: water transport (GO:0006833);; Biological Process: response to blue light (GO:0009637);; Biological Process: response to salt stress (GO:0009651);; Biological Process: response to fructose stimulus (GO:0009750);; Biological Process: regulation of meristem growth (GO:0010075);; Biological Process: regulation of proton transport (GO:0010155);; Biological Process: hydrogen peroxi…	--	--	Putative uncharacterized protein GN=RCOM_0679060 OS=Ricinus communis (Castor bean) PE=4 SV=1	gi|255551573|ref|XP_002516832.1| conserved hypothetical protein [Ricinus communis]	TSA: Olea europaea cultivar Gemlik Contig47.lefu, mRNA sequence
two_Unigene_BMK.18635	--	--	Molecular Function: ATP binding (GO:0005524);; Cellular Component: cell wall (GO:0005618);; Cellular Component: nucleolus (GO:0005730);; Cellular Component: mitochondrion (GO:0005739);; Cellular Component: cytosol (GO:0005829);; Cellular Component: plasma membrane (GO:0005886);; Biological Process: protein folding (GO:0006457);; Biological Process: response to water deprivation (GO:0009414);; Bio…	K04079|0.0|rcu:RCOM_1582180|molecular chaperone HtpG	sp|P51819|HSP83_IPONI Heat shock protein 83 OS=Ipomoea nil GN=HSP83A PE=2 SV=1	Heat shock protein, putative GN=RCOM_1582180 OS=Ricinus communis (Castor bean) PE=3 SV=1	gi|1708314|sp|P51819.1|HSP83_IPONI RecName: Full=Heat shock protein 83	Hevea brasiliensis heat shock protein mRNA, complete cds
two_Unigene_BMK.12419	--	--	--	--	sp|Q9SAH2|PP137_ARATH Pentatricopeptide repeat-containing protein At1g80880, mitochondrial OS=Arabidopsis thaliana GN=At1g80880 PE=2 SV=1	Pentatricopeptide repeat-containing protein, putative GN=RCOM_1442060 OS=Ricinus communis (Castor bean) PE=4 SV=1	gi|255543335|ref|XP_002512730.1| pentatricopeptide repeat-containing protein, putative [Ricinus communis]	--
one_Unigene_BMK.5989	--	--	--	K05278|1e-62|rcu:RCOM_1031460|flavonol synthase [EC:1.14.11.23]	sp|Q07512|FLS_PETHY Flavonol synthase/flavanone 3-hydroxylase OS=Petunia hybrida GN=FL PE=2 SV=1	Flavonol synthase OS=Antirrhinum majus (Garden snapdragon) PE=2 SV=1	gi|80973282|gb|ABB53382.1| flavonol synthase [Antirrhinum majus]	Antirrhinum majus flavonol synthase mRNA, complete cds
two_Unigene_BMK.18188	--	--	--	--	--	Putative uncharacterized protein GN=VIT_19s0085g00680 OS=Vitis vinifera (Grape) PE=4 SV=1	gi|225462262|ref|XP_002264007.1| PREDICTED: hypothetical protein [Vitis vinifera]	TSA: Panax ginseng strain Shi Zhu Shen contig01890.Pagi mRNA sequence
one_Unigene_BMK.34221	--	--	--	--	--	Putative uncharacterized protein GN=VITISV_002856 OS=Vitis vinifera (Grape) PE=4 SV=1	gi|225435228|ref|XP_002284918.1| PREDICTED: hypothetical protein [Vitis vinifera]	--
two_Unigene_BMK.1793	--	--	Molecular Function: DNA binding (GO:0003677);; Molecular Function: protein binding (GO:0005515);; Cellular Component: nucleus (GO:0005634);; Biological Process: protein targeting to membrane (GO:0006612);; Biological Process: response to desiccation (GO:0009269);; Biological Process: response to wounding (GO:0009611);; Biological Process: response to fungus (GO:0009620);; Biological Process: jasm…	--	sp|Q39204|RAP1_ARATH Transcription factor MYC2 OS=Arabidopsis thaliana GN=RAP1 PE=1 SV=2	Transcription factor, putative GN=RCOM_0130980 OS=Ricinus communis (Castor bean) PE=4 SV=1	gi|297742441|emb|CBI34590.3| unnamed protein product [Vitis vinifera]	Zea mays transcription factor MYC7E mRNA, partial cds
two_Unigene_BMK.28681	--	--	Biological Process: MAPK cascade (GO:0000165);; Molecular Function: nucleotide binding (GO:0000166);; Molecular Function: DNA binding (GO:0003677);; Molecular Function: MAP kinase kinase kinase activity (GO:0004709);; Cellular Component: nucleus (GO:0005634);; Biological Process: response to cold (GO:0009409);; Biological Process: response to wounding (GO:0009611);; Biological Process: response t…	K13414|0.0|vvi:100241228|mitogen-activated protein kinase kinase kinase 1, plant [EC:2.7.11.25]	sp|Q39008|M3K1_ARATH Mitogen-activated protein kinase kinase kinase 1 OS=Arabidopsis thaliana GN=MEKK1 PE=1 SV=2	Putative mitogen-activated protein kinase 1 GN=mekk1 OS=Medicago sativa (Alfalfa) PE=2 SV=1	gi|298204644|emb|CBI23919.3| unnamed protein product [Vitis vinifera]	Ricinus communis Mitogen-activated protein kinase kinase kinase, putative, mRNA
two_Unigene_BMK.24120	--	--	--	--	--	Predicted protein GN=POPTRDRAFT_774811 OS=Populus trichocarpa (Western balsam poplar) PE=4 SV=1	gi|224131176|ref|XP_002321019.1| predicted protein [Populus trichocarpa]	--
two_Unigene_BMK.16015	--	--	Molecular Function: transferase activity, transferring phosphorus-containing groups (GO:0016772);;	--	--	Putative uncharacterized protein GN=VIT_11s0052g01480 OS=Vitis vinifera (Grape) PE=3 SV=1	gi|225446134|ref|XP_002270697.1| PREDICTED: hypothetical protein [Vitis vinifera]	--
two_Unigene_BMK.4317	--	--	--	--	--	Dual specificity protein phosphatase GN=MTR_099s0011 OS=Medicago truncatula (Barrel medic) PE=4 SV=1	gi|147779878|emb|CAN65842.1| hypothetical protein VITISV_027369 [Vitis vinifera]	--
one_Unigene_BMK.12784	--	--	--	--	sp|Q15751|HERC1_HUMAN Probable E3 ubiquitin-protein ligase HERC1 OS=Homo sapiens GN=HERC1 PE=1 SV=2	Putative uncharacterized protein GN=VIT_13s0019g02280 OS=Vitis vinifera (Grape) PE=4 SV=1	gi|225449388|ref|XP_002282470.1| PREDICTED: hypothetical protein [Vitis vinifera]	Vitis vinifera contig VV78X066893.11, whole genome shotgun sequence
two_Unigene_BMK.1489	--	--	--	--	sp|Q9FID8|Y5900_ARATH Putative receptor-like protein kinase At5g39000 OS=Arabidopsis thaliana GN=At5g39000 PE=3 SV=1	Putative uncharacterized protein GN=ARALYDRAFT_916421 OS=Arabidopsis lyrata subsp. lyrata (Lyre-leaved rock-cress) PE=3 SV=1	gi|297805848|ref|XP_002870808.1| hypothetical protein ARALYDRAFT_916421 [Arabidopsis lyrata subsp. lyrata]	--
two_Unigene_BMK.1934	--	--	Molecular Function: protein binding (GO:0005515);; Cellular Component: mitochondrion (GO:0005739);;	--	sp|P93286|CCMF_ARATH Putative cytochrome c biogenesis ccmF-like mitochondrial protein OS=Arabidopsis thaliana GN=CCMFC PE=2 SV=2	Cytochrome c biogenesis FC GN=ccmFc OS=Phoenix dactylifera (Date palm) PE=4 SV=1	gi|257165028|ref|YP_002608185.2| cytochrome c biogenesis FC [Carica papaya]	Nicotiana tabacum mitochondrial DNA, complete genome
two_Unigene_BMK.26527	--	--	Biological Process: cytokinesis by cell plate formation (GO:0000911);; Molecular Function: nucleic acid binding (GO:0003676);; Molecular Function: DNA helicase activity (GO:0003678);; Molecular Function: ATP binding (GO:0005524);; Biological Process: double-strand break repair (GO:0006302);; Biological Process: mitotic recombination (GO:0006312);; Biological Process: sister chromatid cohesion (GO…	--	sp|A2PYH4|HFM1_HUMAN Probable ATP-dependent DNA helicase HFM1 OS=Homo sapiens GN=HFM1 PE=1 SV=2	Putative uncharacterized protein GN=VIT_14s0066g00880 OS=Vitis vinifera (Grape) PE=4 SV=1	gi|9294478|dbj|BAB02697.1| helicase-like protein [Arabidopsis thaliana]	Populus trichocarpa predicted protein, mRNA
two_Unigene_BMK.13969	--	--	--	--	--	Putative uncharacterized protein GN=VITISV_018845 OS=Vitis vinifera (Grape) PE=4 SV=1	gi|147822283|emb|CAN72908.1| hypothetical protein VITISV_018845 [Vitis vinifera]	--
two_Unigene_BMK.28064	--	--	Biological Process: RNA splicing, via endonucleolytic cleavage and ligation (GO:0000394);; Molecular Function: dolichyl-diphosphooligosaccharide-protein glycotransferase activity (GO:0004579);; Cellular Component: endoplasmic reticulum (GO:0005783);; Cellular Component: Golgi apparatus (GO:0005794);; Biological Process: protein glycosylation (GO:0006486);; Biological Process: N-terminal protein m…	K12666|0.0|vvi:100249589|oligosaccharyltransferase complex subunit alpha (ribophorin I)	sp|Q91YQ5|RPN1_MOUSE Dolichyl-diphosphooligosaccharide--protein glycosyltransferase subunit 1 OS=Mus musculus GN=Rpn1 PE=2 SV=1	Putative uncharacterized protein GN=VIT_18s0122g00890 OS=Vitis vinifera (Grape) PE=4 SV=1	gi|225457618|ref|XP_002274236.1| PREDICTED: hypothetical protein [Vitis vinifera]	TSA: Panax ginseng strain Shi Zhu Shen contig02535.Pagi mRNA sequence
one_Unigene_BMK.17969	--	--	--	--	--	Putative uncharacterized protein GN=VITISV_040533 OS=Vitis vinifera (Grape) PE=4 SV=1	gi|147832638|emb|CAN68226.1| hypothetical protein VITISV_040533 [Vitis vinifera]	TSA: Panax ginseng strain Shi Zhu Shen contig02881.Pagi mRNA sequence
two_Unigene_BMK.888	--	--	Biological Process: multicellular organismal development (GO:0007275);;	--	sp|P35527|K1C9_HUMAN Keratin, type I cytoskeletal 9 OS=Homo sapiens GN=KRT9 PE=1 SV=3	Putative uncharacterized protein GN=VIT_19s0090g00740 OS=Vitis vinifera (Grape) PE=4 SV=1	gi|323306648|gb|EGA59989.1| hypothetical protein FOSTERSO_5104 [Saccharomyces cerevisiae FostersO]	--
two_Unigene_BMK.17118	--	--	--	--	--	Putative uncharacterized protein GN=VIT_02s0025g02330 OS=Vitis vinifera (Grape) PE=4 SV=1	gi|225426643|ref|XP_002273095.1| PREDICTED: hypothetical protein [Vitis vinifera]	--
one_Unigene_BMK.26618	--	--	Biological Process: glycogen biosynthetic process (GO:0005978);; Biological Process: pentose-phosphate shunt (GO:0006098);; Biological Process: rRNA processing (GO:0006364);; Molecular Function: glucose-1-phosphate adenylyltransferase activity (GO:0008878);; Cellular Component: chloroplast stroma (GO:0009570);; Biological Process: response to blue light (GO:0009637);; Biological Process: chloropl…	K00975|0.0|vvi:100263079|glucose-1-phosphate adenylyltransferase [EC:2.7.7.27]	sp|P55243|GLGL3_SOLTU Glucose-1-phosphate adenylyltransferase large subunit 3, chloroplastic/amyloplastic OS=Solanum tuberosum GN=AGPS3 PE=2 SV=1	Glucose-1-phosphate adenylyltransferase GN=ibagpb3 OS=Ipomoea batatas (Sweet potato) PE=2 SV=1	gi|126363765|dbj|BAF47749.1| ADP-glucose pyrophosphorylase beta subunit IbAGPb3 [Ipomoea batatas]	TSA: Olea europaea cultivar Gemlik Contig115.lefu, mRNA sequence
one_Unigene_BMK.8399	--	--	--	K06997|5e-06|vvi:100245299| K06997	--	Putative uncharacterized protein GN=VIT_10s0116g01000 OS=Vitis vinifera (Grape) PE=3 SV=1	gi|302144100|emb|CBI23205.3| unnamed protein product [Vitis vinifera]	--
two_Unigene_BMK.3400	--	--	Biological Process: proteolysis (GO:0006508);; Molecular Function: metallopeptidase activity (GO:0008237);; Biological Process: response to wounding (GO:0009611);; Biological Process: response to fungus (GO:0009620);; Biological Process: jasmonic acid biosynthetic process (GO:0009695);; Biological Process: response to jasmonic acid stimulus (GO:0009753);; Biological Process: auxin metabolic proce…	K14664|0.0|vvi:100262106|IAA-amino acid hydrolase [EC:3.5.1.-]	sp|Q8VYX0|ILL6_ARATH IAA-amino acid hydrolase ILR1-like 6 OS=Arabidopsis thaliana GN=ILL6 PE=2 SV=2	Iaa-amino acid hydrolase 10 (Fragment) GN=ILL10 OS=Populus trichocarpa (Western balsam poplar) PE=4 SV=1	gi|225424779|ref|XP_002269424.1| PREDICTED: hypothetical protein [Vitis vinifera]	TSA: Arachis duranensis DurSNP_c4747.Ardu mRNA sequence
two_Unigene_BMK.30631	--	--	Biological Process: G2 phase of mitotic cell cycle (GO:0000085);; Biological Process: karyogamy (GO:0000741);; Molecular Function: nucleic acid binding (GO:0003676);; Cellular Component: nucleus (GO:0005634);; Cellular Component: cytosol (GO:0005829);; Biological Process: mitotic recombination (GO:0006312);; Biological Process: mRNA export from nucleus (GO:0006406);; Molecular Function: zinc ion …	K12827|1e-163|rcu:RCOM_1579390|splicing factor 3A subunit 3	sp|Q9D554|SF3A3_MOUSE Splicing factor 3A subunit 3 OS=Mus musculus GN=Sf3a3 PE=2 SV=2	Putative uncharacterized protein GN=VIT_16s0098g00320 OS=Vitis vinifera (Grape) PE=4 SV=1	gi|302144037|emb|CBI23142.3| unnamed protein product [Vitis vinifera]	TSA: Panax ginseng strain Shi Zhu Shen contig10004.Pagi mRNA sequence
two_Unigene_BMK.25885	--	--	Molecular Function: ATP binding (GO:0005524);; Biological Process: protein folding (GO:0006457);; Biological Process: response to heat (GO:0009408);; Cellular Component: chloroplast thylakoid membrane (GO:0009535);; Cellular Component: chloroplast envelope (GO:0009941);; Molecular Function: heat shock protein binding (GO:0031072);; Molecular Function: metal ion binding (GO:0046872);; Molecular Fu…	K03686|0.0|rcu:RCOM_0219890|molecular chaperone DnaJ	sp|B1XQF6|DNAJ_SYNP2 Chaperone protein dnaJ OS=Synechococcus sp. (strain ATCC 27264 / PCC 7002 / PR-6) GN=dnaJ PE=3 SV=1	Chaperone protein DNAj, putative GN=RCOM_0219890 OS=Ricinus communis (Castor bean) PE=3 SV=1	gi|255587278|ref|XP_002534212.1| chaperone protein DNAj, putative [Ricinus communis]	TSA: Artemisia annua strain Artemis Contig25682.Aylt mRNA sequence
one_Unigene_BMK.16725	--	--	Molecular Function: sugar:hydrogen symporter activity (GO:0005351);; Molecular Function: galactose transmembrane transporter activity (GO:0005354);; Molecular Function: glucose transmembrane transporter activity (GO:0005355);; Molecular Function: myo-inositol transmembrane transporter activity (GO:0005365);; Cellular Component: plasma membrane (GO:0005886);; Molecular Function: D-xylose transmemb…	--	sp|Q8VZ80|PLT5_ARATH Polyol transporter 5 OS=Arabidopsis thaliana GN=PLT5 PE=1 SV=2	Sugar transport protein GN=STP1 OS=Coffea canephora (Robusta coffee) PE=2 SV=1	gi|116833020|gb|ABK29439.1| sugar transport protein [Coffea canephora]	Prunus cerasus putative sorbitol transporter (SorT2) mRNA, complete cds
two_Unigene_BMK.24633	--	--	Cellular Component: cytoplasm (GO:0005737);; Biological Process: embryo development ending in seed dormancy (GO:0009793);; Biological Process: trichome morphogenesis (GO:0010090);; Biological Process: cutin biosynthetic process (GO:0010143);; Molecular Function: anthranilate N-benzoyltransferase activity (GO:0047672);; Biological Process: epidermis morphogenesis (GO:0048730);; Biological Process:…	--	sp|Q9FF86|DCR_ARATH BAHD acyltransferase DCR OS=Arabidopsis thaliana GN=DCR PE=2 SV=1	Putative alcohol acyltransferase 2 GN=AAT2 OS=Lavandula angustifolia (Lavender) PE=2 SV=1	gi|113912329|gb|ABI48361.1| putative alcohol acyltransferase 2 [Lavandula angustifolia]	Lavandula angustifolia putative alcohol acyltransferase 2 (AAT2) mRNA, complete cds
two_Unigene_BMK.23213	--	--	Molecular Function: 1-phosphatidylinositol 4-kinase activity (GO:0004430);; Cellular Component: plastid (GO:0009536);; Molecular Function: protein histidine kinase binding (GO:0043424);; Biological Process: phosphatidylinositol phosphorylation (GO:0046854);;	--	sp|Q9C671|P4K2B_ARATH Probable phosphatidylinositol 4-kinase type 2-beta At1g26270 OS=Arabidopsis thaliana GN=At1g26270 PE=1 SV=1	Putative uncharacterized protein GN=VITISV_005885 OS=Vitis vinifera (Grape) PE=4 SV=1	gi|225424995|ref|XP_002267025.1| PREDICTED: hypothetical protein isoform 1 [Vitis vinifera]	PREDICTED: Vitis vinifera hypothetical protein LOC100247983, transcript variant 1 (LOC100247983), mRNA
one_Unigene_BMK.11437	--	--	Molecular Function: nucleotide binding (GO:0000166);; Molecular Function: protein kinase activity (GO:0004672);;	--	sp|O23082|Y4960_ARATH Putative receptor-like protein kinase At4g00960 OS=Arabidopsis thaliana GN=At4g00960 PE=2 SV=2	Putative uncharacterized protein GN=VIT_00s0437g00060 OS=Vitis vinifera (Grape) PE=4 SV=1	gi|296088911|emb|CBI38466.3| unnamed protein product [Vitis vinifera]	Glycine tomentella clone gtd1-181e18, complete sequence
two_Unigene_BMK.26982	--	--	Molecular Function: copper ion binding (GO:0005507);; Cellular Component: peroxisome (GO:0005777);; Molecular Function: primary amine oxidase activity (GO:0008131);; Biological Process: amine metabolic process (GO:0009308);; Molecular Function: quinone binding (GO:0048038);; Biological Process: oxidation-reduction process (GO:0055114);;	K00276|0.0|vvi:100267280|primary-amine oxidase [EC:1.4.3.21]	sp|P26320|PSBO_SOLTU Oxygen-evolving enhancer protein 1, chloroplastic OS=Solanum tuberosum GN=PSBO PE=2 SV=1	Putative uncharacterized protein GN=VIT_17s0000g09100 OS=Vitis vinifera (Grape) PE=3 SV=1	gi|225456916|ref|XP_002277961.1| PREDICTED: hypothetical protein [Vitis vinifera]	Nicotiana tabacum NtMPO1 mRNA for N-methylputrescine oxidase, complete cds
two_Unigene_BMK.23918	--	--	Biological Process: RNA methylation (GO:0001510);; Cellular Component: mitochondrion (GO:0005739);;	--	--	Adenylyl cyclase OS=Nicotiana benthamiana PE=2 SV=1	gi|238886097|gb|ACR77530.1| adenylyl cyclase [Nicotiana benthamiana]	Ricinus communis conserved hypothetical protein, mRNA
two_Unigene_BMK.9692	--	--	Molecular Function: hydrolase activity (GO:0016787);;	--	--	Putative uncharacterized protein GN=VIT_06s0009g03260 OS=Vitis vinifera (Grape) PE=4 SV=1	gi|225436652|ref|XP_002280404.1| PREDICTED: hypothetical protein [Vitis vinifera]	Solanum lycopersicum strain Heinz 1706 chromosome 1 clone hba-291l11 map 1, complete sequence
one_Unigene_BMK.4257	--	--	Biological Process: anaerobic respiration (GO:0009061);;	--	--	Putative uncharacterized protein GN=VIT_18s0001g12680 OS=Vitis vinifera (Grape) PE=4 SV=1	gi|225458245|ref|XP_002282213.1| PREDICTED: hypothetical protein [Vitis vinifera]	--
one_Unigene_BMK.27323	--	--	Molecular Function: nucleotide binding (GO:0000166);; Cellular Component: cytosol (GO:0005829);; Biological Process: protein lipidation (GO:0006497);; Biological Process: autophagy (GO:0006914);; Biological Process: leaf senescence (GO:0010150);; Biological Process: cellular response to phosphate starvation (GO:0016036);; Biological Process: galactolipid biosynthetic process (GO:0019375);; Molecu…	K08337|0.0|vvi:100251554|autophagy-related protein 7	sp|Q94CD5|ATG7_ARATH Ubiquitin-like modifier-activating enzyme atg7 OS=Arabidopsis thaliana GN=ATG7 PE=1 SV=1	Putative uncharacterized protein GN=VIT_10s0003g01150 OS=Vitis vinifera (Grape) PE=4 SV=1	gi|297740493|emb|CBI30675.3| unnamed protein product [Vitis vinifera]	TSA: Artemisia annua strain Artemis Contig24612.Aylt mRNA sequence
two_Unigene_BMK.1823	--	--	--	K00872|3e-08|pop:POPTR_782581|homoserine kinase [EC:2.7.1.39]	--	Predicted protein GN=POPTRDRAFT_782581 OS=Populus trichocarpa (Western balsam poplar) PE=3 SV=1	gi|224131898|ref|XP_002328135.1| predicted protein [Populus trichocarpa]	--
two_Unigene_BMK.11431	--	--	Cellular Component: intracellular membrane-bounded organelle (GO:0043231);;	--	--	Putative uncharacterized protein GN=VITISV_019583 OS=Vitis vinifera (Grape) PE=4 SV=1	gi|147766810|emb|CAN67532.1| hypothetical protein VITISV_019583 [Vitis vinifera]	--
one_Unigene_BMK.4967	--	--	Molecular Function: sequence-specific DNA binding transcription factor activity (GO:0003700);; Cellular Component: nucleolus (GO:0005730);; Biological Process: regulation of transcription, DNA-dependent (GO:0006355);; Biological Process: toxin catabolic process (GO:0009407);; Biological Process: response to chitin (GO:0010200);; Biological Process: response to cyclopentenone (GO:0010583);; Cellul…	--	sp|O80450|TGT3B_ARATH Trihelix transcription factor GT-3b OS=Arabidopsis thaliana GN=GT-3B PE=1 SV=1	Putative uncharacterized protein GN=VIT_08s0105g00400 OS=Vitis vinifera (Grape) PE=4 SV=1	gi|296083165|emb|CBI22801.3| unnamed protein product [Vitis vinifera]	PREDICTED: Vitis vinifera hypothetical protein LOC100259062 (LOC100259062), mRNA
one_Unigene_BMK.21657	--	--	Cellular Component: plasma membrane (GO:0005886);; Molecular Function: zinc ion binding (GO:0008270);; Cellular Component: chloroplast (GO:0009507);; Biological Process: secondary cell wall biogenesis (GO:0009834);; Biological Process: xylem development (GO:0010089);; Biological Process: vegetative to reproductive phase transition of meristem (GO:0010228);; Biological Process: rhamnogalacturonan …	K10999|0.0|rcu:RCOM_0443860|cellulose synthase A [EC:2.4.1.12]	sp|Q9SWW6|CESA7_ARATH Cellulose synthase A catalytic subunit 7 [UDP-forming] OS=Arabidopsis thaliana GN=CESA7 PE=1 SV=1	Cellulose synthase A GN=CesA3 OS=Eucalyptus camaldulensis (River red gum) PE=2 SV=1	gi|255585040|ref|XP_002533228.1| Cellulose synthase A catalytic subunit 3 [UDP-forming], putative [Ricinus communis]	Zea mays cellulose synthase catalytic subunit 12 (CesA12), mRNA >gi|38532103|gb|AY372246.1| Zea mays cellulose synthase catalytic subunit 12 (CesA12) mRNA, complete cds
two_Unigene_BMK.6977	--	--	Biological Process: cellular process (GO:0009987);; Molecular Function: transferase activity, transferring phosphorus-containing groups (GO:0016772);;	K08873|2e-41|vvi:100260579|PI-3-kinase-related kinase SMG-1	--	Putative uncharacterized protein GN=VIT_03s0063g01740 OS=Vitis vinifera (Grape) PE=4 SV=1	gi|147834325|emb|CAN72113.1| hypothetical protein VITISV_009996 [Vitis vinifera]	--
one_Unigene_BMK.1464	--	--	Biological Process: maltose metabolic process (GO:0000023);; Molecular Function: maltose transmembrane transporter activity (GO:0005363);; Biological Process: starch catabolic process (GO:0005983);; Biological Process: pentose-phosphate shunt (GO:0006098);; Biological Process: cell communication (GO:0007154);; Biological Process: multicellular organismal development (GO:0007275);; Biological Proc…	--	sp|Q7XTQ5|MEX1_ORYSJ Maltose excess protein 1-like, chloroplastic OS=Oryza sativa subsp. japonica GN=Os04g0602400 PE=2 SV=2	Putative uncharacterized protein GN=RCOM_1517470 OS=Ricinus communis (Castor bean) PE=4 SV=1	gi|255566082|ref|XP_002524029.1| conserved hypothetical protein [Ricinus communis]	--
two_Unigene_BMK.21434	--	--	Molecular Function: ubiquitin-protein ligase activity (GO:0004842);; Molecular Function: ATP binding (GO:0005524);; Cellular Component: nucleus (GO:0005634);; Cellular Component: cytoplasm (GO:0005737);; Cellular Component: plasma membrane (GO:0005886);; Biological Process: postreplication repair (GO:0006301);; Biological Process: fatty acid beta-oxidation (GO:0006635);; Biological Process: cellu…	--	sp|Q94F47|UBC28_ARATH Ubiquitin-conjugating enzyme E2 28 OS=Arabidopsis thaliana GN=UBC28 PE=2 SV=1	Ubiquitin-conjugating enzyme E2, putative GN=RCOM_0149570 OS=Ricinus communis (Castor bean) PE=3 SV=1	gi|255583802|ref|XP_002532653.1| ubiquitin-conjugating enzyme E2, putative [Ricinus communis]	Ricinus communis ubiquitin-conjugating enzyme E2, putative, mRNA
two_Unigene_BMK.8248	--	--	Biological Process: carbohydrate metabolic process (GO:0005975);; Molecular Function: glucan endo-1,3-beta-D-glucosidase activity (GO:0042973);; Molecular Function: cation binding (GO:0043169);;	--	sp|P52409|E13B_WHEAT Glucan endo-1,3-beta-glucosidase OS=Triticum aestivum GN=GLC1 PE=2 SV=1	Putative uncharacterized protein GN=VIT_11s0016g05560 OS=Vitis vinifera (Grape) PE=3 SV=1	gi|297738977|emb|CBI28222.3| unnamed protein product [Vitis vinifera]	--
two_Unigene_BMK.23023	--	--	Cellular Component: chloroplast (GO:0009507);; Biological Process: embryo development ending in seed dormancy (GO:0009793);; Biological Process: cellular response to singlet oxygen (GO:0071452);;	--	sp|Q9FPQ6|GP1_CHLRE Vegetative cell wall protein gp1 OS=Chlamydomonas reinhardtii GN=GP1 PE=2 SV=1	Putative uncharacterized protein GN=VIT_10s0003g04040 OS=Vitis vinifera (Grape) PE=4 SV=1	gi|147846790|emb|CAN80627.1| hypothetical protein VITISV_032619 [Vitis vinifera]	Vitis vinifera contig VV78X233253.7, whole genome shotgun sequence
two_Unigene_BMK.17266	--	--	--	K14550|2e-07|rcu:RCOM_1501550|U3 small nucleolar RNA-associated protein 10	--	Putative uncharacterized protein GN=VIT_16s0013g01520 OS=Vitis vinifera (Grape) PE=4 SV=1	gi|297745033|emb|CBI38625.3| unnamed protein product [Vitis vinifera]	--
two_Unigene_BMK.24378	--	--	Cellular Component: plasma membrane (GO:0005886);; Biological Process: heat acclimation (GO:0010286);;	--	sp|Q9SW27|MUB3_ARATH Membrane-anchored ubiquitin-fold protein 3 OS=Arabidopsis thaliana GN=MUB3 PE=1 SV=1	Putative uncharacterized protein GN=VIT_14s0068g01590 OS=Vitis vinifera (Grape) PE=4 SV=1	gi|225451517|ref|XP_002272710.1| PREDICTED: hypothetical protein [Vitis vinifera]	TSA: Panax ginseng strain Shi Zhu Shen contig09546.Pagi mRNA sequence
two_Unigene_BMK.14136	--	--	Cellular Component: mitochondrion (GO:0005739);;	--	sp|Q5M8Z2|PREY_XENTR Protein preY, mitochondrial OS=Xenopus tropicalis GN=prey PE=2 SV=1	Protein preY, mitochondrial, putative GN=RCOM_0362130 OS=Ricinus communis (Castor bean) PE=4 SV=1	gi|255580651|ref|XP_002531148.1| Protein preY, mitochondrial precursor, putative [Ricinus communis]	--
two_Unigene_BMK.30003	--	--	Molecular Function: protein kinase activity (GO:0004672);; Molecular Function: binding (GO:0005488);; Cellular Component: plasma membrane (GO:0005886);; Molecular Function: GTP diphosphokinase activity (GO:0008728);; Biological Process: response to water deprivation (GO:0009414);; Cellular Component: chloroplast (GO:0009507);; Biological Process: response to wounding (GO:0009611);; Biological Pro…	--	sp|P74007|SPOT_SYNY3 Probable guanosine-3&apos;,5&apos;-bis(diphosphate) 3&apos;-pyrophosphohydrolase OS=Synechocystis sp. (strain ATCC 27184 / PCC 6803 / N-1) GN=spoT PE=3 SV=1	RSH2 OS=Nicotiana tabacum (Common tobacco) PE=2 SV=1	gi|33637487|gb|AAQ23899.1| RSH2 [Nicotiana tabacum]	Nicotiana tabacum cultivar SR1 RSH2 mRNA, complete cds
two_Unigene_BMK.15259	--	--	Molecular Function: enzyme activator activity (GO:0008047);; Molecular Function: quinolinate synthetase A activity (GO:0008987);; Biological Process: aerobic respiration (GO:0009060);; Biological Process: NAD biosynthetic process (GO:0009435);; Cellular Component: chloroplast (GO:0009507);; Biological Process: iron-sulfur cluster assembly (GO:0016226);; Biological Process: quinolinate biosyntheti…	K03517|1e-17|vvi:100243361|quinolinate synthase [EC:2.5.1.72]	--	Putative uncharacterized protein GN=VIT_17s0000g09490 OS=Vitis vinifera (Grape) PE=4 SV=1	gi|297733680|emb|CBI14927.3| unnamed protein product [Vitis vinifera]	TSA: Panax ginseng strain Shi Zhu Shen contig08138.Pagi mRNA sequence
one_Unigene_BMK.5564	--	--	Molecular Function: iron ion binding (GO:0005506);; Cellular Component: chloroplast (GO:0009507);; Biological Process: response to wounding (GO:0009611);; Biological Process: response to abscisic acid stimulus (GO:0009737);; Biological Process: response to jasmonic acid stimulus (GO:0009753);; Biological Process: defense response to bacterium, incompatible interaction (GO:0009816);; Molecular Fun…	--	sp|Q53RB0|LOX4_ORYSJ Probable lipoxygenase 4 OS=Oryza sativa subsp. japonica GN=Os03g0700700 PE=2 SV=1	Lipoxygenase (Fragment) GN=LOX OS=Capsicum annuum (Bell pepper) PE=2 SV=1	gi|165928943|gb|ABY74513.1| lypoxygenase [Capsicum annuum]	Betula pendula lipoxygenase (LOX1) mRNA, partial cds
one_Unigene_BMK.9280	--	--	Molecular Function: hydrolase activity, hydrolyzing O-glycosyl compounds (GO:0004553);; Biological Process: metabolic process (GO:0008152);;	--	sp|Q8RY29|ADPG2_ARATH Polygalacturonase ADPG2 OS=Arabidopsis thaliana GN=ADPG2 PE=2 SV=2	F18B13.22 protein GN=F18B13.22 OS=Arabidopsis thaliana (Mouse-ear cress) PE=4 SV=1	gi|5902370|gb|AAD55472.1|AC009322_12 Similar to polygalacturonases [Arabidopsis thaliana]	--
two_Unigene_BMK.7918	--	--	Cellular Component: chloroplast (GO:0009507);; Biological Process: embryo development ending in seed dormancy (GO:0009793);; Biological Process: cellular response to singlet oxygen (GO:0071452);;	--	--	Putative mTERF domain containing protein, identical GN=SDM1_55t00004 OS=Solanum demissum (Wild potato) PE=4 SV=1	gi|56744283|gb|AAW28562.1| Putative mTERF domain containing protein, identical [Solanum demissum]	--
one_Unigene_BMK.25072	--	--	Molecular Function: ATP-dependent peptidase activity (GO:0004176);; Molecular Function: serine-type endopeptidase activity (GO:0004252);; Molecular Function: ATP binding (GO:0005524);; Biological Process: proteolysis (GO:0006508);; Molecular Function: microtubule-severing ATPase activity (GO:0008568);; Cellular Component: cytoplasmic membrane-bounded vesicle (GO:0016023);;	--	sp|Q9P7J5|YJNA_SCHPO Uncharacterized AAA domain-containing protein C24B10.10c OS=Schizosaccharomyces pombe GN=SPCC24B10.10c PE=2 SV=1	Predicted protein GN=POPTRDRAFT_835057 OS=Populus trichocarpa (Western balsam poplar) PE=3 SV=1	gi|225455284|ref|XP_002271615.1| PREDICTED: hypothetical protein [Vitis vinifera]	Solanum lycopersicum cDNA, clone: LEFL1090DH10, HTC in leaf
two_Unigene_BMK.19918	--	--	Cellular Component: Golgi apparatus (GO:0005794);; Biological Process: acetyl-CoA metabolic process (GO:0006084);; Biological Process: oligopeptide transport (GO:0006857);; Molecular Function: acetylglucosaminyltransferase activity (GO:0008375);; Cellular Component: membrane (GO:0016020);; Biological Process: carbohydrate biosynthetic process (GO:0016051);; Biological Process: sterol biosynthetic…	--	sp|Q9EPI1|XYLT1_RAT Xylosyltransferase 1 (Fragment) OS=Rattus norvegicus GN=Xylt1 PE=2 SV=1	Putative uncharacterized protein GN=VIT_05s0051g00420 OS=Vitis vinifera (Grape) PE=4 SV=1	gi|225433389|ref|XP_002282998.1| PREDICTED: hypothetical protein [Vitis vinifera]	TSA: Panax ginseng strain Shi Zhu Shen contig08438.Pagi mRNA sequence
one_Unigene_BMK.22126	--	--	Cellular Component: nuclear chromosome (GO:0000228);; Molecular Function: chromatin binding (GO:0003682);; Molecular Function: protein binding (GO:0005515);; Biological Process: chromatin remodeling (GO:0006338);; Biological Process: regulation of gene expression, epigenetic (GO:0040029);;	K11648|1e-18|vvi:100249448|SWI/SNF-related matrix-associated actin-dependent regulator of chromatin subfamily B member 1	sp|P93045|BSH_ARATH Chromatin structure-remodeling complex protein BSH OS=Arabidopsis thaliana GN=BSH PE=1 SV=2	Putative uncharacterized protein GN=VIT_05s0020g01060 OS=Vitis vinifera (Grape) PE=4 SV=1	gi|225432226|ref|XP_002270283.1| PREDICTED: hypothetical protein [Vitis vinifera]	--
two_Unigene_BMK.1413	--	--	Molecular Function: binding (GO:0005488);; Biological Process: regulation of transcription, DNA-dependent (GO:0006355);;	--	sp|Q94AR6|DOF31_ARATH Dof zinc finger protein DOF3.1 OS=Arabidopsis thaliana GN=DOF3.1 PE=2 SV=2	Putative uncharacterized protein GN=ARALYDRAFT_898570 OS=Arabidopsis lyrata subsp. lyrata (Lyre-leaved rock-cress) PE=4 SV=1	gi|297830826|ref|XP_002883295.1| hypothetical protein ARALYDRAFT_898570 [Arabidopsis lyrata subsp. lyrata]	Glycine max cDNA, clone: GMFL01-47-E11
one_Unigene_BMK.1820	--	--	Molecular Function: methyltransferase activity (GO:0008168);; Cellular Component: plastid (GO:0009536);; Biological Process: methylation (GO:0032259);;	--	sp|Q9H8H3|MET7A_HUMAN Methyltransferase-like protein 7A OS=Homo sapiens GN=METTL7A PE=1 SV=1	S-adenosylmethionine-dependent methyltransferase, putative GN=RCOM_0837260 OS=Ricinus communis (Castor bean) PE=4 SV=1	gi|255562908|ref|XP_002522459.1| S-adenosylmethionine-dependent methyltransferase, putative [Ricinus communis]	Ricinus communis S-adenosylmethionine-dependent methyltransferase, putative, mRNA
one_Unigene_BMK.26588	--	--	Molecular Function: nucleotide binding (GO:0000166);; Molecular Function: RNA cap binding (GO:0000339);; Biological Process: RNA splicing, via endonucleolytic cleavage and ligation (GO:0000394);; Biological Process: mRNA splicing, via spliceosome (GO:0000398);; Molecular Function: protein binding (GO:0005515);; Cellular Component: mRNA cap binding complex (GO:0005845);; Biological Process: transc…	K12883|1e-150|vvi:100265980|nuclear cap-binding protein subunit 2	sp|Q9XFD1|NCBP2_ARATH Nuclear cap-binding protein subunit 2 OS=Arabidopsis thaliana GN=CBP20 PE=1 SV=1	Nuclear cap-binding protein CBP20 GN=cbp20 OS=Solanum tuberosum (Potato) PE=2 SV=1	gi|225446445|ref|XP_002276868.1| PREDICTED: hypothetical protein [Vitis vinifera]	Solanum lycopersicum cDNA, clone: LEFL3130G22, HTC in root
one_Unigene_BMK.21972	--	--	Biological Process: chlorophyll catabolic process (GO:0015996);;	--	sp|P18674|LECA_MACPO Agglutinin alpha chain OS=Maclura pomifera PE=1 SV=2	Jacalin-domain protein GN=jdp1 OS=Plantago major (Common plantain) PE=2 SV=1	gi|106879607|emb|CAJ38387.1| jacalin-domain protein [Plantago major]	Plantago major mRNA for jacalin-domain protein (jdp1 gene)
one_Unigene_BMK.25722	--	--	Molecular Function: ATP binding (GO:0005524);; Cellular Component: cell wall (GO:0005618);; Cellular Component: nuclear envelope (GO:0005635);; Cellular Component: nucleolus (GO:0005730);; Cellular Component: Golgi apparatus (GO:0005794);; Cellular Component: spindle (GO:0005819);; Cellular Component: plasma membrane (GO:0005886);; Biological Process: protein glycosylation (GO:0006486);; Biologic…	K13525|0.0|vvi:100265402|transitional endoplasmic reticulum ATPase	sp|Q96372|CDC48_CAPAN Cell division cycle protein 48 homolog OS=Capsicum annuum GN=CAFP PE=2 SV=1	Putative uncharacterized protein GN=VIT_08s0040g01480 OS=Vitis vinifera (Grape) PE=3 SV=1	gi|225440045|ref|XP_002282146.1| PREDICTED: hypothetical protein [Vitis vinifera]	Nicotiana glutinosa cell division control protein (CDC48) mRNA, complete cds
one_Unigene_BMK.31715	--	--	Molecular Function: protein serine/threonine kinase activity (GO:0004674);; Molecular Function: ATP binding (GO:0005524);; Biological Process: DNA repair (GO:0006281);; Biological Process: telomere maintenance via telomerase (GO:0007004);; Biological Process: meiosis (GO:0007126);; Biological Process: response to aluminum ion (GO:0010044);; Biological Process: response to gamma radiation (GO:0010…	--	sp|Q9FKS4|ATR_ARATH Serine/threonine-protein kinase ATR OS=Arabidopsis thaliana GN=ATR PE=2 SV=2	Putative uncharacterized protein GN=ARALYDRAFT_916145 OS=Arabidopsis lyrata subsp. lyrata (Lyre-leaved rock-cress) PE=4 SV=1	gi|297801500|ref|XP_002868634.1| hypothetical protein ARALYDRAFT_916145 [Arabidopsis lyrata subsp. lyrata]	Populus trichocarpa predicted protein, mRNA
one_Unigene_BMK.21298	--	--	Molecular Function: 4-hydroxyphenylpyruvate dioxygenase activity (GO:0003868);; Cellular Component: mitochondrion (GO:0005739);; Cellular Component: cytosol (GO:0005829);; Biological Process: aromatic amino acid family metabolic process (GO:0009072);; Cellular Component: chloroplast (GO:0009507);; Biological Process: vitamin E biosynthetic process (GO:0010189);; Biological Process: plastoquinone …	K00457|1e-158|pop:POPTR_798588|4-hydroxyphenylpyruvate dioxygenase [EC:1.13.11.27]	sp|Q9ARF9|HPPD_SOLSC 4-hydroxyphenylpyruvate dioxygenase OS=Solenostemon scutellarioides PE=2 SV=1	Hydroxyphenylpyruvate dioxygenase OS=Salvia miltiorrhiza (Chinese sage) PE=2 SV=1	gi|134284741|gb|ABO69440.1| hydroxyphenylpyruvate dioxygenase [Salvia miltiorrhiza]	Salvia miltiorrhiza hydroxyphenylpyruvate dioxygenase mRNA, complete cds
two_Unigene_BMK.5457	--	--	Cellular Component: cell wall (GO:0005618);; Biological Process: glycerol ether metabolic process (GO:0006662);; Biological Process: response to oxidative stress (GO:0006979);; Molecular Function: enzyme activator activity (GO:0008047);; Molecular Function: acetylglucosaminyltransferase activity (GO:0008375);; Molecular Function: electron carrier activity (GO:0009055);; Biological Process: respon…	K03671|1e-34|pop:POPTR_263504|thioredoxin 1	sp|Q7X8R5|TRXM2_ORYSJ Thioredoxin M2, chloroplastic OS=Oryza sativa subsp. japonica GN=Os04g0530600 PE=2 SV=2	Thioredoxin OS=Limonium bicolor PE=2 SV=1	gi|154721452|gb|ABS84825.1| thioredoxin [Limonium bicolor]	TSA: Arachis hypogaea CL1Contig2140.Arhy mRNA sequence
one_Unigene_BMK.138	--	--	Cellular Component: mitochondrion (GO:0005739);;	--	sp|Q9ZUW3|PP172_ARATH Pentatricopeptide repeat-containing protein At2g27610 OS=Arabidopsis thaliana GN=PCMP-H60 PE=2 SV=1	Putative uncharacterized protein GN=VIT_06s0080g00140 OS=Vitis vinifera (Grape) PE=4 SV=1	gi|296084942|emb|CBI28351.3| unnamed protein product [Vitis vinifera]	--
one_Unigene_BMK.7191	--	--	--	--	sp|Q9FMF5|RPT3_ARATH Root phototropism protein 3 OS=Arabidopsis thaliana GN=RPT3 PE=1 SV=1	Putative uncharacterized protein GN=VIT_12s0057g00510 OS=Vitis vinifera (Grape) PE=4 SV=1	gi|296084995|emb|CBI28410.3| unnamed protein product [Vitis vinifera]	--
one_Unigene_BMK.2524	--	--	--	--	--	Putative uncharacterized protein GN=RCOM_1032120 OS=Ricinus communis (Castor bean) PE=4 SV=1	gi|255545480|ref|XP_002513800.1| conserved hypothetical protein [Ricinus communis]	--
two_Unigene_BMK.11569	--	--	Molecular Function: beta-galactosidase activity (GO:0004565);; Biological Process: carbohydrate metabolic process (GO:0005975);; Molecular Function: carbohydrate binding (GO:0030246);; Molecular Function: cation binding (GO:0043169);;	--	sp|Q9SCV4|BGAL8_ARATH Beta-galactosidase 8 OS=Arabidopsis thaliana GN=BGAL8 PE=2 SV=2	Beta-galactosidase GN=RCOM_1062970 OS=Ricinus communis (Castor bean) PE=3 SV=1	gi|255560830|ref|XP_002521428.1| beta-galactosidase, putative [Ricinus communis]	Vitis vinifera contig VV78X125775.19, whole genome shotgun sequence
one_Unigene_BMK.16675	--	--	--	--	--	Predicted protein GN=POPTRDRAFT_754517 OS=Populus trichocarpa (Western balsam poplar) PE=4 SV=1	gi|224062972|ref|XP_002300955.1| predicted protein [Populus trichocarpa]	Oryza sativa Indica Group cultivar Zhenshan 97B soluble starch synthase II-2 (SSII-2) gene, complete cds
two_Unigene_BMK.9918	--	--	--	--	--	Putative uncharacterized protein GN=VITISV_001236 OS=Vitis vinifera (Grape) PE=4 SV=1	gi|147835635|emb|CAN66257.1| hypothetical protein VITISV_001236 [Vitis vinifera]	--
two_Unigene_BMK.6124	--	--	Molecular Function: sequence-specific DNA binding transcription factor activity (GO:0003700);; Molecular Function: protein binding (GO:0005515);; Cellular Component: nucleus (GO:0005634);; Biological Process: protein folding (GO:0006457);; Biological Process: toxin catabolic process (GO:0009407);; Biological Process: response to high light intensity (GO:0009644);; Biological Process: response to …	--	sp|O80982|HSFA2_ARATH Heat stress transcription factor A-2 OS=Arabidopsis thaliana GN=HSFA2 PE=1 SV=1	Putative uncharacterized protein GN=VITISV_003842 OS=Vitis vinifera (Grape) PE=3 SV=1	gi|147866670|emb|CAN83677.1| hypothetical protein VITISV_003842 [Vitis vinifera]	PREDICTED: Vitis vinifera hypothetical protein LOC100245740 (LOC100245740), mRNA
one_Unigene_BMK.29259	--	--	Biological Process: response to superoxide (GO:0000303);; Molecular Function: protein binding (GO:0005515);; Cellular Component: nucleus (GO:0005634);; Cellular Component: cytoplasm (GO:0005737);; Biological Process: carbohydrate metabolic process (GO:0005975);; Biological Process: protein targeting (GO:0006605);; Biological Process: nitric oxide biosynthetic process (GO:0006809);; Biological Pro…	--	sp|Q8MP30|Y7791_DICDI Uncharacterized histidine-rich protein DDB_G0274557 OS=Dictyostelium discoideum GN=DDB_G0274557 PE=4 SV=1	Predicted protein GN=POPTRDRAFT_590056 OS=Populus trichocarpa (Western balsam poplar) PE=4 SV=1	gi|224138216|ref|XP_002326547.1| predicted protein [Populus trichocarpa]	Solanum lycopersicum cDNA, clone: LEFL1032AD09, HTC in leaf
one_Unigene_BMK.25496	--	--	Cellular Component: Golgi apparatus (GO:0005794);; Biological Process: starch metabolic process (GO:0005982);; Molecular Function: glycogenin glucosyltransferase activity (GO:0008466);; Biological Process: glucuronoxylan biosynthetic process (GO:0010417);; Molecular Function: glucuronoxylan glucuronosyltransferase activity (GO:0080116);;	--	sp|O15488|GLYG2_HUMAN Glycogenin-2 OS=Homo sapiens GN=GYG2 PE=1 SV=2	Putative uncharacterized protein GN=VIT_18s0001g15580 OS=Vitis vinifera (Grape) PE=4 SV=1	gi|255570396|ref|XP_002526157.1| glycogenin, putative [Ricinus communis]	Vitis vinifera contig VV78X270057.8, whole genome shotgun sequence
two_Unigene_BMK.20486	--	--	Molecular Function: DNA binding (GO:0003677);; Molecular Function: cytochrome-c oxidase activity (GO:0004129);; Cellular Component: mitochondrial respiratory chain complex IV (GO:0005751);; Biological Process: mitochondrial electron transport, cytochrome c to oxygen (GO:0006123);; Biological Process: protein complex assembly (GO:0006461);; Biological Process: heme a biosynthetic process (GO:00067…	K02259|0.0|ath:AT5G56090|cytochrome c oxidase subunit XV assembly protein	sp|Q8BJ03|COX15_MOUSE Cytochrome c oxidase assembly protein COX15 homolog OS=Mus musculus GN=Cox15 PE=2 SV=1	Putative uncharacterized protein GN=ARALYDRAFT_918750 OS=Arabidopsis lyrata subsp. lyrata (Lyre-leaved rock-cress) PE=3 SV=1	gi|15241121|ref|NP_200420.1| COX15 (cytochrome c oxidase 15) [Arabidopsis thaliana]	Solanum lycopersicum cDNA, clone: LEFL2025H23, HTC in fruit
two_Unigene_BMK.24193	--	--	Molecular Function: DNA strand annealing activity (GO:0000739);; Molecular Function: ATP binding (GO:0005524);; Biological Process: DNA recombination (GO:0006310);; Molecular Function: ATP-dependent helicase activity (GO:0008026);; Molecular Function: four-way junction helicase activity (GO:0009378);; Biological Process: DNA rewinding (GO:0036292);; Molecular Function: 3'-5' DNA helicase activity…	K10902|0.0|vvi:100242171|ATP-dependent DNA helicase Q5 [EC:3.6.4.12]	sp|Q9FT72|RQL3_ARATH ATP-dependent DNA helicase Q-like 3 OS=Arabidopsis thaliana GN=RECQL3 PE=1 SV=1	Putative uncharacterized protein GN=VIT_11s0016g00850 OS=Vitis vinifera (Grape) PE=4 SV=1	gi|225444694|ref|XP_002277754.1| PREDICTED: similar to predicted protein [Vitis vinifera]	PREDICTED: Vitis vinifera similar to predicted protein (LOC100242171), mRNA
one_Unigene_BMK.10629	--	--	Molecular Function: nucleotide binding (GO:0000166);; Molecular Function: protein kinase activity (GO:0004672);; Cellular Component: membrane (GO:0016020);; Biological Process: phosphorylation (GO:0016310);; Molecular Function: oxidoreductase activity (GO:0016491);;	--	sp|C0LGP4|Y3475_ARATH Probable LRR receptor-like serine/threonine-protein kinase At3g47570 OS=Arabidopsis thaliana GN=At3g47570 PE=1 SV=1	Putative uncharacterized protein GN=VIT_11s0052g00350 OS=Vitis vinifera (Grape) PE=4 SV=1	gi|297735447|emb|CBI17887.3| unnamed protein product [Vitis vinifera]	Platanus x acerifolia kinase-like protein pac.x.5.8 gene, partial cds
one_Unigene_BMK.4845	--	--	--	--	--	Putative uncharacterized protein GN=VITISV_027369 OS=Vitis vinifera (Grape) PE=4 SV=1	gi|147779878|emb|CAN65842.1| hypothetical protein VITISV_027369 [Vitis vinifera]	--
one_Unigene_BMK.8845	--	--	Biological Process: response to superoxide (GO:0000303);; Molecular Function: DNA binding (GO:0003677);; Molecular Function: sequence-specific DNA binding transcription factor activity (GO:0003700);; Cellular Component: nucleolus (GO:0005730);; Cellular Component: cytoplasm (GO:0005737);; Biological Process: response to water deprivation (GO:0009414);; Biological Process: pollen development (GO:0…	--	sp|Q84K00|NAC78_ARATH NAC domain-containing protein 78 OS=Arabidopsis thaliana GN=NAC078 PE=2 SV=2	Nam-like protein 4 GN=NH4 OS=Petunia hybrida (Petunia) PE=2 SV=1	gi|21105736|gb|AAM34767.1|AF509867_1 nam-like protein 4 [Petunia x hybrida]	Petunia x hybrida nam-like protein 4 (NH4) mRNA, complete cds
two_Unigene_BMK.6021	--	--	Molecular Function: protein binding (GO:0005515);; Biological Process: ethylene biosynthetic process (GO:0009693);; Biological Process: response to chitin (GO:0010200);;	--	--	Putative uncharacterized protein GN=VITISV_019814 OS=Vitis vinifera (Grape) PE=4 SV=1	gi|225456906|ref|XP_002280847.1| PREDICTED: hypothetical protein [Vitis vinifera]	--
two_Unigene_BMK.21306	--	--	Biological Process: lipid metabolic process (GO:0006629);; Molecular Function: oxidoreductase activity, acting on paired donors, with oxidation of a pair of donors resulting in the reduction of molecular oxygen to two molecules of water (GO:0016717);; Molecular Function: delta12-fatty acid dehydrogenase activity (GO:0016720);; Molecular Function: omega-6 fatty acid desaturase activity (GO:0045485…	K10256|0.0|rcu:RCOM_0503360|omega-6 fatty acid desaturase (delta-12 desaturase) [EC:1.14.19.-]	sp|P46313|FAD6E_ARATH Omega-6 fatty acid desaturase, endoplasmic reticulum OS=Arabidopsis thaliana GN=FAD2 PE=2 SV=1	Microsomal delta-12 oleate desaturase GN=FAD2-2 OS=Olea europaea (Common olive) PE=2 SV=1	gi|58013375|gb|AAW63041.1| microsomal delta-12 oleate desaturase [Olea europaea]	Olea europaea microsomal delta-12 oleate desaturase (FAD2-2) mRNA, complete cds; nuclear gene for microsomal product
one_Unigene_BMK.37005	--	--	--	--	--	Putative uncharacterized protein GN=MTR_8g085280 OS=Medicago truncatula (Barrel medic) PE=4 SV=1	gi|255554036|ref|XP_002518058.1| conserved hypothetical protein [Ricinus communis]	--
two_Unigene_BMK.9317	--	--	Cellular Component: cytoplasmic membrane-bounded vesicle (GO:0016023);; Biological Process: sterol biosynthetic process (GO:0016126);; Biological Process: pentacyclic triterpenoid biosynthetic process (GO:0019745);;	--	sp|Q9R0N7|SYT7_MOUSE Synaptotagmin-7 OS=Mus musculus GN=Syt7 PE=1 SV=1	Putative uncharacterized protein GN=OsJ_22411 OS=Oryza sativa subsp. japonica (Rice) PE=4 SV=1	gi|222636107|gb|EEE66239.1| hypothetical protein OsJ_22411 [Oryza sativa Japonica Group]	Populus trichocarpa predicted protein, mRNA
two_Unigene_BMK.4648	--	--	Molecular Function: binding (GO:0005488);;	--	sp|Q9SI85|DRL14_ARATH Probable disease resistance protein At1g62630 OS=Arabidopsis thaliana GN=At1g62630 PE=2 SV=2	BED finger-nbs-lrr resistance protein GN=POPTRDRAFT_787192 OS=Populus trichocarpa (Western balsam poplar) PE=4 SV=1	gi|224115986|ref|XP_002332020.1| BED finger-nbs-lrr resistance protein [Populus trichocarpa]	--
one_Unigene_BMK.19716	--	--	Cellular Component: mitochondrion (GO:0005739);; Biological Process: GPI anchor metabolic process (GO:0006505);; Biological Process: intracellular protein transport (GO:0006886);; Cellular Component: chloroplast envelope (GO:0009941);; Molecular Function: hydrolase activity, acting on ester bonds (GO:0016788);; Cellular Component: intrinsic to endoplasmic reticulum membrane (GO:0031227);;	--	--	Predicted protein GN=POPTRDRAFT_896073 OS=Populus trichocarpa (Western balsam poplar) PE=4 SV=1	gi|224126065|ref|XP_002319747.1| predicted protein [Populus trichocarpa]	Solanum lycopersicum cDNA, clone: LEFL1062CA08, HTC in leaf
one_Unigene_BMK.8616	--	--	Molecular Function: transferase activity, transferring acyl groups (GO:0016746);;	--	sp|Q70PR7|VINSY_RAUSE Vinorine synthase OS=Rauvolfia serpentina GN=ACT PE=1 SV=2	Acyltransferase-like protein GN=acyl3b OS=Nicotiana tabacum (Common tobacco) PE=2 SV=1	gi|62241075|dbj|BAD93694.1| acyltransferase-like protein [Nicotiana tabacum]	--
one_Unigene_BMK.30124	--	--	Biological Process: signal transduction (GO:0007165);; Biological Process: response to light stimulus (GO:0009416);; Biological Process: phloem or xylem histogenesis (GO:0010087);; Biological Process: leaf vascular tissue pattern formation (GO:0010305);; Biological Process: cotyledon vascular tissue pattern formation (GO:0010588);; Biological Process: shoot development (GO:0048367);; Biological P…	--	sp|Q5KS50|NPH3_ORYSJ Coleoptile phototropism protein 1 OS=Oryza sativa subsp. japonica GN=CPT1 PE=2 SV=1	Putative uncharacterized protein (Fragment) GN=VIT_00s0665g00050 OS=Vitis vinifera (Grape) PE=4 SV=1	gi|255580882|ref|XP_002531260.1| Root phototropism protein, putative [Ricinus communis]	Vitis vinifera contig VV78X006330.8, whole genome shotgun sequence
one_Unigene_BMK.8988	--	--	Cellular Component: plastid (GO:0009536);;	K13100|5e-10|ppp:PHYPADRAFT_164611|pre-mRNA-splicing factor CWC22	sp|Q08C72|CWC22_DANRE Pre-mRNA-splicing factor CWC22 homolog OS=Danio rerio GN=cwc22 PE=2 SV=1	Predicted protein GN=PHYPADRAFT_164611 OS=Physcomitrella patens subsp. patens (Moss) PE=4 SV=1	gi|168025149|ref|XP_001765097.1| predicted protein [Physcomitrella patens subsp. patens]	--
one_Unigene_BMK.34871	--	--	--	K09971|5e-56|esa:ESA_03661|general L-amino acid transport system permease protein	sp|P45768|YHDY_ECOLI Inner membrane amino-acid ABC transporter permease protein yhdY OS=Escherichia coli (strain K12) GN=yhdY PE=1 SV=2	Putative uncharacterized protein GN=OsI_24129 OS=Oryza sativa subsp. indica (Rice) PE=3 SV=1	gi|218198736|gb|EEC81163.1| hypothetical protein OsI_24129 [Oryza sativa Indica Group]	--
one_Unigene_BMK.34953	--	--	Molecular Function: ubiquitin thiolesterase activity (GO:0004221);; Biological Process: ubiquitin-dependent protein catabolic process (GO:0006511);;	K11838|3e-54|vvi:100252573|ubiquitin carboxyl-terminal hydrolase 7 [EC:3.1.2.15]	sp|Q9FPT1|UBP12_ARATH Ubiquitin carboxyl-terminal hydrolase 12 OS=Arabidopsis thaliana GN=UBP12 PE=1 SV=2	Ubiquitin carboxyl-terminal hydrolase family protein GN=MTR_127s0008 OS=Medicago truncatula (Barrel medic) PE=4 SV=1	gi|296084432|emb|CBI24991.3| unnamed protein product [Vitis vinifera]	Glycine max cDNA, clone: GMFL01-15-H09
two_Unigene_BMK.29731	--	--	Molecular Function: protein kinase activity (GO:0004672);; Molecular Function: ATP binding (GO:0005524);; Cellular Component: nucleus (GO:0005634);; Cellular Component: cytosol (GO:0005829);; Cellular Component: plasma membrane (GO:0005886);; Biological Process: protein phosphorylation (GO:0006468);; Cellular Component: cytoplasmic membrane-bounded vesicle (GO:0016023);;	--	sp|Q9LUL4|SRF7_ARATH Protein STRUBBELIG-RECEPTOR FAMILY 7 OS=Arabidopsis thaliana GN=SRF7 PE=1 SV=1	Ovule receptor-like kinase 28 (Precursor) GN=ORK28 OS=Solanum chacoense (Chaco potato) PE=2 SV=1	gi|129563703|gb|ABO31100.1| ovule receptor-like kinase 28 [Solanum chacoense]	Populus trichocarpa predicted protein, mRNA
two_Unigene_BMK.6143	--	--	--	--	sp|Q68DN1|CB016_HUMAN Uncharacterized protein C2orf16 OS=Homo sapiens GN=C2orf16 PE=1 SV=3	--	--	--
one_Unigene_BMK.28445	--	--	Molecular Function: two-component response regulator activity (GO:0000156);; Biological Process: two-component signal transduction system (phosphorelay) (GO:0000160);; Molecular Function: protein serine/threonine kinase activity (GO:0004674);; Molecular Function: protein binding (GO:0005515);; Cellular Component: nucleus (GO:0005634);; Cellular Component: cytoplasm (GO:0005737);; Biological Proce…	K14492|4e-76|rcu:RCOM_1512800|two-component response regulator ARR-A family	sp|Q7G8V2|ARR15_ARATH Two-component response regulator ARR15 OS=Arabidopsis thaliana GN=ARR15 PE=1 SV=1	Two-component sensor protein histidine protein kinase, putative GN=RCOM_1512800 OS=Ricinus communis (Castor bean) PE=4 SV=1	gi|255540813|ref|XP_002511471.1| two-component sensor protein histidine protein kinase, putative [Ricinus communis]	Ricinus communis two-component sensor protein histidine protein kinase, putative, mRNA
two_Unigene_BMK.34237	--	--	--	--	--	Putative uncharacterized protein GN=RCOM_1454150 OS=Ricinus communis (Castor bean) PE=4 SV=1	gi|255544143|ref|XP_002513134.1| conserved hypothetical protein [Ricinus communis]	--
one_Unigene_BMK.34336	--	--	Molecular Function: protein serine/threonine kinase activity (GO:0004674);; Molecular Function: protein tyrosine kinase activity (GO:0004713);; Molecular Function: ATP binding (GO:0005524);; Biological Process: protein phosphorylation (GO:0006468);; Molecular Function: polysaccharide binding (GO:0030247);;	--	sp|Q3ECH2|Y1670_ARATH Probable receptor-like protein kinase At1g67000 OS=Arabidopsis thaliana GN=At1g67000 PE=2 SV=2	Predicted protein (Fragment) GN=POPTRDRAFT_666165 OS=Populus trichocarpa (Western balsam poplar) PE=3 SV=1	gi|224132918|ref|XP_002321441.1| predicted protein [Populus trichocarpa]	Solanum lycopersicum strain Heinz 1706 chromosome 1 clone hba-95m15 map 1, complete sequence
two_Unigene_BMK.11740	--	--	--	--	--	Putative uncharacterized protein GN=VIT_16s0039g01560 OS=Vitis vinifera (Grape) PE=4 SV=1	gi|297737275|emb|CBI26476.3| unnamed protein product [Vitis vinifera]	Zea mays clone 242562 hypothetical protein mRNA, complete cds
one_Unigene_BMK.26272	--	--	Molecular Function: acid phosphatase activity (GO:0003993);; Molecular Function: protein serine/threonine phosphatase activity (GO:0004722);; Cellular Component: mitochondrion (GO:0005739);; Biological Process: regulation of carbohydrate metabolic process (GO:0006109);; Cellular Component: chloroplast (GO:0009507);; Cellular Component: cytoplasmic membrane-bounded vesicle (GO:0016023);; Biologica…	--	sp|Q9LMG7|PPA2_ARATH Probable inactive purple acid phosphatase 2 OS=Arabidopsis thaliana GN=PAP2 PE=2 SV=1	Predicted protein GN=POPTRDRAFT_566952 OS=Populus trichocarpa (Western balsam poplar) PE=4 SV=1	gi|224112150|ref|XP_002316099.1| predicted protein [Populus trichocarpa]	TSA: Cajanus cajan cultivar Asha contig24835.Asha mRNA sequence
one_Unigene_BMK.15797	--	--	Molecular Function: protein kinase activity (GO:0004672);; Cellular Component: intracellular (GO:0005622);; Cellular Component: plasma membrane (GO:0005886);; Biological Process: cellular protein modification process (GO:0006464);; Biological Process: organelle organization (GO:0006996);; Biological Process: pattern specification process (GO:0007389);; Biological Process: post-embryonic morphogen…	--	sp|Q9LYU7|CRN_ARATH Inactive leucine-rich repeat receptor-like protein kinase CORYNE OS=Arabidopsis thaliana GN=CRN PE=1 SV=1	ATP binding protein, putative GN=RCOM_1438200 OS=Ricinus communis (Castor bean) PE=4 SV=1	gi|255543198|ref|XP_002512662.1| ATP binding protein, putative [Ricinus communis]	--
one_Unigene_BMK.13718	--	--	Biological Process: signal transduction (GO:0007165);; Biological Process: response to blue light (GO:0009637);; Biological Process: multicellular organismal process (GO:0032501);;	--	sp|Q9FMF5|RPT3_ARATH Root phototropism protein 3 OS=Arabidopsis thaliana GN=RPT3 PE=1 SV=1	Putative uncharacterized protein GN=VIT_03s0038g00270 OS=Vitis vinifera (Grape) PE=4 SV=1	gi|225464091|ref|XP_002269380.1| PREDICTED: hypothetical protein [Vitis vinifera]	Oryza sativa Japonica Group Os02g0568200 (Os02g0568200) mRNA, complete cds
two_Unigene_BMK.28494	--	--	--	--	--	Predicted protein GN=POPTRDRAFT_728288 OS=Populus trichocarpa (Western balsam poplar) PE=4 SV=1	gi|224114764|ref|XP_002316851.1| predicted protein [Populus trichocarpa]	Trichophyton verrucosum HKI 0517 hypothetical protein, mRNA
one_Unigene_BMK.18633	--	--	Biological Process: response to organic substance (GO:0010033);; Biological Process: regulation of defense response (GO:0031347);; Biological Process: response to other organism (GO:0051707);;	--	sp|Q9SAH7|WRK40_ARATH Probable WRKY transcription factor 40 OS=Arabidopsis thaliana GN=WRKY40 PE=1 SV=1	Transcriptional factor WRKY I GN=WRKY1 OS=Boea hygrometrica PE=2 SV=1	gi|209552872|gb|ACI62177.1| transcriptional factor WRKY I [Boea hygrometrica]	Artemisia annua WRKY3 transcription factor mRNA, complete cds
one_Unigene_BMK.35153	--	--	Molecular Function: nucleotide binding (GO:0000166);; Molecular Function: protein serine/threonine kinase activity (GO:0004674);; Biological Process: protein phosphorylation (GO:0006468);; Cellular Component: membrane (GO:0016020);; Cellular Component: cytoplasmic membrane-bounded vesicle (GO:0016023);; Molecular Function: oxidoreductase activity (GO:0016491);;	--	sp|P93194|RPK1_IPONI Receptor-like protein kinase OS=Ipomoea nil GN=INRPK1 PE=2 SV=2	Putative uncharacterized protein Sb05g001640 GN=Sb05g001640 OS=Sorghum bicolor (Sorghum) PE=3 SV=1	gi|242067291|ref|XP_002448922.1| hypothetical protein SORBIDRAFT_05g001640 [Sorghum bicolor]	--
two_Unigene_BMK.20960	--	--	--	--	sp|Q6L400|R1B16_SOLDE Putative late blight resistance protein homolog R1B-16 OS=Solanum demissum GN=R1B-16 PE=3 SV=1	Putative uncharacterized protein Rx4 GN=Rx4 OS=Solanum pimpinellifolium (Currant tomato) PE=4 SV=1	gi|6456755|gb|AAF09256.1|AF202179_1 disease resistance protein BS2 [Capsicum chacoense]	--
one_Unigene_BMK.9099	--	--	Cellular Component: endoplasmic reticulum (GO:0005783);; Biological Process: protein folding (GO:0006457);; Biological Process: response to heat (GO:0009408);; Biological Process: response to high light intensity (GO:0009644);; Biological Process: response to hydrogen peroxide (GO:0042542);;	K13993|3e-17|vvi:100257511|HSP20 family protein	sp|Q38806|HSP22_ARATH 22.0 kDa heat shock protein OS=Arabidopsis thaliana GN=HSP22.0 PE=2 SV=1	Heat shock protein 22 OS=Corylus heterophylla PE=2 SV=1	gi|255560519|ref|XP_002521274.1| heat-shock protein, putative [Ricinus communis]	Sorghum bicolor hypothetical protein, mRNA
one_Unigene_BMK.10305	--	--	Biological Process: myo-inositol hexakisphosphate biosynthetic process (GO:0010264);; Molecular Function: kinase activity (GO:0016301);; Molecular Function: phosphotransferase activity, alcohol group as acceptor (GO:0016773);;	--	sp|P76419|YEGV_ECOLI Uncharacterized sugar kinase yegV OS=Escherichia coli (strain K12) GN=yegV PE=3 SV=1	Putative uncharacterized protein GN=VIT_06s0004g06580 OS=Vitis vinifera (Grape) PE=4 SV=1	gi|225434592|ref|XP_002278579.1| PREDICTED: hypothetical protein [Vitis vinifera]	Phaseolus vulgaris partial mRNA for myo-inositol kinase (MIK gene)
one_Unigene_BMK.8794	--	--	--	--	sp|Q7XHI5|BH133_ARATH Transcription factor bHLH133 OS=Arabidopsis thaliana GN=BHLH133 PE=2 SV=1	Putative uncharacterized protein At2g20100 GN=At2g20100 OS=Arabidopsis thaliana (Mouse-ear cress) PE=2 SV=1	gi|4580463|gb|AAD24387.1| unknown protein [Arabidopsis thaliana]	TSA: Panax ginseng strain Shi Zhu Shen contig14858.Pagi mRNA sequence
two_Unigene_BMK.20147	--	--	Cellular Component: membrane (GO:0016020);;	--	--	Putative uncharacterized protein GN=VIT_07s0104g00760 OS=Vitis vinifera (Grape) PE=4 SV=1	gi|296086679|emb|CBI32314.3| unnamed protein product [Vitis vinifera]	Populus trichocarpa predicted protein, mRNA
one_Unigene_BMK.36497	--	--	--	K10361|1e-07|mbr:MONBRDRAFT_27813|myosin XV	sp|O95466|FMNL_HUMAN Formin-like protein 1 OS=Homo sapiens GN=FMNL1 PE=1 SV=3	Putative uncharacterized protein GN=VOLCADRAFT_90513 OS=Volvox carteri (Green alga) PE=4 SV=1	gi|169854139|ref|XP_001833746.1| hypothetical protein CC1G_10811 [Coprinopsis cinerea okayama7#130]	--
one_Unigene_BMK.20454	--	--	Biological Process: transition metal ion transport (GO:0000041);; Biological Process: cellular process (GO:0009987);; Biological Process: response to inorganic substance (GO:0010035);;	--	sp|Q9C9F0|WRKY9_ARATH Probable WRKY transcription factor 9 OS=Arabidopsis thaliana GN=WRKY9 PE=2 SV=1	Putative uncharacterized protein GN=VIT_12s0055g00340 OS=Vitis vinifera (Grape) PE=4 SV=1	gi|296081475|emb|CBI19998.3| unnamed protein product [Vitis vinifera]	PREDICTED: Vitis vinifera hypothetical protein LOC100264153 (LOC100264153), mRNA
two_Unigene_BMK.338	--	--	Molecular Function: nucleotide binding (GO:0000166);; Molecular Function: zinc ion binding (GO:0008270);; Biological Process: glucuronoxylan metabolic process (GO:0010413);; Biological Process: xylan biosynthetic process (GO:0045492);; Molecular Function: S-(hydroxymethyl)glutathione dehydrogenase activity (GO:0051903);; Biological Process: oxidation-reduction process (GO:0055114);;	K00121|1e-88|vvi:100264420|S-(hydroxymethyl)glutathione dehydrogenase / alcohol dehydrogenase [EC:1.1.1.284 1.1.1.1]	sp|Q9FH04|ADHL7_ARATH Alcohol dehydrogenase-like 7 OS=Arabidopsis thaliana GN=At5g42250 PE=2 SV=1	Putative uncharacterized protein GN=VIT_18s0001g00380 OS=Vitis vinifera (Grape) PE=3 SV=1	gi|225459818|ref|XP_002285916.1| PREDICTED: hypothetical protein [Vitis vinifera]	Ricinus communis alcohol dehydrogenase, putative, mRNA
two_Unigene_BMK.1726	--	--	--	--	sp|Q6L403|R1B17_SOLDE Putative late blight resistance protein homolog R1B-17 OS=Solanum demissum GN=R1B-17 PE=3 SV=1	Resistance protein PSH-RGH7 GN=SH-RGH7 OS=Solanum tuberosum (Potato) PE=4 SV=1	gi|164598918|gb|ABY61746.1| resistance protein PSH-RGH7 [Solanum tuberosum]	--
two_Unigene_BMK.5629	--	--	Cellular Component: Golgi apparatus (GO:0005794);; Molecular Function: sulfotransferase activity (GO:0008146);;	--	--	Putative uncharacterized protein GN=VIT_18s0001g11050 OS=Vitis vinifera (Grape) PE=4 SV=1	gi|302142361|emb|CBI19564.3| unnamed protein product [Vitis vinifera]	Solanum lycopersicum strain Heinz 1706 chromosome 1 clone hba-64d24 map 1, complete sequence
two_Unigene_BMK.31164	--	--	Cellular Component: endoplasmic reticulum (GO:0005783);; Cellular Component: plasma membrane (GO:0005886);; Biological Process: cellular cell wall organization (GO:0007047);; Biological Process: response to cold (GO:0009409);; Biological Process: response to water deprivation (GO:0009414);; Biological Process: response to salt stress (GO:0009651);; Biological Process: plant-type cell wall biogene…	--	sp|Q9LFL0|CSLD2_ARATH Cellulose synthase-like protein D2 OS=Arabidopsis thaliana GN=CSLD2 PE=1 SV=1	Putative uncharacterized protein GN=VIT_16s0039g02020 OS=Vitis vinifera (Grape) PE=4 SV=1	gi|225454783|ref|XP_002274896.1| PREDICTED: hypothetical protein [Vitis vinifera]	Arabidopsis lyrata subsp. lyrata hypothetical protein, mRNA
two_Unigene_BMK.27752	--	--	Molecular Function: hydrolase activity, hydrolyzing O-glycosyl compounds (GO:0004553);; Biological Process: carbohydrate metabolic process (GO:0005975);; Biological Process: seed germination (GO:0009845);; Cellular Component: cytoplasmic membrane-bounded vesicle (GO:0016023);; Molecular Function: cation binding (GO:0043169);;	--	sp|Q7Y223|MAN2_ARATH Mannan endo-1,4-beta-mannosidase 2 OS=Arabidopsis thaliana GN=MAN2 PE=2 SV=1	Putative uncharacterized protein OS=Populus trichocarpa (Western balsam poplar) PE=2 SV=1	gi|118488294|gb|ABK95966.1| unknown [Populus trichocarpa]	TSA: Panax ginseng strain Shi Zhu Shen contig08629.Pagi mRNA sequence
one_Unigene_BMK.28907	--	--	Molecular Function: protein kinase activity (GO:0004672);; Molecular Function: receptor activity (GO:0004872);; Molecular Function: ATP binding (GO:0005524);; Cellular Component: plasma membrane (GO:0005886);; Biological Process: protein phosphorylation (GO:0006468);; Cellular Component: plasmodesma (GO:0009506);;	--	sp|Q9FHD7|Y5126_ARATH Probable serine/threonine-protein kinase At5g41260 OS=Arabidopsis thaliana GN=At5g41260 PE=1 SV=1	Putative uncharacterized protein GN=VIT_08s0007g01520 OS=Vitis vinifera (Grape) PE=4 SV=1	gi|225440554|ref|XP_002276280.1| PREDICTED: hypothetical protein [Vitis vinifera]	Solanum lycopersicum cDNA, clone: LEFL2040J05, HTC in fruit
one_Unigene_BMK.9712	--	--	Cellular Component: chloroplast thylakoid lumen (GO:0009543);; Biological Process: chlorophyll biosynthetic process (GO:0015995);;	--	--	Putative uncharacterized protein GN=VIT_13s0067g02090 OS=Vitis vinifera (Grape) PE=4 SV=1	gi|297736540|emb|CBI25411.3| unnamed protein product [Vitis vinifera]	--
two_Unigene_BMK.5369	--	--	Biological Process: MAPK cascade (GO:0000165);; Molecular Function: ATP-dependent peptidase activity (GO:0004176);; Biological Process: regulation of transcription, DNA-dependent (GO:0006355);; Biological Process: proteolysis (GO:0006508);; Biological Process: protein targeting to membrane (GO:0006612);; Cellular Component: chloroplast stroma (GO:0009570);; Biological Process: response to bacteri…	--	--	Predicted protein GN=PHYPADRAFT_204775 OS=Physcomitrella patens subsp. patens (Moss) PE=4 SV=1	gi|168007560|ref|XP_001756476.1| predicted protein [Physcomitrella patens subsp. patens]	Brassica rapa subsp. pekinensis clone KBrH006P24, complete sequence
two_Unigene_BMK.12877	--	--	Molecular Function: nucleotide binding (GO:0000166);; Molecular Function: double-stranded DNA binding (GO:0003690);; Molecular Function: single-stranded DNA binding (GO:0003697);; Molecular Function: RNA binding (GO:0003723);; Molecular Function: protein kinase activity (GO:0004672);; Cellular Component: cell wall (GO:0005618);; Cellular Component: nucleolus (GO:0005730);; Cellular Component: per…	--	sp|Q9S7D9|ACCR1_ARATH Serine/threonine-protein kinase-like protein CCR1 OS=Arabidopsis thaliana GN=CCR1 PE=1 SV=1	Putative uncharacterized protein GN=VIT_08s0040g01920 OS=Vitis vinifera (Grape) PE=3 SV=1	gi|225439974|ref|XP_002276043.1| PREDICTED: hypothetical protein [Vitis vinifera]	Vitis vinifera contig VV78X232854.9, whole genome shotgun sequence
two_Unigene_BMK.31590	--	--	Biological Process: nuclear division (GO:0000280);; Biological Process: cytokinesis by cell plate formation (GO:0000911);; Cellular Component: nucleus (GO:0005634);; Cellular Component: cytoplasm (GO:0005737);; Biological Process: chromatin silencing (GO:0006342);; Biological Process: nucleolus organization (GO:0007000);; Biological Process: cell proliferation (GO:0008283);; Biological Process: h…	--	--	Putative uncharacterized protein GN=VIT_18s0001g05480 OS=Vitis vinifera (Grape) PE=4 SV=1	gi|225459322|ref|XP_002285797.1| PREDICTED: hypothetical protein isoform 2 [Vitis vinifera]	Vitis vinifera contig VV78X229591.4, whole genome shotgun sequence
two_Unigene_BMK.22469	--	--	Cellular Component: intracellular membrane-bounded organelle (GO:0043231);; Cellular Component: cytoplasmic part (GO:0044444);;	--	sp|A6Q167|IF3_NITSB Translation initiation factor IF-3 OS=Nitratiruptor sp. (strain SB155-2) GN=infC PE=3 SV=1	Putative uncharacterized protein GN=VIT_03s0038g02640 OS=Vitis vinifera (Grape) PE=4 SV=1	gi|297744586|emb|CBI37848.3| unnamed protein product [Vitis vinifera]	Zea mays hypothetical protein LOC100384130 (LOC100384130), mRNA >gi|224034110|gb|BT069234.1| Zea mays full-length cDNA clone ZM_BFb0368L23 mRNA, complete cds
one_Unigene_BMK.31483	--	--	Molecular Function: carboxylesterase activity (GO:0004091);; Molecular Function: lipase activity (GO:0016298);;	--	sp|Q9FJ40|GDL86_ARATH GDSL esterase/lipase At5g45960 OS=Arabidopsis thaliana GN=At5g45960 PE=2 SV=1	Predicted protein (Fragment) GN=POPTRDRAFT_280577 OS=Populus trichocarpa (Western balsam poplar) PE=4 SV=1	gi|224088718|ref|XP_002335083.1| predicted protein [Populus trichocarpa]	--
one_Unigene_BMK.12168	--	--	Cellular Component: ubiquitin ligase complex (GO:0000151);; Molecular Function: protein serine/threonine kinase activity (GO:0004674);; Molecular Function: ubiquitin-protein ligase activity (GO:0004842);; Molecular Function: receptor activity (GO:0004872);; Molecular Function: ATP binding (GO:0005524);; Biological Process: protein phosphorylation (GO:0006468);; Biological Process: protein ubiquit…	--	sp|Q8GUH1|PUB33_ARATH U-box domain-containing protein 33 OS=Arabidopsis thaliana GN=PUB33 PE=2 SV=2	Receptor protein kinase, putative GN=RCOM_1615620 OS=Ricinus communis (Castor bean) PE=4 SV=1	gi|255541606|ref|XP_002511867.1| receptor protein kinase, putative [Ricinus communis]	TSA: Panax ginseng strain Shi Zhu Shen contig09076.Pagi mRNA sequence
one_Unigene_BMK.3254	--	--	--	--	--	Putative uncharacterized protein GN=ARALYDRAFT_472802 OS=Arabidopsis lyrata subsp. lyrata (Lyre-leaved rock-cress) PE=3 SV=1	gi|297845586|ref|XP_002890674.1| hypothetical protein ARALYDRAFT_472802 [Arabidopsis lyrata subsp. lyrata]	--
two_Unigene_BMK.6094	--	--	--	--	--	Secreted glycoprotein 2 GN=ISG2 OS=Ipomoea trifida (Morning glory) PE=2 SV=1	gi|1272347|gb|AAA97902.1| secreted glycoprotein 2 [Ipomoea trifida]	--
two_Unigene_BMK.12159	--	--	Biological Process: vegetative to reproductive phase transition of meristem (GO:0010228);; Molecular Function: histone methyltransferase activity (H3-K4 specific) (GO:0042800);; Biological Process: carpel development (GO:0048440);; Biological Process: stamen development (GO:0048443);; Biological Process: histone H3-K4 methylation (GO:0051568);;	--	sp|O23372|ATXR3_ARATH Probable histone-lysine N-methyltransferase ATXR3 OS=Arabidopsis thaliana GN=ATXR3 PE=1 SV=2	Putative uncharacterized protein GN=VIT_12s0059g02740 OS=Vitis vinifera (Grape) PE=4 SV=1	gi|297739332|emb|CBI28983.3| unnamed protein product [Vitis vinifera]	--
one_Unigene_BMK.23703	--	--	--	--	sp|P37707|B2_DAUCA B2 protein OS=Daucus carota PE=2 SV=1	B2 protein, putative GN=RCOM_1677160 OS=Ricinus communis (Castor bean) PE=4 SV=1	gi|255536899|ref|XP_002509516.1| B2 protein, putative [Ricinus communis]	TSA: Panax ginseng strain Shi Zhu Shen contig02526.Pagi mRNA sequence
two_Unigene_BMK.30979	--	--	Molecular Function: DNA binding (GO:0003677);; Molecular Function: helicase activity (GO:0004386);; Molecular Function: ATP binding (GO:0005524);; Molecular Function: transferase activity (GO:0016740);;	--	sp|O14981|BTAF1_HUMAN TATA-binding protein-associated factor 172 OS=Homo sapiens GN=BTAF1 PE=1 SV=2	TATA-binding protein-associated factor MOT1, putative GN=RCOM_1515310 OS=Ricinus communis (Castor bean) PE=4 SV=1	gi|225436245|ref|XP_002275285.1| PREDICTED: hypothetical protein [Vitis vinifera]	Populus trichocarpa chromatin remodeling complex subunit (CHR920), mRNA
two_Unigene_BMK.16292	--	--	Cellular Component: plastid (GO:0009536);;	--	--	Putative uncharacterized protein GN=VIT_15s0048g02180 OS=Vitis vinifera (Grape) PE=4 SV=1	gi|255548159|ref|XP_002515136.1| conserved hypothetical protein [Ricinus communis]	Populus trichocarpa predicted protein, mRNA
two_Unigene_BMK.6126	--	--	Molecular Function: serine-type endopeptidase activity (GO:0004252);; Biological Process: proteolysis (GO:0006508);; Molecular Function: identical protein binding (GO:0042802);; Biological Process: negative regulation of catalytic activity (GO:0043086);;	--	sp|O65351|SUBL_ARATH Subtilisin-like protease OS=Arabidopsis thaliana GN=ARA12 PE=1 SV=1	Subtilisin-like protease GN=ag12 OS=Alnus glutinosa (European alder) PE=2 SV=1	gi|757522|emb|CAA59964.1| subtilisin-like protease [Alnus glutinosa]	Casuarina glauca mRNA for cg12 gene fragment, partial
one_Unigene_BMK.13548	--	--	Biological Process: RNA methylation (GO:0001510);; Cellular Component: nucleolus (GO:0005730);; Cellular Component: cytosol (GO:0005829);;	--	sp|Q9AWM9|RPF2_ORYSJ Ribosome production factor 2 homolog OS=Oryza sativa subsp. japonica GN=Os01g0513800 PE=2 SV=1	Putative uncharacterized protein GN=VIT_08s0007g03890 OS=Vitis vinifera (Grape) PE=4 SV=1	gi|225440986|ref|XP_002283513.1| PREDICTED: hypothetical protein [Vitis vinifera]	Solanum lycopersicum cDNA, clone: LEFL1080CC11, HTC in leaf
two_Unigene_BMK.33074	--	--	--	--	--	Salt tolerance protein 5-like protein OS=Solanum tuberosum (Potato) PE=2 SV=1	gi|77999263|gb|ABB16978.1| salt tolerance protein 5-like protein [Solanum tuberosum]	--
one_Unigene_BMK.13550	--	--	Biological Process: organelle organization (GO:0006996);; Biological Process: gene silencing (GO:0016458);; Biological Process: regulation of gene expression, epigenetic (GO:0040029);; Biological Process: cellular macromolecule metabolic process (GO:0044260);; Biological Process: nucleic acid metabolic process (GO:0090304);;	K10406|8e-14|pop:POPTR_569144|kinesin family member C2/C3	--	Predicted protein GN=POPTRDRAFT_569144 OS=Populus trichocarpa (Western balsam poplar) PE=3 SV=1	gi|296082815|emb|CBI21820.3| unnamed protein product [Vitis vinifera]	--
two_Unigene_BMK.27068	--	--	Molecular Function: protein kinase activity (GO:0004672);; Molecular Function: binding (GO:0005488);; Cellular Component: mitochondrion (GO:0005739);; Cellular Component: cytoplasmic membrane-bounded vesicle (GO:0016023);;	--	sp|Q9FG33|LRKS5_ARATH Probable L-type lectin-domain containing receptor kinase S.5 OS=Arabidopsis thaliana GN=LECRKS5 PE=2 SV=1	Putative uncharacterized protein GN=VIT_04s0044g01990 OS=Vitis vinifera (Grape) PE=3 SV=1	gi|225431640|ref|XP_002263211.1| PREDICTED: hypothetical protein [Vitis vinifera]	Solanum lycopersicum cDNA, clone: LEFL1078AD03, HTC in leaf
one_Unigene_BMK.7732	--	--	--	--	--	Putative uncharacterized protein GN=RCOM_0131090 OS=Ricinus communis (Castor bean) PE=4 SV=1	gi|255578202|ref|XP_002529969.1| conserved hypothetical protein [Ricinus communis]	Sorghum bicolor hypothetical protein, mRNA
two_Unigene_BMK.29795	--	--	Biological Process: nuclear-transcribed mRNA catabolic process (GO:0000956);; Molecular Function: RNA binding (GO:0003723);; Molecular Function: protein binding (GO:0005515);; Cellular Component: nucleus (GO:0005634);; Biological Process: RNA processing (GO:0006396);; Biological Process: auxin mediated signaling pathway (GO:0009734);; Biological Process: auxin polar transport (GO:0009926);; Biolo…	K13123|1e-107|pop:POPTR_569839|G patch domain-containing protein 1	sp|Q24K12|GPTC1_BOVIN G patch domain-containing protein 1 OS=Bos taurus GN=GPATCH1 PE=2 SV=1	Predicted protein GN=POPTRDRAFT_569839 OS=Populus trichocarpa (Western balsam poplar) PE=4 SV=1	gi|224121340|ref|XP_002318558.1| predicted protein [Populus trichocarpa]	PREDICTED: Vitis vinifera hypothetical protein LOC100242404 (LOC100242404), mRNA
one_Unigene_BMK.35090	--	--	Molecular Function: ubiquitin-protein ligase activity (GO:0004842);; Cellular Component: nucleus (GO:0005634);; Cellular Component: plasma membrane (GO:0005886);; Biological Process: protein ubiquitination (GO:0016567);; Molecular Function: transmembrane receptor protein serine/threonine kinase binding (GO:0070696);; Biological Process: cellular response to abscisic acid stimulus (GO:0071215);;	--	sp|Q9SRT0|PUB9_ARATH U-box domain-containing protein 9 OS=Arabidopsis thaliana GN=PUB9 PE=1 SV=1	Predicted protein GN=POPTRDRAFT_816933 OS=Populus trichocarpa (Western balsam poplar) PE=4 SV=1	gi|224065423|ref|XP_002301810.1| predicted protein [Populus trichocarpa]	--
two_Unigene_BMK.2722	--	--	--	--	--	Putative uncharacterized protein GN=VIT_13s0074g00590 OS=Vitis vinifera (Grape) PE=4 SV=1	gi|296090414|emb|CBI40233.3| unnamed protein product [Vitis vinifera]	--
two_Unigene_BMK.25046	--	--	Molecular Function: nucleic acid binding (GO:0003676);; Molecular Function: endonuclease activity (GO:0004519);;	--	--	Putative uncharacterized protein OS=Glycine max (Soybean) PE=2 SV=1	gi|255629565|gb|ACU15130.1| unknown [Glycine max]	Soybean clone JCVI-FLGm-6I12 unknown mRNA
two_Unigene_BMK.22766	--	--	Molecular Function: magnesium ion binding (GO:0000287);; Molecular Function: isocitrate dehydrogenase (NADP+) activity (GO:0004450);; Molecular Function: copper ion binding (GO:0005507);; Cellular Component: peroxisome (GO:0005777);; Cellular Component: plasma membrane (GO:0005886);; Biological Process: tricarboxylic acid cycle (GO:0006099);; Biological Process: isocitrate metabolic process (GO:0…	K00031|3e-12|pop:POPTR_770098|isocitrate dehydrogenase [EC:1.1.1.42]	sp|P50218|IDHC_TOBAC Isocitrate dehydrogenase [NADP] OS=Nicotiana tabacum PE=2 SV=1	Isocitrate dehydrogenase [NADP] OS=Elaeis guineensis var. tenera (Oil palm) PE=2 SV=1	gi|192913030|gb|ACF06623.1| NADP-isocitrate dehydrogenase [Elaeis guineensis]	Ricinus communis NADP-specific isocitrate dehydrogenase, putative, mRNA
one_Unigene_BMK.8645	--	--	Molecular Function: DNA binding (GO:0003677);; Molecular Function: sequence-specific DNA binding transcription factor activity (GO:0003700);; Cellular Component: nucleus (GO:0005634);; Biological Process: regulation of transcription, DNA-dependent (GO:0006355);; Biological Process: cell adhesion (GO:0007155);; Biological Process: plant-type cell wall biogenesis (GO:0009832);; Biological Process: …	--	sp|Q8S9G8|SPL7_ARATH Squamosa promoter-binding-like protein 7 OS=Arabidopsis thaliana GN=SPL7 PE=1 SV=2	Squamosa promoter-binding protein, putative GN=RCOM_0679130 OS=Ricinus communis (Castor bean) PE=4 SV=1	gi|255551587|ref|XP_002516839.1| Squamosa promoter-binding protein, putative [Ricinus communis]	PREDICTED: Vitis vinifera hypothetical protein LOC100251222 (LOC100251222), mRNA
one_Unigene_BMK.22788	--	--	--	--	sp|Q6J163|5NG4_PINTA Auxin-induced protein 5NG4 OS=Pinus taeda PE=2 SV=1	Predicted protein GN=POPTRDRAFT_766289 OS=Populus trichocarpa (Western balsam poplar) PE=4 SV=1	gi|224099697|ref|XP_002311582.1| predicted protein [Populus trichocarpa]	Vitis vinifera contig VV78X023968.3, whole genome shotgun sequence
one_Unigene_BMK.13810	--	--	Molecular Function: zinc ion binding (GO:0008270);; Biological Process: cellular response to iron ion starvation (GO:0010106);;	--	--	Predicted protein GN=POPTRDRAFT_1085081 OS=Populus trichocarpa (Western balsam poplar) PE=4 SV=1	gi|224101761|ref|XP_002312411.1| predicted protein [Populus trichocarpa]	Vitis vinifera contig VV78X108130.7, whole genome shotgun sequence
two_Unigene_BMK.18086	--	--	--	--	--	Putative uncharacterized protein GN=ARALYDRAFT_352538 OS=Arabidopsis lyrata subsp. lyrata (Lyre-leaved rock-cress) PE=4 SV=1	gi|297809845|ref|XP_002872806.1| hypothetical protein ARALYDRAFT_352538 [Arabidopsis lyrata subsp. lyrata]	TSA: Artemisia annua strain Madagascar Contig15780 mRNA sequence
one_Unigene_BMK.2115	--	--	Cellular Component: intracellular membrane-bounded organelle (GO:0043231);; Cellular Component: cytoplasmic part (GO:0044444);; Biological Process: response to stimulus (GO:0050896);;	--	--	Signal peptidase I, putative GN=RCOM_1592330 OS=Ricinus communis (Castor bean) PE=3 SV=1	gi|255538440|ref|XP_002510285.1| signal peptidase I, putative [Ricinus communis]	--
one_Unigene_BMK.10920	--	--	Cellular Component: plasmodesma (GO:0009506);;	--	--	Putative uncharacterized protein GN=RCOM_1405990 OS=Ricinus communis (Castor bean) PE=4 SV=1	gi|255574990|ref|XP_002528401.1| conserved hypothetical protein [Ricinus communis]	Ricinus communis conserved hypothetical protein, mRNA
one_Unigene_BMK.19519	--	--	Cellular Component: endoplasmic reticulum (GO:0005783);; Biological Process: autophagy (GO:0006914);; Biological Process: vesicle-mediated transport (GO:0016192);;	--	sp|Q8LFP1|PRA1H_ARATH PRA1 family protein H OS=Arabidopsis thaliana GN=PRA1H PE=2 SV=1	Putative uncharacterized protein GN=VIT_19s0014g02300 OS=Vitis vinifera (Grape) PE=4 SV=1	gi|302142972|emb|CBI20267.3| unnamed protein product [Vitis vinifera]	Populus trichocarpa predicted protein, mRNA
one_Unigene_BMK.24881	--	--	Molecular Function: protein serine/threonine kinase activity (GO:0004674);; Molecular Function: ATP binding (GO:0005524);; Cellular Component: plasma membrane (GO:0005886);; Molecular Function: carbohydrate binding (GO:0030246);; Biological Process: protein autophosphorylation (GO:0046777);; Biological Process: recognition of pollen (GO:0048544);;	--	sp|Q9SXB8|Y1133_ARATH G-type lectin S-receptor-like serine/threonine-protein kinase At1g11330 OS=Arabidopsis thaliana GN=At1g11330 PE=1 SV=3	Predicted protein GN=POPTRDRAFT_568334 OS=Populus trichocarpa (Western balsam poplar) PE=4 SV=1	gi|224114129|ref|XP_002316675.1| predicted protein [Populus trichocarpa]	Populus trichocarpa predicted protein, mRNA
one_Unigene_BMK.8482	--	--	Molecular Function: transferase activity (GO:0016740);;	--	sp|O65530|PEK14_ARATH Proline-rich receptor-like protein kinase PERK14 OS=Arabidopsis thaliana GN=PERK14 PE=2 SV=1	Benzoyl-CoA:benzyl alcohol/phenylethanol benzoyltransferase GN=PhBEBT1 OS=Petunia hybrida (Petunia) PE=2 SV=1	gi|49798480|gb|AAT68601.1| benzoyl coenzyme A: benzyl alcohol benzoyl transferase [Petunia x hybrida]	--
two_Unigene_BMK.15560	--	--	Cellular Component: mitochondrion (GO:0005739);; Cellular Component: plastid (GO:0009536);;	--	--	Putative uncharacterized protein GN=VIT_18s0001g14850 OS=Vitis vinifera (Grape) PE=4 SV=1	gi|225457885|ref|XP_002279280.1| PREDICTED: hypothetical protein [Vitis vinifera]	Ricinus communis conserved hypothetical protein, mRNA
two_Unigene_BMK.18436	--	--	Biological Process: maturation of LSU-rRNA from tetracistronic rRNA transcript (SSU-rRNA, LSU-rRNA, 4.5S-rRNA, 5S-rRNA) (GO:0000488);; Biological Process: maturation of SSU-rRNA from tetracistronic rRNA transcript (SSU-rRNA, LSU-rRNA, 4.5S-rRNA, 5S-rRNA) (GO:0000489);; Molecular Function: RNA binding (GO:0003723);; Biological Process: RNA modification (GO:0009451);; Cellular Component: amyloplast…	--	sp|O67444|Y1464_AQUAE Uncharacterized RNA pseudouridine synthase aq_1464 OS=Aquifex aeolicus GN=aq_1464 PE=3 SV=1	Putative uncharacterized protein GN=VIT_13s0019g04740 OS=Vitis vinifera (Grape) PE=4 SV=1	gi|225448976|ref|XP_002270186.1| PREDICTED: hypothetical protein [Vitis vinifera]	Lycopersicon esculentum clone 133032R, mRNA sequence
one_Unigene_BMK.12627	--	--	Biological Process: regulation of transcription, DNA-dependent (GO:0006355);; Cellular Component: intracellular part (GO:0044424);;	--	sp|Q9XE58|SCL14_ARATH Scarecrow-like protein 14 OS=Arabidopsis thaliana GN=SCL14 PE=2 SV=2	GRAS family transcription factor GN=GRAS30 OS=Populus trichocarpa (Western balsam poplar) PE=4 SV=1	gi|225440386|ref|XP_002267055.1| PREDICTED: hypothetical protein [Vitis vinifera]	PREDICTED: Vitis vinifera hypothetical protein LOC100242700 (LOC100242700), mRNA
two_Unigene_BMK.26254	--	--	Cellular Component: Golgi apparatus (GO:0005794);; Biological Process: gravitropism (GO:0009630);; Biological Process: cellular metabolic process (GO:0044237);;	--	sp|B0F9L7|GOGC2_ARATH Golgin candidate 2 OS=Arabidopsis thaliana GN=GC2 PE=1 SV=1	Putative uncharacterized protein GN=VIT_17s0000g02510 OS=Vitis vinifera (Grape) PE=4 SV=1	gi|225456134|ref|XP_002278278.1| PREDICTED: hypothetical protein [Vitis vinifera]	PREDICTED: Vitis vinifera hypothetical protein LOC100266441 (LOC100266441), mRNA
one_Unigene_BMK.38248	--	--	Biological Process: sister chromatid cohesion (GO:0007062);; Biological Process: embryo sac development (GO:0009553);; Biological Process: embryo development (GO:0009790);;	K11268|7e-70|vvi:100249805|N-acetyltransferase [EC:2.3.1.-]	sp|Q8CIB9|ESCO2_MOUSE N-acetyltransferase ESCO2 OS=Mus musculus GN=Esco2 PE=2 SV=3	Putative uncharacterized protein GN=VIT_03s0091g00530 OS=Vitis vinifera (Grape) PE=4 SV=1	gi|225428940|ref|XP_002263529.1| PREDICTED: hypothetical protein [Vitis vinifera]	--
two_Unigene_BMK.21604	--	--	Molecular Function: protein binding (GO:0005515);; Cellular Component: nucleus (GO:0005634);; Biological Process: response to water deprivation (GO:0009414);; Biological Process: response to blue light (GO:0009637);; Biological Process: negative regulation of abscisic acid mediated signaling pathway (GO:0009788);; Biological Process: negative regulation of cell growth (GO:0030308);; Molecular Fun…	--	sp|P46668|ATHB6_ARATH Homeobox-leucine zipper protein ATHB-6 OS=Arabidopsis thaliana GN=ATHB-6 PE=1 SV=1	Putative uncharacterized protein GN=VIT_07s0191g00180 OS=Vitis vinifera (Grape) PE=3 SV=1	gi|297741835|emb|CBI33148.3| unnamed protein product [Vitis vinifera]	TSA: Lycoris longituba LlTF-HB-5 mRNA sequence
one_Unigene_BMK.13788	--	--	Molecular Function: catalytic activity (GO:0003824);; Biological Process: metabolic process (GO:0008152);; Cellular Component: plastid (GO:0009536);;	--	sp|Q1XDB4|YCF23_PORYE Uncharacterized protein ycf23 OS=Porphyra yezoensis GN=ycf23 PE=3 SV=1	Putative uncharacterized protein OS=Zea mays (Maize) PE=2 SV=1	gi|194701054|gb|ACF84611.1| unknown [Zea mays]	Zea mays full-length cDNA clone ZM_BFc0120O22 mRNA, complete cds
one_Unigene_BMK.8258	--	--	--	--	sp|Q6ZQP7|YV021_HUMAN Uncharacterized protein LOC284861 OS=Homo sapiens PE=2 SV=1	Putative uncharacterized protein GN=VIT_12s0028g03590 OS=Vitis vinifera (Grape) PE=4 SV=1	gi|225446374|ref|XP_002274155.1| PREDICTED: hypothetical protein [Vitis vinifera]	TSA: Panax ginseng strain Shi Zhu Shen contig00343.Pagi mRNA sequence
two_Unigene_BMK.24384	--	--	Molecular Function: transporter activity (GO:0005215);; Cellular Component: intracellular (GO:0005622);; Cellular Component: plasma membrane (GO:0005886);; Biological Process: transport (GO:0006810);;	--	sp|Q10137|SEC14_SCHPO Sec14 cytosolic factor OS=Schizosaccharomyces pombe GN=sec14 PE=2 SV=1	Phosphatidylinositol transporter, putative GN=RCOM_1448110 OS=Ricinus communis (Castor bean) PE=4 SV=1	gi|255543761|ref|XP_002512943.1| phosphatidylinositol transporter, putative [Ricinus communis]	Ricinus communis phosphatidylinositol transporter, putative, mRNA
two_Unigene_BMK.24287	--	--	--	--	sp|B0WQG0|ENOPH_CULQU Enolase-phosphatase E1 OS=Culex quinquefasciatus GN=CPIJ009638 PE=3 SV=1	Putative uncharacterized protein GN=VIT_08s0040g01370 OS=Vitis vinifera (Grape) PE=4 SV=1	gi|225440067|ref|XP_002282335.1| PREDICTED: hypothetical protein [Vitis vinifera]	Eremochloa zeylanica clone S95 microsatellite sequences
two_Unigene_BMK.1347	--	--	Molecular Function: protein binding (GO:0005515);;	--	sp|Q6DBN1|Y4845_ARATH BTB/POZ domain-containing protein At4g08455 OS=Arabidopsis thaliana GN=At4g08455 PE=1 SV=1	Predicted protein GN=POPTRDRAFT_801293 OS=Populus trichocarpa (Western balsam poplar) PE=4 SV=1	gi|224085012|ref|XP_002307463.1| predicted protein [Populus trichocarpa]	--
two_Unigene_BMK.4623	--	--	Molecular Function: transferase activity (GO:0016740);; Molecular Function: 1-aminocyclopropane-1-carboxylate synthase activity (GO:0016847);; Molecular Function: pyridoxal phosphate binding (GO:0030170);; Biological Process: 1-aminocyclopropane-1-carboxylate biosynthetic process (GO:0042218);;	--	sp|P31531|1A1C_SOYBN 1-aminocyclopropane-1-carboxylate synthase OS=Glycine max GN=ACS1 PE=2 SV=1	ACC synthase GN=ACCS2 OS=Nicotiana tabacum (Common tobacco) PE=2 SV=1	gi|2826771|emb|CAA67118.1| ACC synthase [Nicotiana tabacum]	Musa acuminata AAA Group clone GMACS12 1-aminocyclopropane-1-carboxylate synthase (Acs12) gene, complete cds
two_Unigene_BMK.22944	--	--	Cellular Component: mitochondrion (GO:0005739);; Cellular Component: Golgi apparatus (GO:0005794);; Biological Process: protein glycosylation (GO:0006486);; Cellular Component: integral to membrane (GO:0016021);; Molecular Function: galactosylxylosylprotein 3-beta-galactosyltransferase activity (GO:0047220);;	--	sp|Q8LEJ9|B3GT4_ARATH Probable beta-1,3-galactosyltransferase 4 OS=Arabidopsis thaliana GN=B3GALT4 PE=1 SV=1	Putative uncharacterized protein GN=VIT_19s0090g00560 OS=Vitis vinifera (Grape) PE=4 SV=1	gi|297737446|emb|CBI26647.3| unnamed protein product [Vitis vinifera]	TSA: Panax ginseng strain Shi Zhu Shen contig05468.Pagi mRNA sequence
two_Unigene_BMK.11066	--	--	Biological Process: RNA modification (GO:0009451);; Cellular Component: plastid (GO:0009536);;	--	sp|Q9FIB2|PP373_ARATH Putative pentatricopeptide repeat-containing protein At5g09950 OS=Arabidopsis thaliana GN=PCMP-H35 PE=3 SV=1	Putative uncharacterized protein GN=VITISV_024322 OS=Vitis vinifera (Grape) PE=4 SV=1	gi|296085026|emb|CBI28441.3| unnamed protein product [Vitis vinifera]	Vitis vinifera contig VV78X051844.3, whole genome shotgun sequence
one_Unigene_BMK.19898	--	--	Cellular Component: Golgi apparatus (GO:0005794);; Cellular Component: cytoplasmic membrane-bounded vesicle (GO:0016023);;	--	--	Putative uncharacterized protein GN=VIT_14s0060g01100 OS=Vitis vinifera (Grape) PE=4 SV=1	gi|296089782|emb|CBI39601.3| unnamed protein product [Vitis vinifera]	Solanum lycopersicum cDNA, clone: LEFL1020AF02, HTC in leaf
two_Unigene_BMK.12933	--	--	Cellular Component: membrane (GO:0016020);; Molecular Function: 7-dehydrocholesterol reductase activity (GO:0047598);; Biological Process: oxidation-reduction process (GO:0055114);;	K13120|2e-17|zma:100276017|protein FAM32A	sp|Q5R9E5|FA32A_PONAB Protein FAM32A OS=Pongo abelii GN=FAM32A PE=3 SV=1	Putative uncharacterized protein OS=Zea mays (Maize) PE=2 SV=1	gi|195645102|gb|ACG42019.1| hypothetical protein [Zea mays]	--
one_Unigene_BMK.8024	--	--	Molecular Function: iron ion binding (GO:0005506);; Molecular Function: oxidoreductase activity (GO:0016491);;	--	sp|Q9C9H7|RLP12_ARATH Receptor-like protein 12 OS=Arabidopsis thaliana GN=RLP12 PE=2 SV=1	Predicted protein GN=POPTRDRAFT_772543 OS=Populus trichocarpa (Western balsam poplar) PE=4 SV=1	gi|224121096|ref|XP_002318495.1| predicted protein [Populus trichocarpa]	--
one_Unigene_BMK.32299	--	--	Molecular Function: secondary active sulfate transmembrane transporter activity (GO:0008271);; Biological Process: sulfate transport (GO:0008272);; Cellular Component: integral to membrane (GO:0016021);; Biological Process: transmembrane transport (GO:0055085);;	--	sp|O04289|SUT32_ARATH Sulfate transporter 3.2 OS=Arabidopsis thaliana GN=SULTR3;2 PE=2 SV=1	Putative uncharacterized protein GN=VITISV_039695 OS=Vitis vinifera (Grape) PE=4 SV=1	gi|147802455|emb|CAN70402.1| hypothetical protein VITISV_039695 [Vitis vinifera]	--
one_Unigene_BMK.20281	--	--	Biological Process: response to heat (GO:0009408);; Biological Process: response to high light intensity (GO:0009644);; Biological Process: response to chitin (GO:0010200);; Biological Process: response to hydrogen peroxide (GO:0042542);; Biological Process: negative regulation of transcription, DNA-dependent (GO:0045892);;	--	sp|Q9T0D3|HFB2B_ARATH Heat stress transcription factor B-2b OS=Arabidopsis thaliana GN=HSFB2B PE=2 SV=1	Heat shock factor protein, putative GN=RCOM_1496640 OS=Ricinus communis (Castor bean) PE=3 SV=1	gi|255539503|ref|XP_002510816.1| Heat shock factor protein, putative [Ricinus communis]	Malus x domestica HSF domain class transcription factor (HSF4) mRNA, complete cds
two_Unigene_BMK.19045	--	--	Molecular Function: zinc ion binding (GO:0008270);;	--	sp|Q96PM5|ZN363_HUMAN RING finger and CHY zinc finger domain-containing protein 1 OS=Homo sapiens GN=RCHY1 PE=1 SV=1	F25A4.27 protein GN=F25A4.27 OS=Arabidopsis thaliana (Mouse-ear cress) PE=2 SV=1	gi|297734045|emb|CBI15292.3| unnamed protein product [Vitis vinifera]	Arabidopsis lyrata subsp. lyrata F14D16.3, mRNA
two_Unigene_BMK.27927	--	--	Biological Process: response to water deprivation (GO:0009414);;	--	sp|Q9LY05|EF106_ARATH Ethylene-responsive transcription factor ERF106 OS=Arabidopsis thaliana GN=ERF106 PE=2 SV=1	Ethylene response factor 4 GN=ERF4 OS=Solanum lycopersicum (Tomato) PE=2 SV=1	gi|28274834|gb|AAO34706.1| ethylene response factor 4 [Solanum lycopersicum]	Populus trichocarpa AP2/ERF domain-containing transcription factor (ERF7), mRNA
one_Unigene_BMK.9997	--	--	Molecular Function: protein binding (GO:0005515);; Cellular Component: vacuole (GO:0005773);; Cellular Component: cytosol (GO:0005829);; Biological Process: glycolysis (GO:0006096);; Biological Process: proteolysis (GO:0006508);; Biological Process: water transport (GO:0006833);; Biological Process: hyperosmotic response (GO:0006972);; Biological Process: Golgi organization (GO:0007030);; Molecul…	K01376|3e-22|ath:AT1G47128|[EC:3.4.22.-]	sp|P43297|RD21A_ARATH Cysteine proteinase RD21a OS=Arabidopsis thaliana GN=RD21A PE=1 SV=1	Cysteine proteinase GN=DC-CP2 OS=Dianthus caryophyllus (Carnation) PE=2 SV=1	gi|46401612|dbj|BAD16614.1| cysteine proteinase [Dianthus caryophyllus]	Capsicum annuum cysteine protease mRNA, partial sequence
one_Unigene_BMK.11370	--	--	Biological Process: metabolic process (GO:0008152);; Cellular Component: cytoplasmic membrane-bounded vesicle (GO:0016023);; Molecular Function: anthocyanidin 3-O-glucosyltransferase activity (GO:0047213);;	--	sp|Q9FIA0|CNGT2_ARATH Cytokinin-N-glucosyltransferase 2 OS=Arabidopsis thaliana GN=UGT76C2 PE=1 SV=1	UDP-glucose glucosyltransferase GN=GjUGT6 OS=Gardenia jasminoides PE=2 SV=1	gi|225449258|ref|XP_002280528.1| PREDICTED: hypothetical protein [Vitis vinifera]	TSA: Artemisia annua strain Artemis Contig17023.Aylt mRNA sequence
one_Unigene_BMK.10120	--	--	--	--	sp|P10978|POLX_TOBAC Retrovirus-related Pol polyprotein from transposon TNT 1-94 OS=Nicotiana tabacum PE=2 SV=1	Pol polyprotein GN=pol OS=Citrus paradisi (Grapefruit) PE=4 SV=1	gi|14586968|gb|AAK70406.1|AF369930_1 pol polyprotein [Citrus x paradisi]	--
one_Unigene_BMK.20619	--	--	--	--	sp|Q8CP18|DNAJ_STAES Chaperone protein dnaJ OS=Staphylococcus epidermidis (strain ATCC 12228) GN=dnaJ PE=3 SV=1	Putative uncharacterized protein GN=VIT_01s0010g03760 OS=Vitis vinifera (Grape) PE=4 SV=1	gi|224057750|ref|XP_002299311.1| predicted protein [Populus trichocarpa]	--
one_Unigene_BMK.21986	--	--	Cellular Component: plasma membrane (GO:0005886);; Molecular Function: oxidoreductase activity (GO:0016491);; Molecular Function: metal ion binding (GO:0046872);;	--	sp|Q9M1K5|ZDH13_ARATH Probable S-acyltransferase At3g56930 OS=Arabidopsis thaliana GN=At3g56930 PE=2 SV=1	Putative uncharacterized protein GN=VIT_08s0040g00380 OS=Vitis vinifera (Grape) PE=4 SV=1	gi|225440244|ref|XP_002283906.1| PREDICTED: hypothetical protein isoform 1 [Vitis vinifera]	Solanum lycopersicum strain Heinz 1706 chromosome 10 clone hba-88g8 map 10, complete sequence
one_Unigene_BMK.36593	--	--	Molecular Function: translation initiation factor activity (GO:0003743);; Molecular Function: GTPase activity (GO:0003924);; Molecular Function: GTP binding (GO:0005525);; Biological Process: GTP catabolic process (GO:0006184);; Biological Process: translational initiation (GO:0006413);; Cellular Component: chloroplast envelope (GO:0009941);;	K02519|1e-30|pop:POPTR_815829|translation initiation factor IF-2	sp|Q9SHI1|IF2C_ARATH Translation initiation factor IF-2, chloroplastic OS=Arabidopsis thaliana GN=At1g17220 PE=2 SV=1	Translation initiation factor IF-2 GN=VITISV_024584 OS=Vitis vinifera (Grape) PE=3 SV=1	gi|296082812|emb|CBI21817.3| unnamed protein product [Vitis vinifera]	TSA: Zea mays contig45297, mRNA sequence
two_Unigene_BMK.16122	--	--	Molecular Function: zinc ion transmembrane transporter activity (GO:0005385);; Biological Process: zinc ion transport (GO:0006829);; Cellular Component: integral to membrane (GO:0016021);; Molecular Function: oxidoreductase activity (GO:0016491);; Biological Process: transmembrane transport (GO:0055085);;	K14709|1e-154|vvi:100253257|solute carrier family 39 (zinc transporter), member 1/2/3	sp|Q94EG9|ZIP11_ARATH Zinc transporter 11 OS=Arabidopsis thaliana GN=ZIP11 PE=2 SV=1	Putative zinc transporter OS=Solanum lycopersicum (Tomato) PE=2 SV=1	gi|119214944|gb|ABL61268.1| putative zinc transporter [Solanum lycopersicum]	PREDICTED: Vitis vinifera hypothetical protein LOC100263533 (LOC100263533), mRNA
two_Unigene_BMK.23288	--	--	Cellular Component: Golgi apparatus (GO:0005794);; Biological Process: glucuronoxylan metabolic process (GO:0010413);; Biological Process: xylan biosynthetic process (GO:0045492);;	--	--	Predicted protein GN=POPTRDRAFT_825382 OS=Populus trichocarpa (Western balsam poplar) PE=4 SV=1	gi|224139262|ref|XP_002323026.1| predicted protein [Populus trichocarpa]	Lycopersicon esculentum clone 135057F, mRNA sequence
one_Unigene_BMK.14312	--	--	Biological Process: metabolic process (GO:0008152);; Molecular Function: transferase activity, transferring glycosyl groups (GO:0016757);;	--	sp|Q94A08|RFS2_ARATH Probable galactinol--sucrose galactosyltransferase 2 OS=Arabidopsis thaliana GN=RFS2 PE=2 SV=2	Predicted protein GN=POPTRDRAFT_575259 OS=Populus trichocarpa (Western balsam poplar) PE=4 SV=1	gi|224133736|ref|XP_002321648.1| predicted protein [Populus trichocarpa]	PREDICTED: Vitis vinifera hypothetical protein LOC100245094 (LOC100245094), mRNA
one_Unigene_BMK.11629	--	--	--	--	sp|Q94BP3|FAO4B_ARATH Long-chain-alcohol oxidase FAO4B OS=Arabidopsis thaliana GN=FAO4B PE=2 SV=2	Annotation was added to scaffolds in November 2011 Long chain fatty alcohol oxidase FAO1 (Fragment) GN=MTR_4g080880 OS=Medicago truncatula (Barrel medic) PE=4 SV=1	gi|297744176|emb|CBI37146.3| unnamed protein product [Vitis vinifera]	--
two_Unigene_BMK.5372	--	--	--	--	sp|Q9FXA4|PUB26_ARATH U-box domain-containing protein 26 OS=Arabidopsis thaliana GN=PUB26 PE=2 SV=1	Putative uncharacterized protein GN=VIT_03s0063g00180 OS=Vitis vinifera (Grape) PE=4 SV=1	gi|225428843|ref|XP_002285110.1| PREDICTED: hypothetical protein [Vitis vinifera]	--
one_Unigene_BMK.37885	--	--	Biological Process: phosphatidylinositol biosynthetic process (GO:0006661);;	--	--	Putative uncharacterized protein GN=RCOM_1333080 OS=Ricinus communis (Castor bean) PE=4 SV=1	gi|255561594|ref|XP_002521807.1| conserved hypothetical protein [Ricinus communis]	--
one_Unigene_BMK.36691	--	--	Molecular Function: calmodulin binding (GO:0005516);; Cellular Component: mitochondrion (GO:0005739);; Biological Process: auxin mediated signaling pathway (GO:0009734);;	K14488|3e-36|pop:POPTR_831672|SAUR family protein	sp|P32295|ARG7_VIGRR Indole-3-acetic acid-induced protein ARG7 OS=Vigna radiata var. radiata GN=ARG7 PE=2 SV=1	SAUR family protein GN=SAUR31 OS=Populus trichocarpa (Western balsam poplar) PE=4 SV=1	gi|224085816|ref|XP_002307708.1| SAUR family protein [Populus trichocarpa]	PREDICTED: Vitis vinifera hypothetical protein LOC100257133 (LOC100257133), mRNA
two_Unigene_BMK.7213	--	--	--	--	sp|A7XQ02|MLX56_MORAL Mulatexin OS=Morus alba PE=1 SV=2	R2r3-myb transcription factor, putative GN=RCOM_1591910 OS=Ricinus communis (Castor bean) PE=4 SV=1	gi|255538416|ref|XP_002510273.1| r2r3-myb transcription factor, putative [Ricinus communis]	Glycine max MYB transcription factor MYB124 (MYB124) mRNA, complete cds
two_Unigene_BMK.30794	--	--	Molecular Function: DNA binding (GO:0003677);; Molecular Function: sequence-specific DNA binding transcription factor activity (GO:0003700);; Cellular Component: nucleus (GO:0005634);; Biological Process: regulation of transcription, DNA-dependent (GO:0006355);; Biological Process: auxin mediated signaling pathway (GO:0009734);; Biological Process: determination of bilateral symmetry (GO:0009855)…	--	sp|Q9ZTX8|ARFF_ARATH Auxin response factor 6 OS=Arabidopsis thaliana GN=ARF6 PE=2 SV=2	Putative uncharacterized protein GN=VIT_10s0003g04100 OS=Vitis vinifera (Grape) PE=4 SV=1	gi|225443952|ref|XP_002279808.1| PREDICTED: hypothetical protein [Vitis vinifera]	TSA: Panax ginseng strain Shi Zhu Shen contig04134.Pagi mRNA sequence
two_Unigene_BMK.5870	--	--	--	--	--	Putative uncharacterized protein GN=RCOM_0566120 OS=Ricinus communis (Castor bean) PE=4 SV=1	gi|255579265|ref|XP_002530478.1| conserved hypothetical protein [Ricinus communis]	--
one_Unigene_BMK.1405	--	--	Molecular Function: transferase activity, transferring glycosyl groups (GO:0016757);;	--	sp|Q52KI8|SRRM1_MOUSE Serine/arginine repetitive matrix protein 1 OS=Mus musculus GN=Srrm1 PE=1 SV=1	Predicted protein GN=POPTRDRAFT_803263 OS=Populus trichocarpa (Western balsam poplar) PE=4 SV=1	gi|224101035|ref|XP_002312114.1| predicted protein [Populus trichocarpa]	Oryza sativa Japonica Group Os03g0269900 (Os03g0269900) mRNA, complete cds
one_Unigene_BMK.15064	--	--	Cellular Component: mitochondrion (GO:0005739);; Biological Process: leucine catabolic process (GO:0006552);; Molecular Function: electron carrier activity (GO:0009055);; Biological Process: chlorophyll catabolic process (GO:0015996);; Biological Process: methylglyoxal catabolic process to D-lactate (GO:0019243);;	K03521|1e-142|vvi:100256297|electron transfer flavoprotein beta subunit	sp|Q9LSW8|ETFB_ARATH Electron transfer flavoprotein subunit beta, mitochondrial OS=Arabidopsis thaliana GN=ETFB PE=1 SV=1	Putative uncharacterized protein GN=VIT_05s0049g00470 OS=Vitis vinifera (Grape) PE=4 SV=1	gi|225433053|ref|XP_002284752.1| PREDICTED: hypothetical protein [Vitis vinifera]	TSA: Panax ginseng strain Shi Zhu Shen contig05373.Pagi mRNA sequence
two_Unigene_BMK.32274	--	--	--	--	--	Putative retroelement pol polyprotein GN=F23H6.1 OS=Arabidopsis thaliana (Mouse-ear cress) PE=4 SV=1	gi|6466937|gb|AAF13073.1|AC011621_1 putative retroelement pol polyprotein [Arabidopsis thaliana]	--
two_Unigene_BMK.8733	--	--	Molecular Function: protein serine/threonine kinase activity (GO:0004674);; Molecular Function: non-membrane spanning protein tyrosine kinase activity (GO:0004715);; Molecular Function: ATP binding (GO:0005524);; Cellular Component: mitochondrion (GO:0005739);; Biological Process: protein phosphorylation (GO:0006468);;	--	sp|Q9LFP7|Y5158_ARATH Probable receptor-like protein kinase At5g15080 OS=Arabidopsis thaliana GN=At5g15080 PE=1 SV=1	Protein kinase OS=Glycine max (Soybean) PE=2 SV=1	gi|223452498|gb|ACM89576.1| protein kinase [Glycine max]	Vitis vinifera, whole genome shotgun sequence, contig VV78X215169.12, clone ENTAV 115
two_Unigene_BMK.30083	--	--	Molecular Function: carboxylesterase activity (GO:0004091);; Molecular Function: alpha-L-fucosidase activity (GO:0004560);; Biological Process: lipid metabolic process (GO:0006629);; Cellular Component: plant-type cell wall (GO:0009505);; Cellular Component: cytoplasmic membrane-bounded vesicle (GO:0016023);; Biological Process: glucosinolate biosynthetic process (GO:0019761);;	--	sp|Q9LIN2|GDL53_ARATH GDSL esterase/lipase At3g26430 OS=Arabidopsis thaliana GN=At3g26430 PE=2 SV=1	Putative uncharacterized protein GN=VIT_01s0137g00720 OS=Vitis vinifera (Grape) PE=4 SV=1	gi|225424649|ref|XP_002285512.1| PREDICTED: hypothetical protein [Vitis vinifera]	Arabidopsis lyrata subsp. lyrata GDSL-motif lipase/hydrolase family protein, mRNA
two_Unigene_BMK.10651	--	--	Biological Process: response to hypoxia (GO:0001666);; Cellular Component: cell wall (GO:0005618);; Biological Process: sucrose biosynthetic process (GO:0005986);; Molecular Function: sucrose synthase activity (GO:0016157);; Biological Process: galactolipid biosynthetic process (GO:0019375);; Biological Process: callose deposition in phloem sieve plate (GO:0080165);;	K00695|2e-74|ath:AT1G73370|sucrose synthase [EC:2.4.1.13]	sp|P49040|SUS1_ARATH Sucrose synthase 1 OS=Arabidopsis thaliana GN=SUS1 PE=2 SV=3	Sucrose synthase 6 GN=SUS6 OS=Arabidopsis thaliana (Mouse-ear cress) PE=4 SV=1	gi|15219457|ref|NP_177480.1| SUS6 (SUCROSE SYNTHASE 6); UDP-glycosyltransferase/ sucrose synthase [Arabidopsis thaliana]	Arabidopsis thaliana SUS6 (SUCROSE SYNTHASE 6); UDP-glycosyltransferase/ sucrose synthase (SUS6) mRNA, complete cds
one_Unigene_BMK.13613	--	--	Cellular Component: multivesicular body (GO:0005771);; Cellular Component: microsome (GO:0005792);; Biological Process: vacuolar transport (GO:0007034);; Cellular Component: retromer complex (GO:0030904);;	--	sp|Q9T091|VPS26_ARATH Vacuolar protein sorting-associated protein 26 OS=Arabidopsis thaliana GN=At4g27690 PE=2 SV=2	Putative uncharacterized protein Sb05g025140 GN=Sb05g025140 OS=Sorghum bicolor (Sorghum) PE=4 SV=1	gi|242071769|ref|XP_002451161.1| hypothetical protein SORBIDRAFT_05g025140 [Sorghum bicolor]	TSA: Panax ginseng strain Shi Zhu Shen contig04386.Pagi mRNA sequence
one_Unigene_BMK.4008	--	--	--	--	--	Putative uncharacterized protein GN=OsJ_34617 OS=Oryza sativa subsp. japonica (Rice) PE=4 SV=1	gi|222616325|gb|EEE52457.1| hypothetical protein OsJ_34617 [Oryza sativa Japonica Group]	--
one_Unigene_BMK.34496	--	--	Biological Process: protein peptidyl-prolyl isomerization (GO:0000413);; Molecular Function: peptidyl-prolyl cis-trans isomerase activity (GO:0003755);; Molecular Function: FK506 binding (GO:0005528);; Biological Process: protein folding (GO:0006457);; Cellular Component: chloroplast thylakoid membrane (GO:0009535);;	--	sp|Q9LDY5|FKBP5_ARATH Probable FKBP-type peptidyl-prolyl cis-trans isomerase 5, chloroplastic OS=Arabidopsis thaliana GN=At1g18170 PE=1 SV=1	Peptidyl-prolyl cis-trans isomerase OS=Zea mays (Maize) PE=2 SV=1	gi|226505570|ref|NP_001150378.1| FK506 binding protein [Zea mays]	Sorghum bicolor hypothetical protein, mRNA
two_Unigene_BMK.9451	--	--	Biological Process: vacuole organization (GO:0007033);; Cellular Component: chloroplast (GO:0009507);; Biological Process: response to abscisic acid stimulus (GO:0009737);; Biological Process: multidimensional cell growth (GO:0009825);; Biological Process: trichome morphogenesis (GO:0010090);;	--	sp|Q55DM1|LVSA_DICDI BEACH domain-containing protein lvsA OS=Dictyostelium discoideum GN=lvsA PE=4 SV=2	Predicted protein GN=POPTRDRAFT_643247 OS=Populus trichocarpa (Western balsam poplar) PE=4 SV=1	gi|224066342|ref|XP_002302086.1| predicted protein [Populus trichocarpa]	Arabidopsis lyrata subsp. lyrata hypothetical protein, mRNA
one_Unigene_BMK.12597	--	--	--	--	--	GDP-D-mannose pyrophosphorylase (Fragment) OS=Vitis vinifera (Grape) PE=2 SV=1	--	Brassica rapa subsp. pekinensis clone KBrB032C14, complete sequence
two_Unigene_BMK.29411	--	--	--	--	--	--	--	Populus trichocarpa bile acid:Na+ symporter family protein, mRNA
one_Unigene_BMK.24017	--	--	Cellular Component: vacuolar membrane (GO:0005774);; Cellular Component: plasma membrane (GO:0005886);; Cellular Component: chloroplast (GO:0009507);; Biological Process: response to wounding (GO:0009611);; Biological Process: response to mechanical stimulus (GO:0009612);; Biological Process: ethylene mediated signaling pathway (GO:0009873);; Biological Process: response to chitin (GO:0010200);; …	--	sp|Q96MB7|HARB1_HUMAN Putative nuclease HARBI1 OS=Homo sapiens GN=HARBI1 PE=1 SV=1	R111 OS=Coffea arabica (Arabian coffee) PE=2 SV=1	gi|86155935|gb|ABC86705.1| R111 [Coffea arabica]	Phyllostachys edulis cDNA clone: bphylf052l15, full insert sequence
two_Unigene_BMK.30482	--	--	Molecular Function: ubiquitin thiolesterase activity (GO:0004221);; Molecular Function: protein kinase activity (GO:0004672);; Molecular Function: ubiquitin-specific protease activity (GO:0004843);; Molecular Function: ATP binding (GO:0005524);; Cellular Component: cytosol (GO:0005829);; Biological Process: protein phosphorylation (GO:0006468);; Biological Process: ubiquitin-dependent protein cat…	K11836|0.0|pop:POPTR_582070|ubiquitin carboxyl-terminal hydrolase 5/13 [EC:3.1.2.15]	sp|Q8L6Y1|UBP14_ARATH Ubiquitin carboxyl-terminal hydrolase 14 OS=Arabidopsis thaliana GN=UBP14 PE=1 SV=1	Ubiquitin carboxyl-terminal hydrolase GN=VIT_19s0014g03920 OS=Vitis vinifera (Grape) PE=3 SV=1	gi|302143104|emb|CBI20399.3| unnamed protein product [Vitis vinifera]	Solanum lycopersicum cDNA, clone: LEFL1007CA08, HTC in leaf
two_Unigene_BMK.14379	--	--	Biological Process: signal transduction (GO:0007165);; Cellular Component: cytoplasmic membrane-bounded vesicle (GO:0016023);; Molecular Function: kinase activity (GO:0016301);; Biological Process: phosphorylation (GO:0016310);; Molecular Function: 2-alkenal reductase [NAD(P)] activity (GO:0032440);; Biological Process: oxidation-reduction process (GO:0055114);;	--	sp|Q42371|ERECT_ARATH LRR receptor-like serine/threonine-protein kinase ERECTA OS=Arabidopsis thaliana GN=ERECTA PE=1 SV=1	Receptor-like protein kinase OS=Medicago truncatula (Barrel medic) PE=4 SV=1	gi|255567588|ref|XP_002524773.1| serine-threonine protein kinase, plant-type, putative [Ricinus communis]	--
two_Unigene_BMK.18207	--	--	Molecular Function: damaged DNA binding (GO:0003684);; Molecular Function: ATP binding (GO:0005524);; Cellular Component: nucleus (GO:0005634);; Biological Process: mismatch repair (GO:0006298);; Molecular Function: mismatched DNA binding (GO:0030983);; Biological Process: maintenance of fidelity involved in DNA-dependent DNA replication (GO:0045005);;	K07456|5e-36|pop:POPTR_1075519|DNA mismatch repair protein MutS2	sp|P73625|MUTS2_SYNY3 MutS2 protein OS=Synechocystis sp. (strain ATCC 27184 / PCC 6803 / N-1) GN=mutSB PE=3 SV=1	Predicted protein GN=POPTRDRAFT_1075519 OS=Populus trichocarpa (Western balsam poplar) PE=3 SV=1	gi|224079239|ref|XP_002305805.1| predicted protein [Populus trichocarpa]	--
one_Unigene_BMK.37681	--	--	Biological Process: rRNA processing (GO:0006364);; Biological Process: tRNA metabolic process (GO:0006399);; Biological Process: aromatic amino acid family biosynthetic process (GO:0009073);; Cellular Component: chloroplast stroma (GO:0009570);; Biological Process: chloroplast organization (GO:0009658);; Biological Process: embryo development ending in seed dormancy (GO:0009793);; Cellular Compon…	--	sp|Q38732|DAG_ANTMA DAG protein, chloroplastic OS=Antirrhinum majus GN=DAG PE=2 SV=1	Putative uncharacterized protein Sb07g002970 GN=Sb07g002970 OS=Sorghum bicolor (Sorghum) PE=4 SV=1	gi|302143172|emb|CBI20467.3| unnamed protein product [Vitis vinifera]	Sorghum bicolor hypothetical protein, mRNA
one_Unigene_BMK.29656	--	--	Molecular Function: cysteine-type endopeptidase activity (GO:0004197);; Molecular Function: ubiquitin thiolesterase activity (GO:0004221);; Biological Process: ubiquitin-dependent protein catabolic process (GO:0006511);;	K11835|0.0|vvi:100259769|ubiquitin carboxyl-terminal hydrolase 4/11/15 [EC:3.1.2.15]	sp|Q9ZSB5|UBP10_ARATH Ubiquitin carboxyl-terminal hydrolase 10 OS=Arabidopsis thaliana GN=UBP10 PE=2 SV=2	Ubiquitin carboxyl-terminal hydrolase GN=VIT_02s0025g02760 OS=Vitis vinifera (Grape) PE=3 SV=1	gi|297742456|emb|CBI34605.3| unnamed protein product [Vitis vinifera]	Populus trichocarpa predicted protein, mRNA
two_Unigene_BMK.27772	--	--	--	K14012|3e-07|ath:AT4G15410|UBX domain-containing protein 1	sp|Q7Y175|UBAX1_ARATH UBA and UBX domain-containing protein At4g15410 OS=Arabidopsis thaliana GN=At4g15410 PE=2 SV=1	Putative uncharacterized protein OS=Glycine max (Soybean) PE=2 SV=1	gi|255645681|gb|ACU23334.1| unknown [Glycine max]	Lycopersicon esculentum clone 132915F, mRNA sequence
one_Unigene_BMK.20153	--	--	Biological Process: response to stimulus (GO:0050896);;	--	sp|Q9C690|BH122_ARATH Transcription factor bHLH122 OS=Arabidopsis thaliana GN=BHLH122 PE=1 SV=1	Predicted protein GN=POPTRDRAFT_554947 OS=Populus trichocarpa (Western balsam poplar) PE=4 SV=1	gi|224075772|ref|XP_002304761.1| predicted protein [Populus trichocarpa]	TSA: Cajanus cajan cultivar UPAS 120 contig20765.UPAS mRNA sequence
two_Unigene_BMK.18108	--	--	Biological Process: MAPK cascade (GO:0000165);; Biological Process: response to superoxide (GO:0000303);; Molecular Function: DNA binding (GO:0003677);; Molecular Function: sequence-specific DNA binding transcription factor activity (GO:0003700);; Cellular Component: intracellular (GO:0005622);; Biological Process: regulation of transcription, DNA-dependent (GO:0006355);; Biological Process: prot…	--	sp|O23116|EIL3_ARATH ETHYLENE INSENSITIVE 3-like 3 protein OS=Arabidopsis thaliana GN=EIL3 PE=1 SV=1	Putative uncharacterized protein GN=VIT_06s0004g01610 OS=Vitis vinifera (Grape) PE=4 SV=1	gi|225435538|ref|XP_002285571.1| PREDICTED: hypothetical protein [Vitis vinifera]	Petunia x hybrida EIL1 mRNA, complete cds
two_Unigene_BMK.740	--	--	Molecular Function: endonuclease activity (GO:0004519);; Cellular Component: plasmodesma (GO:0009506);; Biological Process: gene expression (GO:0010467);; Biological Process: RNA metabolic process (GO:0016070);;	--	sp|Q00416|SEN1_YEAST Helicase SEN1 OS=Saccharomyces cerevisiae GN=SEN1 PE=1 SV=2	Helicase sen1 GN=MTR_8g020390 OS=Medicago truncatula (Barrel medic) PE=4 SV=1	gi|147779903|emb|CAN65841.1| hypothetical protein VITISV_009619 [Vitis vinifera]	TSA: Panax ginseng strain Shi Zhu Shen contig08007.Pagi mRNA sequence
two_Unigene_BMK.27285	--	--	--	--	--	--	--	Pisum sativum chloroplast protein translocon component Tic40 precursor (Tic40) mRNA, complete cds; nuclear gene for chloroplast product
one_Unigene_BMK.14224	--	--	Cellular Component: nucleus (GO:0005634);; Cellular Component: plasmodesma (GO:0009506);; Molecular Function: transferase activity, transferring glycosyl groups (GO:0016757);;	--	sp|Q9ZQB9|CSLCC_ARATH Probable xyloglucan glycosyltransferase 12 OS=Arabidopsis thaliana GN=CSLC12 PE=1 SV=1	Putative uncharacterized protein GN=VIT_18s0001g08580 OS=Vitis vinifera (Grape) PE=4 SV=1	gi|225458916|ref|XP_002285486.1| PREDICTED: hypothetical protein [Vitis vinifera]	--
two_Unigene_BMK.31512	--	--	Molecular Function: binding (GO:0005488);; Biological Process: DNA metabolic process (GO:0006259);; Biological Process: response to DNA damage stimulus (GO:0006974);; Molecular Function: ligase activity (GO:0016874);;	--	--	Putative uncharacterized protein GN=VIT_14s0006g02190 OS=Vitis vinifera (Grape) PE=4 SV=1	gi|296087222|emb|CBI33596.3| unnamed protein product [Vitis vinifera]	Ricinus communis DNA ligase I, putative, mRNA
two_Unigene_BMK.27402	--	--	Molecular Function: DNA binding (GO:0003677);; Molecular Function: DNA-directed RNA polymerase activity (GO:0003899);; Biological Process: transcription, DNA-dependent (GO:0006351);; Molecular Function: ribonucleoside binding (GO:0032549);;	K03021|0.0|vvi:100264262|DNA-directed RNA polymerase III subunit RPC2 [EC:2.7.7.6]	sp|Q10233|RPC2_SCHPO DNA-directed RNA polymerase III subunit RPC2 OS=Schizosaccharomyces pombe GN=rpc2 PE=2 SV=1	DNA-directed RNA polymerase (Fragment) GN=POPTRDRAFT_900808 OS=Populus trichocarpa (Western balsam poplar) PE=3 SV=1	gi|225464023|ref|XP_002265454.1| PREDICTED: hypothetical protein [Vitis vinifera]	Populus trichocarpa predicted protein, mRNA
two_Unigene_BMK.8759	--	--	Biological Process: MAPK cascade (GO:0000165);; Biological Process: respiratory burst involved in defense response (GO:0002679);; Molecular Function: protein serine/threonine kinase activity (GO:0004674);; Molecular Function: phosphoprotein phosphatase activity (GO:0004721);; Molecular Function: receptor activity (GO:0004872);; Molecular Function: ATP binding (GO:0005524);; Cellular Component: mi…	--	sp|C0LGJ1|Y1743_ARATH Probable LRR receptor-like serine/threonine-protein kinase At1g74360 OS=Arabidopsis thaliana GN=At1g74360 PE=1 SV=1	Putative uncharacterized protein GN=VIT_17s0000g06710 OS=Vitis vinifera (Grape) PE=3 SV=1	gi|255547303|ref|XP_002514709.1| Brassinosteroid LRR receptor kinase precursor, putative [Ricinus communis]	Oryza sativa Japonica Group Os07g0597200 (Os07g0597200) mRNA, complete cds
one_Unigene_BMK.16695	--	--	Molecular Function: translation elongation factor activity (GO:0003746);; Molecular Function: GTPase activity (GO:0003924);; Molecular Function: GTP binding (GO:0005525);; Biological Process: GTP catabolic process (GO:0006184);; Biological Process: translational elongation (GO:0006414);;	K14536|3e-76|vvi:100248167|ribosome assembly protein 1 [EC:3.6.5.-]	sp|Q8C0D5|ETUD1_MOUSE Elongation factor Tu GTP-binding domain-containing protein 1 OS=Mus musculus GN=Eftud1 PE=2 SV=1	Putative uncharacterized protein GN=VIT_04s0044g01790 OS=Vitis vinifera (Grape) PE=4 SV=1	gi|225431663|ref|XP_002265210.1| PREDICTED: hypothetical protein isoform 1 [Vitis vinifera]	Solanum tuberosum chromosome 11 clone RH195J04, complete sequence
one_Unigene_BMK.3604	--	--	Molecular Function: magnesium ion binding (GO:0000287);; Molecular Function: isocitrate dehydrogenase (NAD+) activity (GO:0004449);; Molecular Function: ATP binding (GO:0005524);; Cellular Component: mitochondrion (GO:0005739);; Biological Process: tricarboxylic acid cycle (GO:0006099);; Biological Process: isocitrate metabolic process (GO:0006102);; Molecular Function: zinc ion binding (GO:00082…	K00030|6e-51|vvi:100263635|isocitrate dehydrogenase (NAD+) [EC:1.1.1.41]	sp|Q945K7|IDH5_ARATH Isocitrate dehydrogenase [NAD] catalytic subunit 5, mitochondrial OS=Arabidopsis thaliana GN=IDH5 PE=1 SV=1	Isocitrate dehydrogenases (Fragment) GN=NAD OS=Hyacinthus orientalis (Common hyacinth) PE=2 SV=1	gi|47026859|gb|AAT08655.1| isocitrate dehydrogenases [Hyacinthus orientalis]	TSA: Arachis duranensis DurSNP_c8226.Ardu mRNA sequence
two_Unigene_BMK.20410	--	--	Molecular Function: phosphoprotein phosphatase activity (GO:0004721);; Cellular Component: nucleus (GO:0005634);; Cellular Component: plasma membrane (GO:0005886);;	--	--	Predicted protein GN=POPTRDRAFT_758950 OS=Populus trichocarpa (Western balsam poplar) PE=4 SV=1	gi|225452059|ref|XP_002283944.1| PREDICTED: hypothetical protein [Vitis vinifera]	Solanum lycopersicum cDNA, clone: LEFL3103L23, HTC in root
one_Unigene_BMK.38119	--	--	Cellular Component: mitochondrion (GO:0005739);; Cellular Component: vacuolar membrane (GO:0005774);; Cellular Component: plasma membrane (GO:0005886);; Biological Process: response to nitrate (GO:0010167);; Biological Process: nitrate transport (GO:0015706);; Biological Process: cysteine biosynthetic process (GO:0019344);;	--	--	Predicted protein (Fragment) GN=POPTRDRAFT_707038 OS=Populus trichocarpa (Western balsam poplar) PE=4 SV=1	gi|224060265|ref|XP_002300113.1| predicted protein [Populus trichocarpa]	--
one_Unigene_BMK.21398	--	--	Molecular Function: GTPase activity (GO:0003924);; Molecular Function: structural constituent of cytoskeleton (GO:0005200);; Molecular Function: GTP binding (GO:0005525);; Cellular Component: cell wall (GO:0005618);; Cellular Component: cytosol (GO:0005829);; Cellular Component: microtubule (GO:0005874);; Cellular Component: plasma membrane (GO:0005886);; Biological Process: GTP catabolic process…	K07374|1e-81|rcu:RCOM_1361220|tubulin alpha	sp|P20363|TBA3_ARATH Tubulin alpha-3/alpha-5 chain OS=Arabidopsis thaliana GN=TUBA3 PE=2 SV=1	Alpha 1 tubulin (Fragment) OS=Cynodon dactylon (Bermuda grass) PE=2 SV=1	gi|49659780|gb|AAT68202.1| alpha 1 tubulin [Cynodon dactylon]	TSA: Artemisia annua strain Madagascar Contig831.Blt mRNA sequence
one_Unigene_BMK.10385	--	--	Molecular Function: DNA binding (GO:0003677);; Cellular Component: nucleus (GO:0005634);; Biological Process: regulation of cell size (GO:0008361);; Biological Process: trichome morphogenesis (GO:0010090);; Biological Process: negative regulation of cell growth (GO:0030308);; Biological Process: negative regulation of DNA endoreduplication (GO:0032876);;	--	sp|Q9C882|GTL1_ARATH Trihelix transcription factor GTL1 OS=Arabidopsis thaliana GN=GTL1 PE=1 SV=2	Predicted protein GN=POPTRDRAFT_1094730 OS=Populus trichocarpa (Western balsam poplar) PE=4 SV=1	gi|224115432|ref|XP_002317033.1| predicted protein [Populus trichocarpa]	Arabidopsis thaliana At1g33240 mRNA, complete cds
two_Unigene_BMK.3119	--	--	--	--	sp|Q9UQ35|SRRM2_HUMAN Serine/arginine repetitive matrix protein 2 OS=Homo sapiens GN=SRRM2 PE=1 SV=2	Putative uncharacterized protein GN=VIT_18s0001g12860 OS=Vitis vinifera (Grape) PE=4 SV=1	gi|147772112|emb|CAN64557.1| hypothetical protein VITISV_040161 [Vitis vinifera]	--
two_Unigene_BMK.29468	--	--	Cellular Component: plasma membrane (GO:0005886);; Molecular Function: zinc ion binding (GO:0008270);; Cellular Component: chloroplast (GO:0009507);; Biological Process: secondary cell wall biogenesis (GO:0009834);; Biological Process: xylem development (GO:0010089);; Biological Process: vegetative to reproductive phase transition of meristem (GO:0010228);; Biological Process: rhamnogalacturonan …	K10999|0.0|vvi:100248512|cellulose synthase A [EC:2.4.1.12]	sp|Q9SWW6|CESA7_ARATH Cellulose synthase A catalytic subunit 7 [UDP-forming] OS=Arabidopsis thaliana GN=CESA7 PE=1 SV=1	Cellulose synthase A GN=CesA3 OS=Eucalyptus camaldulensis (River red gum) PE=2 SV=1	gi|67003911|gb|AAY60845.1| cellulose synthase 3 [Eucalyptus grandis]	PREDICTED: Vitis vinifera hypothetical protein LOC100248512, transcript variant 1 (LOC100248512), mRNA
two_Unigene_BMK.20054	--	--	Biological Process: plant-type cell wall organization (GO:0009664);; Biological Process: regulation of meristem growth (GO:0010075);; Cellular Component: anchored to membrane (GO:0031225);; Biological Process: cell wall modification (GO:0042545);; Biological Process: anther development (GO:0048653);; Biological Process: response to other organism (GO:0051707);;	--	sp|P50699|TLPH_ARATH Thaumatin-like protein OS=Arabidopsis thaliana GN=At1g18250 PE=2 SV=2	Zeamatin, putative GN=RCOM_0446390 OS=Ricinus communis (Castor bean) PE=4 SV=1	gi|255587140|ref|XP_002534154.1| Zeamatin precursor, putative [Ricinus communis]	Vitis vinifera, whole genome shotgun sequence, contig VV78X173129.8, clone ENTAV 115
two_Unigene_BMK.21212	--	--	--	--	--	--	--	Arabidopsis lyrata clone 22 genomic sequence
two_Unigene_BMK.14109	--	--	--	--	sp|Q9SKQ4|PP167_ARATH Pentatricopeptide repeat-containing protein At2g21090 OS=Arabidopsis thaliana GN=PCMP-E48 PE=2 SV=1	Putative uncharacterized protein GN=VIT_03s0038g02080 OS=Vitis vinifera (Grape) PE=4 SV=1	gi|225427963|ref|XP_002277549.1| PREDICTED: hypothetical protein [Vitis vinifera]	--
two_Unigene_BMK.26123	--	--	Molecular Function: nucleotide binding (GO:0000166);; Molecular Function: protein kinase activity (GO:0004672);; Cellular Component: plasma membrane (GO:0005886);; Biological Process: phosphorylation (GO:0016310);;	--	sp|Q9SAH3|Y1887_ARATH Putative receptor-like protein kinase At1g80870 OS=Arabidopsis thaliana GN=At1g80870 PE=2 SV=1	Predicted protein GN=POPTRDRAFT_758009 OS=Populus trichocarpa (Western balsam poplar) PE=3 SV=1	gi|224072735|ref|XP_002303855.1| predicted protein [Populus trichocarpa]	Vitis vinifera contig VV78X131027.30, whole genome shotgun sequence
one_Unigene_BMK.6873	--	--	Molecular Function: fatty-acyl-CoA binding (GO:0000062);; Molecular Function: protein binding (GO:0005515);; Cellular Component: endoplasmic reticulum (GO:0005783);; Cellular Component: plasma membrane (GO:0005886);; Biological Process: lipid metabolic process (GO:0006629);; Biological Process: lipid transport (GO:0006869);; Biological Process: ER to Golgi vesicle-mediated transport (GO:0006888);…	--	sp|Q9SM23|ACBP1_ARATH Acyl-CoA-binding domain-containing protein 1 OS=Arabidopsis thaliana GN=ACBP1 PE=1 SV=2	Membrane acyl-CoA binding protein GN=ACBP OS=Agave americana (Century plant) PE=2 SV=1	gi|50726936|gb|AAT81164.1| membrane acyl-CoA binding protein [Agave americana]	--
two_Unigene_BMK.31038	--	--	Molecular Function: sequence-specific DNA binding transcription factor activity (GO:0003700);; Cellular Component: nucleus (GO:0005634);; Biological Process: regulation of transcription, DNA-dependent (GO:0006355);; Biological Process: cellular response to nitrogen starvation (GO:0006995);; Biological Process: cell adhesion (GO:0007155);; Biological Process: positive regulation of cell proliferat…	--	sp|Q9ZU11|ATB15_ARATH Homeobox-leucine zipper protein ATHB-15 OS=Arabidopsis thaliana GN=ATHB-15 PE=1 SV=1	Putative uncharacterized protein GN=VIT_09s0002g03740 OS=Vitis vinifera (Grape) PE=3 SV=1	gi|297743212|emb|CBI36079.3| unnamed protein product [Vitis vinifera]	PREDICTED: Vitis vinifera hypothetical protein LOC100260057, transcript variant 2 (LOC100260057), mRNA
one_Unigene_BMK.14301	--	--	--	--	--	Putative uncharacterized protein GN=VIT_06s0009g01050 OS=Vitis vinifera (Grape) PE=4 SV=1	--	--
two_Unigene_BMK.32959	--	--	Cellular Component: plasmodesma (GO:0009506);; Biological Process: detection of gravity (GO:0009590);; Biological Process: amyloplast organization (GO:0009660);; Cellular Component: plant-type vacuole membrane (GO:0009705);; Biological Process: negative gravitropism (GO:0009959);;	--	--	Putative uncharacterized protein GN=RCOM_0742540 OS=Ricinus communis (Castor bean) PE=4 SV=1	gi|255569112|ref|XP_002525525.1| conserved hypothetical protein [Ricinus communis]	Populus trichocarpa predicted protein, mRNA
one_Unigene_BMK.6770	--	--	Biological Process: butyrate metabolic process (GO:0019605);; Molecular Function: butyrate-CoA ligase activity (GO:0047760);;	--	sp|Q00594|ALKK_PSEOL Medium-chain-fatty-acid--CoA ligase OS=Pseudomonas oleovorans GN=alkK PE=3 SV=1	AMP dependent ligase, putative GN=RCOM_0762950 OS=Ricinus communis (Castor bean) PE=4 SV=1	gi|255570447|ref|XP_002526182.1| AMP dependent ligase, putative [Ricinus communis]	Oryza punctata clone OP__Ba0049E12, complete sequence
one_Unigene_BMK.5354	--	--	Molecular Function: protein binding (GO:0005515);; Biological Process: anthocyanin-containing compound biosynthetic process (GO:0009718);; Cellular Component: plastoglobule (GO:0010287);;	K09840|0.0|vvi:100252859|9-cis-epoxycarotenoid dioxygenase [EC:1.13.11.51]	sp|O49675|CCD4_ARATH Probable carotenoid cleavage dioxygenase 4, chloroplastic OS=Arabidopsis thaliana GN=CCD4 PE=1 SV=1	Putative uncharacterized protein GN=VIT_02s0087g00930 OS=Vitis vinifera (Grape) PE=4 SV=1	gi|225427587|ref|XP_002270161.1| PREDICTED: hypothetical protein [Vitis vinifera]	Oryza sativa Japonica Group Os02g0704000 (Os02g0704000) mRNA, complete cds
one_Unigene_BMK.20547	--	--	--	--	sp|Q9SX31|PERK9_ARATH Proline-rich receptor-like protein kinase PERK9 OS=Arabidopsis thaliana GN=PERK9 PE=2 SV=1	Putative uncharacterized protein GN=VITISV_026134 OS=Vitis vinifera (Grape) PE=4 SV=1	gi|147770239|emb|CAN73956.1| hypothetical protein VITISV_026134 [Vitis vinifera]	Vitis vinifera contig VV78X203840.2, whole genome shotgun sequence
one_Unigene_BMK.9943	--	--	--	--	sp|Q28FM1|RANB9_XENTR Ran-binding protein 9 OS=Xenopus tropicalis GN=ranbp9 PE=2 SV=1	Ran-binding protein GN=MTR_4g032800 OS=Medicago truncatula (Barrel medic) PE=4 SV=1	gi|255561642|ref|XP_002521831.1| conserved hypothetical protein [Ricinus communis]	Populus trichocarpa predicted protein, mRNA
two_Unigene_BMK.21472	--	--	Biological Process: cation transport (GO:0006812);; Molecular Function: cation transmembrane transporter activity (GO:0008324);; Cellular Component: integral to membrane (GO:0016021);; Biological Process: transmembrane transport (GO:0055085);;	--	sp|Q10PP8|MTP4_ORYSJ Metal tolerance protein 4 OS=Oryza sativa subsp. japonica GN=MTP4 PE=2 SV=1	Putative uncharacterized protein GN=VIT_08s0007g06760 OS=Vitis vinifera (Grape) PE=4 SV=1	gi|225441503|ref|XP_002275885.1| PREDICTED: hypothetical protein [Vitis vinifera]	Brassica rapa subsp. pekinensis clone KBrB070L01, complete sequence
one_Unigene_BMK.27117	--	--	Molecular Function: rDNA binding (GO:0000182);; Molecular Function: translation initiation factor activity (GO:0003743);; Biological Process: DNA-dependent transcription, initiation (GO:0006352);; Biological Process: regulation of transcription, DNA-dependent (GO:0006355);; Biological Process: translational initiation (GO:0006413);; Molecular Function: zinc ion binding (GO:0008270);; Cellular Com…	--	sp|Q54FD6|TF2B_DICDI Transcription initiation factor IIB OS=Dictyostelium discoideum GN=gtf2b PE=3 SV=1	BAC19.3 OS=Solanum lycopersicum (Tomato) PE=4 SV=1	gi|9858771|gb|AAG01118.1|AF273333_3 BAC19.3 [Solanum lycopersicum]	Capsicum annuum transcription factor IIB (TF) mRNA, complete cds
two_Unigene_BMK.23211	--	--	--	--	--	Putative uncharacterized protein GN=VITISV_009459 OS=Vitis vinifera (Grape) PE=4 SV=1	gi|147818710|emb|CAN65039.1| hypothetical protein VITISV_009459 [Vitis vinifera]	Arabidopsis thaliana unknown protein (AT1G69360) mRNA, complete cds
one_Unigene_BMK.6463	--	--	Molecular Function: nucleic acid binding (GO:0003676);; Molecular Function: ATP binding (GO:0005524);; Cellular Component: peroxisome (GO:0005777);; Molecular Function: ATP-dependent helicase activity (GO:0008026);; Cellular Component: plastid (GO:0009536);;	K11594|5e-16|pop:POPTR_576413|ATP-dependent RNA helicase [EC:3.6.4.13]	sp|Q6Z4K6|RH52B_ORYSJ DEAD-box ATP-dependent RNA helicase 52B OS=Oryza sativa subsp. japonica GN=PL10B PE=2 SV=1	Predicted protein GN=POPTRDRAFT_576413 OS=Populus trichocarpa (Western balsam poplar) PE=4 SV=1	gi|224139932|ref|XP_002323346.1| predicted protein [Populus trichocarpa]	Scutellaria baicalensis DEAD box ATP-dependent RNA helicase mRNA, complete cds
one_Unigene_BMK.31639	--	--	Molecular Function: phospholipase D activity (GO:0004630);; Biological Process: membrane lipid metabolic process (GO:0006643);;	--	sp|Q43007|PLDA1_ORYSJ Phospholipase D alpha 1 OS=Oryza sativa subsp. japonica GN=PLD1 PE=1 SV=2	Phospholipase D GN=VITISV_014670 OS=Vitis vinifera (Grape) PE=3 SV=1	gi|147797821|emb|CAN76339.1| hypothetical protein VITISV_014670 [Vitis vinifera]	Oryza sativa Japonica Group Os06g0604400 (Os06g0604400) mRNA, complete cds
one_Unigene_BMK.33150	--	--	--	--	--	NBS-LRR type resistance protein OS=Beta vulgaris (Sugar beet) PE=2 SV=1	gi|116560876|gb|ABJ99601.1| NBS-LRR type resistance protein [Beta vulgaris]	--
two_Unigene_BMK.21740	--	--	Molecular Function: GTPase activity (GO:0003924);; Molecular Function: phospholipase activity (GO:0004620);; Molecular Function: triglyceride lipase activity (GO:0004806);; Molecular Function: ATP binding (GO:0005524);; Molecular Function: GTP binding (GO:0005525);; Cellular Component: extracellular space (GO:0005615);; Cellular Component: nucleus (GO:0005634);; Cellular Component: mitochondrial …	--	sp|Q9C5J9|Y5483_ARATH Uncharacterized GTP-binding protein At5g64813 OS=Arabidopsis thaliana GN=At5g64813 PE=1 SV=1	GTP-binding protein yptv3, putative GN=RCOM_0425560 OS=Ricinus communis (Castor bean) PE=4 SV=1	gi|255585889|ref|XP_002533618.1| GTP-binding protein yptv3, putative [Ricinus communis]	TSA: Arachis hypogaea CL2052Contig1.Arhy mRNA sequence
one_Unigene_BMK.29347	--	--	Molecular Function: phosphatidylcholine 1-acylhydrolase activity (GO:0008970);; Cellular Component: plasmodesma (GO:0009506);; Biological Process: detection of gravity (GO:0009590);; Biological Process: amyloplast organization (GO:0009660);; Cellular Component: plant-type vacuole membrane (GO:0009705);; Biological Process: negative gravitropism (GO:0009959);;	--	sp|Q8NEL9|DDHD1_HUMAN Phospholipase DDHD1 OS=Homo sapiens GN=DDHD1 PE=2 SV=2	Putative uncharacterized protein GN=RCOM_0742540 OS=Ricinus communis (Castor bean) PE=4 SV=1	gi|225460119|ref|XP_002275612.1| PREDICTED: hypothetical protein [Vitis vinifera]	Ricinus communis conserved hypothetical protein, mRNA
two_Unigene_BMK.28241	--	--	Molecular Function: protein serine/threonine kinase activity (GO:0004674);; Molecular Function: ATP binding (GO:0005524);; Cellular Component: plasma membrane (GO:0005886);; Biological Process: protein autophosphorylation (GO:0046777);;	--	sp|Q6NKZ9|Y4345_ARATH Probable receptor-like serine/threonine-protein kinase At4g34500 OS=Arabidopsis thaliana GN=At4g34500 PE=2 SV=1	Putative uncharacterized protein GN=VIT_03s0063g02510 OS=Vitis vinifera (Grape) PE=3 SV=1	gi|297741453|emb|CBI32584.3| unnamed protein product [Vitis vinifera]	Ricinus communis Serine/threonine-protein kinase PBS1, putative, mRNA
two_Unigene_BMK.25051	--	--	Biological Process: response to oxidative stress (GO:0006979);; Cellular Component: plasmodesma (GO:0009506);; Biological Process: raffinose catabolic process (GO:0034484);; Molecular Function: galactinol-raffinose galactosyltransferase activity (GO:0047268);; Molecular Function: galactinol-sucrose galactosyltransferase activity (GO:0047274);; Molecular Function: raffinose alpha-galactosidase act…	--	sp|Q94A08|RFS2_ARATH Probable galactinol--sucrose galactosyltransferase 2 OS=Arabidopsis thaliana GN=RFS2 PE=2 SV=2	Predicted protein GN=POPTRDRAFT_560522 OS=Populus trichocarpa (Western balsam poplar) PE=4 SV=1	gi|224090230|ref|XP_002308957.1| predicted protein [Populus trichocarpa]	Vitis vinifera, whole genome shotgun sequence, contig VV78X145495.16, clone ENTAV 115
one_Unigene_BMK.15591	--	--	Biological Process: cellular protein modification process (GO:0006464);; Biological Process: phosphate-containing compound metabolic process (GO:0006796);; Molecular Function: transferase activity (GO:0016740);; Cellular Component: cell part (GO:0044464);;	--	sp|Q9SL76|P2C19_ARATH Protein phosphatase 2C and cyclic nucleotide-binding/kinase domain-containing protein OS=Arabidopsis thaliana GN=At2g20050 PE=1 SV=2	Putative cyclic nucleotide-dependent hybrid protein phosphatase 2C/protein kinase isoform A variant 1 OS=Nicotiana tabacum (Common tobacco) PE=2 SV=1	gi|167989427|gb|ACA13523.1| putative cyclic nucleotide-dependent hybrid protein phosphatase 2C/protein kinase isoform A variant 1 [Nicotiana tabacum]	--
two_Unigene_BMK.7017	--	--	--	--	sp|Q9XIL9|PLRX3_ARATH Pollen-specific leucine-rich repeat extensin-like protein 3 OS=Arabidopsis thaliana GN=PEX3 PE=2 SV=1	Predicted protein (Fragment) GN=POPTRDRAFT_200888 OS=Populus trichocarpa (Western balsam poplar) PE=4 SV=1	gi|224103237|ref|XP_002312978.1| predicted protein [Populus trichocarpa]	--
two_Unigene_BMK.17354	--	--	Biological Process: DNA catabolic process, exonucleolytic (GO:0000738);; Molecular Function: exonuclease activity (GO:0004527);; Cellular Component: mitochondrion (GO:0005739);; Cellular Component: plastid (GO:0009536);; Molecular Function: transferase activity (GO:0016740);;	--	sp|Q895K2|DPO3_CLOTE DNA polymerase III polC-type OS=Clostridium tetani GN=polC PE=3 SV=1	Putative uncharacterized protein GN=VITISV_042394 OS=Vitis vinifera (Grape) PE=4 SV=1	gi|147814790|emb|CAN74413.1| hypothetical protein VITISV_042394 [Vitis vinifera]	--
two_Unigene_BMK.10135	--	--	Molecular Function: actin binding (GO:0003779);; Biological Process: metabolic process (GO:0008152);; Biological Process: actin cytoskeleton organization (GO:0030036);; Biological Process: response to stimulus (GO:0050896);;	--	sp|O48682|FH4_ARATH Formin-like protein 4 OS=Arabidopsis thaliana GN=FH4 PE=1 SV=2	Putative uncharacterized protein GN=VIT_01s0026g00950 OS=Vitis vinifera (Grape) PE=4 SV=1	gi|297845458|ref|XP_002890610.1| hypothetical protein ARALYDRAFT_313260 [Arabidopsis lyrata subsp. lyrata]	Populus trichocarpa clone Pop1-93A21, complete sequence
one_Unigene_BMK.15500	--	--	Cellular Component: cytosol (GO:0005829);;	--	sp|Q9CR41|HYPK_MOUSE Huntingtin-interacting protein K OS=Mus musculus GN=Hypk PE=2 SV=2	Huntingtin-interacting protein K OS=Medicago truncatula (Barrel medic) PE=4 SV=1	gi|124359935|gb|ABN07951.1| hypothetical protein MtrDRAFT_AC152185g3v2 [Medicago truncatula]	Soybean clone JCVI-FLGm-9O4 unknown mRNA
one_Unigene_BMK.31966	--	--	--	--	--	Predicted protein GN=POPTRDRAFT_796520 OS=Populus trichocarpa (Western balsam poplar) PE=4 SV=1	gi|224138272|ref|XP_002326561.1| predicted protein [Populus trichocarpa]	--
two_Unigene_BMK.9589	--	--	Cellular Component: plasma membrane (GO:0005886);; Biological Process: drug transmembrane transport (GO:0006855);; Cellular Component: chloroplast (GO:0009507);; Biological Process: response to wounding (GO:0009611);; Molecular Function: drug transmembrane transporter activity (GO:0015238);; Molecular Function: antiporter activity (GO:0015297);; Biological Process: cadmium ion transport (GO:00156…	--	sp|Q8RWF5|MATE9_ARATH MATE efflux family protein 9 OS=Arabidopsis thaliana GN=DTXL5 PE=2 SV=1	Predicted protein GN=POPTRDRAFT_579414 OS=Populus trichocarpa (Western balsam poplar) PE=4 SV=1	gi|224102703|ref|XP_002334148.1| predicted protein [Populus trichocarpa]	Populus trichocarpa predicted protein, mRNA
two_Unigene_BMK.18661	--	--	Molecular Function: metal ion binding (GO:0046872);;	--	--	Putative uncharacterized protein GN=VITISV_009874 OS=Vitis vinifera (Grape) PE=4 SV=1	gi|147819271|emb|CAN71231.1| hypothetical protein VITISV_009874 [Vitis vinifera]	--
two_Unigene_BMK.21626	--	--	Cellular Component: plasmodesma (GO:0009506);;	--	--	Putative uncharacterized protein GN=RCOM_1405990 OS=Ricinus communis (Castor bean) PE=4 SV=1	gi|255574990|ref|XP_002528401.1| conserved hypothetical protein [Ricinus communis]	Arabidopsis thaliana unknown protein (AT4G30790) mRNA, complete cds
one_Unigene_BMK.36328	--	--	Molecular Function: ATP binding (GO:0005524);; Cellular Component: nucleus (GO:0005634);; Cellular Component: mitochondrion (GO:0005739);; Biological Process: protein folding (GO:0006457);; Biological Process: response to heat (GO:0009408);; Biological Process: response to cold (GO:0009409);; Cellular Component: chloroplast stroma (GO:0009570);; Cellular Component: thylakoid (GO:0009579);; Cellul…	--	sp|Q02028|HSP7S_PEA Stromal 70 kDa heat shock-related protein, chloroplastic OS=Pisum sativum GN=HSP70 PE=2 SV=1	Putative heat shock protein 70 (Fragment) GN=hsp70 OS=Semiaquilegia adoxoides PE=3 SV=1	gi|77455543|gb|ABA86578.1| putative heat shock protein 70 [Semiaquilegia adoxoides]	Pennisetum glaucum chloroplast heat shock protein 70 mRNA, complete cds; nuclear gene for chloroplast product
one_Unigene_BMK.19221	--	--	Molecular Function: oxidoreductase activity (GO:0016491);; Molecular Function: transition metal ion binding (GO:0046914);; Biological Process: oxidation-reduction process (GO:0055114);;	--	sp|P43935|Y077_HAEIN Uncharacterized protein HI_0077 OS=Haemophilus influenzae (strain ATCC 51907 / DSM 11121 / KW20 / Rd) GN=HI_0077 PE=4 SV=1	Predicted protein GN=POPTRDRAFT_833890 OS=Populus trichocarpa (Western balsam poplar) PE=4 SV=1	gi|224113181|ref|XP_002316417.1| predicted protein [Populus trichocarpa]	TSA: Panax ginseng strain Shi Zhu Shen contig08807.Pagi mRNA sequence
two_Unigene_BMK.17902	--	--	Molecular Function: nucleotide binding (GO:0000166);; Cellular Component: peroxisome (GO:0005777);; Molecular Function: oxidoreductase activity (GO:0016491);;	--	sp|P51831|FABG_BACSU 3-oxoacyl-[acyl-carrier-protein] reductase OS=Bacillus subtilis GN=fabG PE=3 SV=3	Putative uncharacterized protein GN=VIT_14s0068g01760 OS=Vitis vinifera (Grape) PE=4 SV=1	gi|225451491|ref|XP_002271350.1| PREDICTED: hypothetical protein [Vitis vinifera]	TSA: Panax ginseng strain Shi Zhu Shen contig15232.Pagi mRNA sequence
two_Unigene_BMK.15102	--	--	Molecular Function: protein kinase activity (GO:0004672);; Biological Process: cellular process (GO:0009987);;	--	sp|O81832|Y4729_ARATH G-type lectin S-receptor-like serine/threonine-protein kinase At4g27290 OS=Arabidopsis thaliana GN=At4g27290 PE=2 SV=3	Putative uncharacterized protein GN=VITISV_033399 OS=Vitis vinifera (Grape) PE=4 SV=1	gi|147856585|emb|CAN80325.1| hypothetical protein VITISV_033399 [Vitis vinifera]	--
one_Unigene_BMK.25098	--	--	Biological Process: nuclear-transcribed mRNA catabolic process (GO:0000956);; Molecular Function: transcription coactivator activity (GO:0003713);; Molecular Function: protein binding (GO:0005515);; Cellular Component: nucleus (GO:0005634);; Biological Process: methylation-dependent chromatin silencing (GO:0006346);; Biological Process: RNA processing (GO:0006396);; Biological Process: positive r…	K11314|0.0|vvi:100254619|transcriptional adapter 2-alpha	sp|Q75LL6|TADA2_ORYSJ Transcriptional adapter ADA2 OS=Oryza sativa subsp. japonica GN=ADA2 PE=2 SV=2	Putative uncharacterized protein GN=VIT_12s0057g00920 OS=Vitis vinifera (Grape) PE=4 SV=1	gi|147811776|emb|CAN61657.1| hypothetical protein VITISV_017127 [Vitis vinifera]	Solanum lycopersicum cDNA, clone: LEFL1070AG09, HTC in leaf
one_Unigene_BMK.17162	--	--	Molecular Function: polygalacturonase activity (GO:0004650);; Cellular Component: extracellular region (GO:0005576);; Cellular Component: mitochondrion (GO:0005739);; Biological Process: cellular cell wall organization (GO:0007047);; Biological Process: organ morphogenesis (GO:0009887);; Biological Process: tissue development (GO:0009888);; Biological Process: glucuronoxylan metabolic process (GO…	--	sp|Q94AJ5|PGLR5_ARATH Probable polygalacturonase At1g80170 OS=Arabidopsis thaliana GN=At1g80170 PE=2 SV=1	Predicted protein GN=POPTRDRAFT_888210 OS=Populus trichocarpa (Western balsam poplar) PE=3 SV=1	gi|224115662|ref|XP_002317091.1| predicted protein [Populus trichocarpa]	TSA: Cajanus cajan cultivar Asha contig15762.Asha mRNA sequence
one_Unigene_BMK.21142	--	--	Molecular Function: binding (GO:0005488);; Cellular Component: chloroplast part (GO:0044434);;	--	sp|P19682|ROC3_NICSY 28 kDa ribonucleoprotein, chloroplastic OS=Nicotiana sylvestris PE=1 SV=1	Predicted protein GN=POPTRDRAFT_1068992 OS=Populus trichocarpa (Western balsam poplar) PE=2 SV=1	gi|133246|sp|P19682.1|ROC3_NICSY RecName: Full=28 kDa ribonucleoprotein, chloroplastic; Short=28RNP; Flags: Precursor	TSA: Artemisia annua strain Uganda Contig5125.Ulm mRNA sequence
two_Unigene_BMK.20702	--	--	Biological Process: cytokinin mediated signaling pathway (GO:0009736);; Biological Process: glucuronoxylan metabolic process (GO:0010413);; Biological Process: xylan biosynthetic process (GO:0045492);;	--	--	Putative uncharacterized protein GN=RCOM_1509760 OS=Ricinus communis (Castor bean) PE=4 SV=1	gi|297733740|emb|CBI14987.3| unnamed protein product [Vitis vinifera]	Ricinus communis conserved hypothetical protein, mRNA
one_Unigene_BMK.36723	--	--	Cellular Component: cell wall (GO:0005618);; Cellular Component: vacuole (GO:0005773);; Cellular Component: cytosol (GO:0005829);; Cellular Component: cytoplasmic membrane-bounded vesicle (GO:0016023);;	--	--	Putative uncharacterized protein OS=Solanum tuberosum (Potato) PE=2 SV=1	gi|81076617|gb|ABB55396.1| unknown [Solanum tuberosum]	--
two_Unigene_BMK.35	--	--	--	K09840|3e-14|rcu:RCOM_0867890|9-cis-epoxycarotenoid dioxygenase [EC:1.13.11.51]	sp|Q84ZL0|FH5_ORYSJ Formin-like protein 5 OS=Oryza sativa subsp. japonica GN=FH5 PE=2 SV=2	Carotenoid cleavage dioxygenase 4 GN=CCD4 OS=Rosa damascena (Damask rose) PE=2 SV=1	gi|164551334|gb|ABY60886.1| carotenoid cleavage dioxygenase 4 [Rosa x damascena]	--
one_Unigene_BMK.10416	--	--	Molecular Function: protein binding (GO:0005515);; Cellular Component: endoplasmic reticulum (GO:0005783);; Cellular Component: cytosol (GO:0005829);; Biological Process: ER to Golgi vesicle-mediated transport (GO:0006888);; Molecular Function: oxysterol binding (GO:0008142);; Biological Process: steroid metabolic process (GO:0008202);; Biological Process: double fertilization forming a zygote an…	--	sp|Q93Y40|ORP3C_ARATH Oxysterol-binding protein-related protein 3C OS=Arabidopsis thaliana GN=ORP3C PE=2 SV=1	Putative uncharacterized protein GN=VIT_06s0004g04930 OS=Vitis vinifera (Grape) PE=3 SV=1	gi|225434911|ref|XP_002283434.1| PREDICTED: similar to oxysterol-binding family protein [Vitis vinifera]	Soybean clone JCVI-FLGm-24B13 unknown mRNA
two_Unigene_BMK.8944	--	--	Molecular Function: ATP binding (GO:0005524);; Biological Process: ATP catabolic process (GO:0006200);; Cellular Component: membrane (GO:0016020);; Molecular Function: ATPase activity (GO:0016887);;	--	sp|Q5W274|PDR3_TOBAC Pleiotropic drug resistance protein 3 OS=Nicotiana tabacum GN=PDR3 PE=2 SV=1	Putative uncharacterized protein GN=VITISV_037751 OS=Vitis vinifera (Grape) PE=4 SV=1	gi|147780242|emb|CAN65735.1| hypothetical protein VITISV_037751 [Vitis vinifera]	Vitis vinifera contig VV78X127711.9, whole genome shotgun sequence
two_Unigene_BMK.20774	--	--	Cellular Component: intracellular (GO:0005622);; Biological Process: protein targeting to membrane (GO:0006612);; Molecular Function: mannose-1-phosphate guanylyltransferase (GDP) activity (GO:0008928);; Biological Process: response to heat (GO:0009408);; Biological Process: response to water deprivation (GO:0009414);; Biological Process: response to wounding (GO:0009611);; Biological Process: ja…	K14190|8e-76|vvi:100253859|GDP-L-galactose phosphorylase [EC:2.7.7.69]	sp|Q8RWE8|GGAP1_ARATH GDP-L-galactose phosphorylase 1 OS=Arabidopsis thaliana GN=VTC2 PE=1 SV=1	Putative uncharacterized protein GN=VIT_19s0090g01000 OS=Vitis vinifera (Grape) PE=4 SV=1	gi|297737479|emb|CBI26680.3| unnamed protein product [Vitis vinifera]	Actinidia deliciosa cultivar qinmei GDP-L-galactose phosphorylase (GGP) mRNA, complete cds
one_Unigene_BMK.12520	--	--	Cellular Component: cytosol (GO:0005829);; Cellular Component: plasma membrane (GO:0005886);; Biological Process: ubiquitin-dependent protein catabolic process (GO:0006511);; Biological Process: ethylene biosynthetic process (GO:0009693);; Biological Process: response to auxin stimulus (GO:0009733);; Biological Process: embryo development (GO:0009790);; Biological Process: protein neddylation (GO…	--	sp|P0C031|RUB2_ORYSJ Ubiquitin-NEDD8-like protein RUB2 OS=Oryza sativa subsp. japonica GN=RUB2 PE=2 SV=2	Ubiquitin, putative GN=RCOM_1574840 OS=Ricinus communis (Castor bean) PE=4 SV=1	gi|255544634|ref|XP_002513378.1| ubiquitin, putative [Ricinus communis]	Solanum lycopersicum cDNA, clone: LEFL3134B02, HTC in root
two_Unigene_BMK.33818	--	--	--	--	sp|O94317|YH5D_SCHPO Uncharacterized serine-rich protein C215.13 OS=Schizosaccharomyces pombe GN=SPBC215.13 PE=1 SV=1	Ubiquitin family protein (Fragment) OS=Vernicia fordii (Tung) PE=2 SV=1	gi|151944572|gb|EDN62850.1| a-agglutinin anchorage subunit [Saccharomyces cerevisiae YJM789]	--
two_Unigene_BMK.312	--	--	Molecular Function: protein serine/threonine kinase activity (GO:0004674);; Molecular Function: protein serine/threonine/tyrosine kinase activity (GO:0004712);; Molecular Function: ATP binding (GO:0005524);; Biological Process: protein phosphorylation (GO:0006468);; Biological Process: response to oxidative stress (GO:0006979);; Biological Process: embryo sac egg cell differentiation (GO:0009560)…	--	sp|P36616|DSK1_SCHPO Protein kinase dsk1 OS=Schizosaccharomyces pombe GN=dsk1 PE=2 SV=2	Putative serine/arginine (SR) protein kinase protein OS=Ipomoea trifida (Morning glory) PE=3 SV=1	gi|45935137|gb|AAS79595.1| putative serine/arginine (SR) protein kinase protein [Ipomoea trifida]	Populus trichocarpa predicted protein, mRNA
one_Unigene_BMK.9803	--	--	Biological Process: cell adhesion (GO:0007155);; Biological Process: response to auxin stimulus (GO:0009733);; Biological Process: trichome morphogenesis (GO:0010090);; Molecular Function: protein homodimerization activity (GO:0042803);; Biological Process: actin nucleation (GO:0045010);; Biological Process: root hair cell differentiation (GO:0048765);; Biological Process: cell wall organization …	--	--	Putative uncharacterized protein GN=VIT_06s0009g03450 OS=Vitis vinifera (Grape) PE=4 SV=1	gi|255580133|ref|XP_002530898.1| transcription factor, putative [Ricinus communis]	Ricinus communis transcription factor, putative, mRNA
one_Unigene_BMK.21242	--	--	--	--	--	Putative uncharacterized protein GN=MTR_2g063280 OS=Medicago truncatula (Barrel medic) PE=4 SV=1	gi|297833664|ref|XP_002884714.1| predicted protein [Arabidopsis lyrata subsp. lyrata]	--
one_Unigene_BMK.15267	--	--	Biological Process: cell morphogenesis (GO:0000902);; Molecular Function: GTPase activity (GO:0003924);; Molecular Function: GTP binding (GO:0005525);; Cellular Component: vacuole (GO:0005773);; Cellular Component: plasma membrane (GO:0005886);; Biological Process: protein targeting to vacuole (GO:0006623);; Biological Process: ER to Golgi vesicle-mediated transport (GO:0006888);; Biological Proc…	--	sp|P49104|RAB2B_MAIZE Ras-related protein Rab-2-B OS=Zea mays GN=RAB2B PE=2 SV=1	Small GTPase Rab2 GN=Rab2 OS=Nicotiana tabacum (Common tobacco) PE=2 SV=1	gi|16755592|gb|AAL28022.1| small GTPase Rab2 [Nicotiana tabacum]	Populus trichocarpa predicted protein, mRNA
one_Unigene_BMK.14295	--	--	Molecular Function: ubiquitin-protein ligase activity (GO:0004842);; Biological Process: protein ubiquitination (GO:0016567);; Molecular Function: transmembrane receptor protein serine/threonine kinase binding (GO:0070696);;	--	sp|Q9FL17|PUB40_ARATH U-box domain-containing protein 40 OS=Arabidopsis thaliana GN=PUB40 PE=2 SV=1	Putative uncharacterized protein GN=VITISV_006142 OS=Vitis vinifera (Grape) PE=4 SV=1	gi|225452564|ref|XP_002280597.1| PREDICTED: hypothetical protein [Vitis vinifera]	--
one_Unigene_BMK.20211	--	--	Molecular Function: signal transducer activity (GO:0004871);; Biological Process: phototropism (GO:0009638);; Biological Process: blue light signaling pathway (GO:0009785);;	--	sp|Q9FMF5|RPT3_ARATH Root phototropism protein 3 OS=Arabidopsis thaliana GN=RPT3 PE=1 SV=1	Putative uncharacterized protein GN=VITISV_002200 OS=Vitis vinifera (Grape) PE=4 SV=1	gi|147838167|emb|CAN60915.1| hypothetical protein VITISV_002200 [Vitis vinifera]	Sorghum bicolor hypothetical protein, mRNA
one_Unigene_BMK.11504	--	--	Molecular Function: protein serine/threonine kinase activity (GO:0004674);; Molecular Function: ATP binding (GO:0005524);; Biological Process: protein phosphorylation (GO:0006468);; Cellular Component: plastid (GO:0009536);;	--	--	Putative uncharacterized protein OS=Picea sitchensis (Sitka spruce) PE=2 SV=1	gi|294464708|gb|ADE77861.1| unknown [Picea sitchensis]	Solanum lycopersicum cDNA, clone: LEFL1062CH09, HTC in leaf
two_Unigene_BMK.31098	--	--	--	--	sp|Q9FDW1|MYB44_ARATH Transcription factor MYB44 OS=Arabidopsis thaliana GN=MYB44 PE=2 SV=1	MYB domain class transcription factor GN=MYB34 OS=Malus domestica (Apple) PE=2 SV=1	gi|302398941|gb|ADL36765.1| MYB domain class transcription factor [Malus x domestica]	Lotus japonicus genomic DNA, chromosome 5, clone: LjT04J15, TM0321, complete sequence
one_Unigene_BMK.28932	--	--	Molecular Function: protein serine/threonine kinase activity (GO:0004674);; Molecular Function: ATP binding (GO:0005524);; Biological Process: protein phosphorylation (GO:0006468);; Biological Process: transmembrane receptor protein tyrosine kinase signaling pathway (GO:0007169);; Biological Process: glucuronoxylan metabolic process (GO:0010413);; Cellular Component: membrane (GO:0016020);; Cellu…	--	sp|Q9LT96|Y5977_ARATH Probable leucine-rich repeat receptor-like protein kinase At5g49770 OS=Arabidopsis thaliana GN=At5g49770 PE=2 SV=1	Receptor protein kinase, putative GN=RCOM_1323570 OS=Ricinus communis (Castor bean) PE=3 SV=1	gi|255557913|ref|XP_002519985.1| receptor protein kinase, putative [Ricinus communis]	Populus trichocarpa predicted protein, mRNA
one_Unigene_BMK.28879	--	--	Molecular Function: long-chain fatty acid-CoA ligase activity (GO:0004467);; Cellular Component: endoplasmic reticulum (GO:0005783);; Cellular Component: Golgi apparatus (GO:0005794);; Biological Process: fatty acid biosynthetic process (GO:0006633);; Cellular Component: chloroplast envelope (GO:0009941);; Cellular Component: membrane (GO:0016020);;	K01897|0.0|vvi:100265978|long-chain acyl-CoA synthetase [EC:6.2.1.3]	sp|Q9CAP8|LACS9_ARATH Long chain acyl-CoA synthetase 9, chloroplastic OS=Arabidopsis thaliana GN=LACS9 PE=2 SV=1	Putative uncharacterized protein GN=VIT_18s0001g02810 OS=Vitis vinifera (Grape) PE=4 SV=1	gi|225459554|ref|XP_002285853.1| PREDICTED: hypothetical protein [Vitis vinifera]	PREDICTED: Vitis vinifera hypothetical protein LOC100265978 (LOC100265978), mRNA
one_Unigene_BMK.9279	--	--	Biological Process: metabolic process (GO:0008152);; Molecular Function: hydrolase activity, acting on glycosyl bonds (GO:0016798);;	--	sp|Q9LW07|PGLR3_ARATH Probable polygalacturonase At3g15720 OS=Arabidopsis thaliana GN=At3g15720 PE=1 SV=1	Truncated PGN GN=PGN OS=Glycine max (Soybean) PE=4 SV=1	gi|62910159|gb|AAY21050.1| truncated PGN [Glycine max]	--
one_Unigene_BMK.13473	--	--	Molecular Function: protein kinase activity (GO:0004672);; Biological Process: protein phosphorylation (GO:0006468);; Biological Process: epidermal cell differentiation (GO:0009913);; Biological Process: cortical microtubule organization (GO:0043622);; Cellular Component: cortical microtubule (GO:0055028);;	K08857|3e-20|vvi:100258125|NIMA (never in mitosis gene a)-related kinase [EC:2.7.11.1]	sp|Q0WPH8|NEK5_ARATH Serine/threonine-protein kinase Nek5 OS=Arabidopsis thaliana GN=NEK5 PE=1 SV=1	Putative uncharacterized protein GN=VIT_06s0009g00690 OS=Vitis vinifera (Grape) PE=4 SV=1	gi|296084032|emb|CBI24420.3| unnamed protein product [Vitis vinifera]	--
one_Unigene_BMK.20467	--	--	Molecular Function: protein serine/threonine kinase activity (GO:0004674);; Cellular Component: vacuole (GO:0005773);; Cellular Component: plasma membrane (GO:0005886);; Cellular Component: plasmodesma (GO:0009506);; Molecular Function: ubiquitin protein ligase binding (GO:0031625);; Biological Process: protein autophosphorylation (GO:0046777);;	--	sp|O81905|SD18_ARATH Receptor-like serine/threonine-protein kinase SD1-8 OS=Arabidopsis thaliana GN=SD18 PE=1 SV=1	Putative uncharacterized protein GN=VIT_19s0014g04190 OS=Vitis vinifera (Grape) PE=4 SV=1	gi|302143128|emb|CBI20423.3| unnamed protein product [Vitis vinifera]	Ricinus communis S-locus-specific glycoprotein S13 precursor, putative, mRNA
one_Unigene_BMK.28594	--	--	--	--	--	--	--	TSA: Cajanus cajan cultivar UPAS 120 contig10988.UPAS mRNA sequence
two_Unigene_BMK.30149	--	--	Molecular Function: magnesium ion binding (GO:0000287);; Molecular Function: phospholipid-translocating ATPase activity (GO:0004012);; Molecular Function: ATP binding (GO:0005524);; Cellular Component: Golgi apparatus (GO:0005794);; Biological Process: cation transport (GO:0006812);; Biological Process: metabolic process (GO:0008152);; Cellular Component: plasmodesma (GO:0009506);; Molecular Func…	K01530|0.0|vvi:100252404|phospholipid-translocating ATPase [EC:3.6.3.1]	sp|P98205|ALA2_ARATH Phospholipid-transporting ATPase 2 OS=Arabidopsis thaliana GN=ALA2 PE=1 SV=1	Aminophospholipid ATPase GN=POPTRDRAFT_741584 OS=Populus trichocarpa (Western balsam poplar) PE=4 SV=1	gi|225446426|ref|XP_002276115.1| PREDICTED: similar to haloacid dehalogenase-like hydrolase family protein [Vitis vinifera]	Populus trichocarpa aminophospholipid ATPase, mRNA
two_Unigene_BMK.28246	--	--	Molecular Function: phosphatidate cytidylyltransferase activity (GO:0004605);; Biological Process: phospholipid biosynthetic process (GO:0008654);; Cellular Component: chloroplast envelope (GO:0009941);; Biological Process: photosystem II assembly (GO:0010207);; Cellular Component: integral to membrane (GO:0016021);;	--	sp|P73548|CDSA_SYNY3 Phosphatidate cytidylyltransferase OS=Synechocystis sp. (strain ATCC 27184 / PCC 6803 / N-1) GN=cdsA PE=3 SV=1	Phosphatidate cytidylyltransferase GN=RCOM_1610540 OS=Ricinus communis (Castor bean) PE=3 SV=1	gi|255541190|ref|XP_002511659.1| Phosphatidate cytidylyltransferase, putative [Ricinus communis]	Solanum lycopersicum cDNA, clone: LEFL2010K17, HTC in fruit
one_Unigene_BMK.4305	--	--	Molecular Function: carboxypeptidase activity (GO:0004180);; Biological Process: proteolysis (GO:0006508);; Molecular Function: serine-type peptidase activity (GO:0008236);;	K01285|1e-99|rcu:RCOM_0476300|lysosomal Pro-X carboxypeptidase [EC:3.4.16.2]	sp|Q5RBU7|PCP_PONAB Lysosomal Pro-X carboxypeptidase OS=Pongo abelii GN=PRCP PE=2 SV=1	Lysosomal Pro-X carboxypeptidase, putative GN=RCOM_0476300 OS=Ricinus communis (Castor bean) PE=4 SV=1	gi|255565523|ref|XP_002523752.1| Lysosomal Pro-X carboxypeptidase, putative [Ricinus communis]	Solanum lycopersicum cDNA, clone: LEFL1006BH12, HTC in leaf
two_Unigene_BMK.2044	--	--	Cellular Component: mitochondrion (GO:0005739);; Biological Process: circadian rhythm (GO:0007623);; Cellular Component: cytoplasmic membrane-bounded vesicle (GO:0016023);;	--	--	Putative uncharacterized protein GN=VIT_07s0104g00120 OS=Vitis vinifera (Grape) PE=4 SV=1	gi|225436992|ref|XP_002272356.1| PREDICTED: hypothetical protein [Vitis vinifera]	Solanum lycopersicum chromosome 3 clone C03HBa0007J09, complete sequence
one_Unigene_BMK.32095	--	--	Molecular Function: protein kinase activity (GO:0004672);; Molecular Function: ATP binding (GO:0005524);; Biological Process: protein phosphorylation (GO:0006468);; Biological Process: glucuronoxylan metabolic process (GO:0010413);; Biological Process: xylan biosynthetic process (GO:0045492);;	K08869|1e-26|vvi:100244438|aarF domain-containing kinase	sp|Q5M7P6|ADCK1_XENTR Uncharacterized aarF domain-containing protein kinase 1 OS=Xenopus tropicalis GN=adck1 PE=2 SV=1	Predicted protein (Fragment) GN=POPTRDRAFT_714306 OS=Populus trichocarpa (Western balsam poplar) PE=4 SV=1	gi|225466255|ref|XP_002268353.1| PREDICTED: hypothetical protein [Vitis vinifera]	Sorghum bicolor hypothetical protein, mRNA
two_Unigene_BMK.12121	--	--	--	K10398|1e-31|pop:POPTR_832044|kinesin family member 11	sp|O23826|K125_TOBAC 125 kDa kinesin-related protein OS=Nicotiana tabacum GN=TKRP125 PE=1 SV=1	Predicted protein GN=POPTRDRAFT_832044 OS=Populus trichocarpa (Western balsam poplar) PE=3 SV=1	gi|11132775|sp|O23826.1|K125_TOBAC RecName: Full=125 kDa kinesin-related protein	--
two_Unigene_BMK.11389	--	--	Molecular Function: nucleotide binding (GO:0000166);; Molecular Function: protein kinase activity (GO:0004672);; Biological Process: protein phosphorylation (GO:0006468);; Cellular Component: membrane (GO:0016020);; Molecular Function: oxidoreductase activity (GO:0016491);; Biological Process: regulation of cellular process (GO:0050794);;	--	sp|O22938|Y2182_ARATH Leucine-rich repeat receptor-like tyrosine-protein kinase At2g41820 OS=Arabidopsis thaliana GN=At2g41820 PE=1 SV=1	Predicted protein GN=POPTRDRAFT_553312 OS=Populus trichocarpa (Western balsam poplar) PE=4 SV=1	gi|224070104|ref|XP_002303115.1| predicted protein [Populus trichocarpa]	--
two_Unigene_BMK.18819	--	--	--	--	--	Putative uncharacterized protein (Fragment) GN=VITISV_034568 OS=Vitis vinifera (Grape) PE=4 SV=1	gi|147811750|emb|CAN59756.1| hypothetical protein VITISV_034568 [Vitis vinifera]	TSA: Cajanus cajan cultivar Asha contig09337.Asha mRNA sequence
one_Unigene_BMK.13214	--	--	Cellular Component: intracellular (GO:0005622);; Biological Process: ER to Golgi vesicle-mediated transport (GO:0006888);; Cellular Component: plasmodesma (GO:0009506);; Biological Process: systemic acquired resistance (GO:0009627);; Cellular Component: integral to membrane (GO:0016021);; Biological Process: response to endoplasmic reticulum stress (GO:0034976);; Biological Process: amino acid im…	--	sp|Q75JC9|Y8484_DICDI Uncharacterized protein DDB_G0271670 OS=Dictyostelium discoideum GN=DDB_G0271670 PE=4 SV=1	Putative uncharacterized protein GN=RCOM_1010770 OS=Ricinus communis (Castor bean) PE=4 SV=1	gi|255586799|ref|XP_002534014.1| conserved hypothetical protein [Ricinus communis]	Hordeum vulgare subsp. vulgare cDNA clone: FLbaf137e16, mRNA sequence
one_Unigene_BMK.23071	--	--	Molecular Function: DNA binding (GO:0003677);; Cellular Component: nucleus (GO:0005634);;	--	sp|O80837|REMO_ARATH Remorin OS=Arabidopsis thaliana GN=DBP PE=1 SV=1	Predicted protein GN=POPTRDRAFT_565066 OS=Populus trichocarpa (Western balsam poplar) PE=4 SV=1	gi|224102323|ref|XP_002312638.1| predicted protein [Populus trichocarpa]	Populus trichocarpa predicted protein, mRNA
one_Unigene_BMK.3277	--	--	--	--	--	Resistance protein GN=MTR_1g023600 OS=Medicago truncatula (Barrel medic) PE=4 SV=1	gi|264820947|gb|ACY74346.1| blight resistance protein RGA2 [Capsicum annuum]	--
two_Unigene_BMK.11662	--	--	Biological Process: cytokinin mediated signaling pathway (GO:0009736);; Biological Process: flavonoid metabolic process (GO:0009812);; Molecular Function: brassinosteroid sulfotransferase activity (GO:0080118);;	--	sp|P52839|FSTL_ARATH Flavonol sulfotransferase-like OS=Arabidopsis thaliana GN=At2g03760 PE=1 SV=2	Flavonol 4'-sulfotransferase, putative GN=RCOM_1619620 OS=Ricinus communis (Castor bean) PE=4 SV=1	gi|255541932|ref|XP_002512030.1| Flavonol 4&apos;-sulfotransferase, putative [Ricinus communis]	--
one_Unigene_BMK.29568	--	--	--	K11886|0.0|vvi:100244477|proteasome component ECM29	sp|Q5VYK3|ECM29_HUMAN Proteasome-associated protein ECM29 homolog OS=Homo sapiens GN=ECM29 PE=1 SV=2	Putative uncharacterized protein GN=VIT_06s0009g02510 OS=Vitis vinifera (Grape) PE=4 SV=1	gi|225435886|ref|XP_002265928.1| PREDICTED: hypothetical protein [Vitis vinifera]	Populus trichocarpa predicted protein, mRNA
two_Unigene_BMK.22677	--	--	Biological Process: microtubule cytoskeleton organization (GO:0000226);; Biological Process: RNA splicing, via endonucleolytic cleavage and ligation (GO:0000394);; Molecular Function: GTPase activity (GO:0003924);; Molecular Function: sphingomyelin phosphodiesterase activity (GO:0004767);; Molecular Function: GTP binding (GO:0005525);; Cellular Component: nucleolus (GO:0005730);; Cellular Compone…	--	sp|Q38912|RAC3_ARATH Rac-like GTP-binding protein ARAC3 OS=Arabidopsis thaliana GN=ARAC3 PE=1 SV=1	Putative rac protein GN=rac2 OS=Nicotiana tabacum (Common tobacco) PE=2 SV=1	gi|4097583|gb|AAD00118.1| NTGP3 [Nicotiana tabacum]	Solanum lycopersicum cDNA, clone: LEFL1058BF12, HTC in leaf
two_Unigene_BMK.25894	--	--	Cellular Component: chloroplast (GO:0009507);; Biological Process: photosynthetic electron transport in photosystem II (GO:0009772);; Biological Process: stomatal complex morphogenesis (GO:0010103);; Biological Process: photosystem II assembly (GO:0010207);; Biological Process: plastoquinone biosynthetic process (GO:0010236);; Cellular Component: integral to membrane (GO:0016021);; Biological Pro…	K02548|2e-88|vvi:100256517|1,4-dihydroxy-2-naphthoate octaprenyltransferase [EC:2.5.1.74]	sp|Q0WUA3|MENA_ARATH 1,4-dihydroxy-2-naphthoate polyprenyltransferase, chloroplastic OS=Arabidopsis thaliana GN=ABC4 PE=1 SV=2	Putative uncharacterized protein GN=VIT_03s0017g01330 OS=Vitis vinifera (Grape) PE=4 SV=1	gi|296087485|emb|CBI34074.3| unnamed protein product [Vitis vinifera]	PREDICTED: Vitis vinifera hypothetical protein LOC100256517 (LOC100256517), mRNA
one_Unigene_BMK.35550	--	--	Molecular Function: DNA binding (GO:0003677);; Biological Process: DNA recombination (GO:0006310);;	K12619|1e-17|osa:4349826|5'-3' exoribonuclease 2 [EC:3.1.13.-]	sp|P10978|POLX_TOBAC Retrovirus-related Pol polyprotein from transposon TNT 1-94 OS=Nicotiana tabacum PE=2 SV=1	Polyprotein-like, related GN=18.t00001 OS=Asparagus officinalis (Garden asparagus) PE=4 SV=1	gi|89179368|gb|ABD63105.1| polyprotein-like, related [Asparagus officinalis]	--
one_Unigene_BMK.26066	--	--	Molecular Function: protein tyrosine kinase activity (GO:0004713);; Molecular Function: protein binding (GO:0005515);; Molecular Function: ATP binding (GO:0005524);; Cellular Component: nucleus (GO:0005634);; Cellular Component: cytosol (GO:0005829);; Biological Process: sucrose metabolic process (GO:0005985);; Biological Process: protein phosphorylation (GO:0006468);; Biological Process: unsatur…	K14498|0.0|rcu:RCOM_0774030|serine/threonine-protein kinase SRK2 [EC:2.7.11.1]	sp|Q940H6|SRK2E_ARATH Serine/threonine-protein kinase SRK2E OS=Arabidopsis thaliana GN=SRK2E PE=1 SV=1	Serine/threonine-protein kinase SAPK10, putative GN=RCOM_0774030 OS=Ricinus communis (Castor bean) PE=4 SV=1	gi|255561655|ref|XP_002521837.1| Serine/threonine-protein kinase SAPK10, putative [Ricinus communis]	Solanum lycopersicum cDNA, clone: LEFL1049BD02, HTC in leaf
one_Unigene_BMK.11416	--	--	--	--	sp|Q02438|E13E_HORVU Glucan endo-1,3-beta-glucosidase GV OS=Hordeum vulgare PE=2 SV=2	Beta-1,3-glucanase 3 GN=BG3 OS=Arabidopsis lyrata subsp. lyrata (Lyre-leaved rock-cress) PE=3 SV=1	gi|297820512|ref|XP_002878139.1| beta-1,3-glucanase 3 [Arabidopsis lyrata subsp. lyrata]	--
two_Unigene_BMK.24501	--	--	Cellular Component: Golgi apparatus (GO:0005794);; Molecular Function: methyltransferase activity (GO:0008168);; Biological Process: methylation (GO:0032259);;	--	sp|Q9SIZ3|PMTN_ARATH Probable methyltransferase PMT23 OS=Arabidopsis thaliana GN=At2g40280 PE=1 SV=2	Putative uncharacterized protein GN=VIT_13s0067g01690 OS=Vitis vinifera (Grape) PE=4 SV=1	gi|225448534|ref|XP_002273466.1| PREDICTED: hypothetical protein [Vitis vinifera]	TSA: Panax ginseng strain Shi Zhu Shen contig06893.Pagi mRNA sequence
two_Unigene_BMK.7241	--	--	--	--	--	Retrotransposon protein OS=Cucumis melo subsp. melo PE=4 SV=1	gi|307135889|gb|ADN33754.1| retrotransposon protein [Cucumis melo subsp. melo]	--
two_Unigene_BMK.17635	--	--	--	--	--	Putative uncharacterized protein GN=PHYSODRAFT_342201 OS=Phytophthora sojae (strain P6497) PE=4 SV=1	gi|154275322|ref|XP_001538512.1| predicted protein [Ajellomyces capsulatus NAm1]	--
two_Unigene_BMK.34070	--	--	--	--	--	--	gi|241950499|ref|XP_002417972.1| cell wall integrity and stress response subunit 4 precursor, putative [Candida dubliniensis CD36]	--
one_Unigene_BMK.21488	--	--	Biological Process: polysaccharide biosynthetic process (GO:0000271);; Biological Process: microtubule bundle formation (GO:0001578);; Biological Process: response to molecule of bacterial origin (GO:0002237);; Molecular Function: protein serine/threonine kinase activity (GO:0004674);; Molecular Function: growth hormone receptor activity (GO:0004903);; Molecular Function: steroid binding (GO:0005…	K13415|0.0|vvi:100252647|protein brassinosteroid insensitive 1 [EC:2.7.10.1 2.7.11.1]	sp|Q8L899|BRI1_SOLPE Systemin receptor SR160 OS=Solanum peruvianum PE=1 SV=1	Brassinosteroid insensitive 1 GN=BRI1 OS=Nicotiana tabacum (Common tobacco) PE=2 SV=1	gi|29427825|sp|Q8L899.1|BRI1_SOLPE RecName: Full=Systemin receptor SR160; AltName: Full=Brassinosteroid LRR receptor kinase; Flags: Precursor	Solanum tuberosum BRI1 protein (BRI1) gene, complete cds
one_Unigene_BMK.25872	--	--	Cellular Component: chloroplast (GO:0009507);;	--	sp|Q42783|BCCP_SOYBN Biotin carboxyl carrier protein of acetyl-CoA carboxylase, chloroplastic OS=Glycine max GN=ACCB-1 PE=1 SV=1	Putative uncharacterized protein OS=Glycine max (Soybean) PE=2 SV=1	gi|255639127|gb|ACU19863.1| unknown [Glycine max]	Solanum lycopersicum cDNA, clone: LEFL1043CF06, HTC in leaf
two_Unigene_BMK.15296	--	--	Biological Process: regulation of transcription, DNA-dependent (GO:0006355);; Biological Process: root hair cell development (GO:0080147);;	--	sp|Q9ZUG9|BH066_ARATH Transcription factor bHLH66 OS=Arabidopsis thaliana GN=BHLH66 PE=2 SV=1	Putative uncharacterized protein GN=VIT_11s0037g00040 OS=Vitis vinifera (Grape) PE=4 SV=1	gi|147836162|emb|CAN75431.1| hypothetical protein VITISV_021146 [Vitis vinifera]	Nicotiana plumbaginifolia Joka8 mRNA, partial cds
one_Unigene_BMK.6946	--	--	Cellular Component: mitochondrion (GO:0005739);; Cellular Component: cytosol (GO:0005829);; Biological Process: toxin catabolic process (GO:0009407);; Biological Process: response to cyclopentenone (GO:0010583);; Molecular Function: transferase activity (GO:0016740);; Biological Process: response to cadmium ion (GO:0046686);;	--	--	S-adenosylmethionine-dependent methyltransferase, putative GN=RCOM_1107260 OS=Ricinus communis (Castor bean) PE=4 SV=1	gi|255581373|ref|XP_002531495.1| S-adenosylmethionine-dependent methyltransferase, putative [Ricinus communis]	Nicotiana tabacum cDNA-AFLP fragment N_BC1M21-268 sequence
one_Unigene_BMK.17798	--	--	Biological Process: vegetative to reproductive phase transition of meristem (GO:0010228);; Cellular Component: membrane (GO:0016020);;	--	sp|Q8GUM4|Y3739_ARATH Uncharacterized membrane protein At3g27390 OS=Arabidopsis thaliana GN=At3g27390 PE=1 SV=1	Membrane protein, putative GN=MTR_142s0007 OS=Medicago truncatula (Barrel medic) PE=4 SV=1	gi|255565138|ref|XP_002523561.1| conserved hypothetical protein [Ricinus communis]	Vitis vinifera contig VV78X039939.5, whole genome shotgun sequence
two_Unigene_BMK.14027	--	--	Molecular Function: structural constituent of ribosome (GO:0003735);; Cellular Component: ribosome (GO:0005840);; Biological Process: translation (GO:0006412);; Cellular Component: chloroplast thylakoid membrane (GO:0009535);; Biological Process: thylakoid membrane organization (GO:0010027);; Molecular Function: rRNA binding (GO:0019843);; Biological Process: ribosome biogenesis (GO:0042254);;	--	sp|P82403|RR6_SPIOL 30S ribosomal protein S6 alpha, chloroplastic (Fragment) OS=Spinacia oleracea GN=RPS6 PE=1 SV=2	Putative uncharacterized protein OS=Glycine max (Soybean) PE=2 SV=1	gi|225426247|ref|XP_002264340.1| PREDICTED: hypothetical protein [Vitis vinifera]	PREDICTED: Vitis vinifera hypothetical protein LOC100244408 (LOC100244408), mRNA
one_Unigene_BMK.158	--	--	--	K02350|3e-07|vvi:100263126|DNA polymerase zeta subunit [EC:2.7.7.7]	--	--	gi|296088359|emb|CBI36804.3| unnamed protein product [Vitis vinifera]	--
one_Unigene_BMK.23265	--	--	Cellular Component: chloroplast stroma (GO:0009570);;	--	--	Predicted protein GN=POPTRDRAFT_570752 OS=Populus trichocarpa (Western balsam poplar) PE=4 SV=1	gi|225450751|ref|XP_002279298.1| PREDICTED: hypothetical protein [Vitis vinifera]	Populus trichocarpa predicted protein, mRNA
two_Unigene_BMK.15755	--	--	--	K09264|5e-95|vvi:100233029|MADS-box transcription factor, plant	sp|P23706|DEFA_ANTMA Floral homeotic protein DEFICIENS OS=Antirrhinum majus GN=DEFA PE=1 SV=1	Deficiens GN=DEF OS=Salvia coccinea (Scarlet sage) PE=2 SV=1	gi|42795293|gb|AAS45988.1| deficiens [Salvia coccinea]	Salvia coccinea deficiens (DEF) mRNA, DEFB2 paralog, complete cds
one_Unigene_BMK.19431	--	--	Cellular Component: nucleus (GO:0005634);; Biological Process: response to oxidative stress (GO:0006979);;	--	sp|Q17RH7|TPRXL_HUMAN Putative protein TPRXL OS=Homo sapiens GN=TPRXL PE=5 SV=2	Putative uncharacterized protein OS=Glycine max (Soybean) PE=2 SV=1	gi|255632408|gb|ACU16554.1| unknown [Glycine max]	Lodderomyces elongisporus NRRL YB-4239 hypothetical protein (LELG_03437) partial mRNA
two_Unigene_BMK.24858	--	--	Cellular Component: intracellular (GO:0005622);; Biological Process: signal transduction (GO:0007165);;	--	sp|Q54Y72|GACA_DICDI Rho GTPase-activating protein gacA OS=Dictyostelium discoideum GN=gacA PE=3 SV=1	Gtpase activating protein, putative GN=RCOM_0556890 OS=Ricinus communis (Castor bean) PE=4 SV=1	gi|225436823|ref|XP_002270566.1| PREDICTED: hypothetical protein [Vitis vinifera]	Populus trichocarpa predicted protein, mRNA
one_Unigene_BMK.22211	--	--	Molecular Function: beta-glucuronidase activity (GO:0004566);; Cellular Component: plant-type cell wall (GO:0009505);; Cellular Component: cytoplasmic membrane-bounded vesicle (GO:0016023);;	--	sp|Q9FZP1|HPSE3_ARATH Heparanase-like protein 3 OS=Arabidopsis thaliana GN=At5g34940 PE=2 SV=2	Predicted protein GN=POPTRDRAFT_1117110 OS=Populus trichocarpa (Western balsam poplar) PE=4 SV=1	gi|224120298|ref|XP_002331013.1| predicted protein [Populus trichocarpa]	PREDICTED: Vitis vinifera hypothetical protein LOC100255842 (LOC100255842), mRNA
two_Unigene_BMK.32186	--	--	--	--	--	Putative uncharacterized protein GN=VIT_01s0011g03760 OS=Vitis vinifera (Grape) PE=4 SV=1	gi|297737797|emb|CBI26998.3| unnamed protein product [Vitis vinifera]	--
one_Unigene_BMK.12518	--	--	Cellular Component: mitochondrion (GO:0005739);;	--	sp|Q9P7W0|OPA3_SCHPO OPA3-like protein OS=Schizosaccharomyces pombe GN=SPBC1703.11 PE=2 SV=1	Putative uncharacterized protein GN=VIT_10s0003g00490 OS=Vitis vinifera (Grape) PE=4 SV=1	gi|225443566|ref|XP_002273293.1| PREDICTED: hypothetical protein [Vitis vinifera]	Solanum lycopersicum cDNA, clone: LEFL1078AE07, HTC in leaf
one_Unigene_BMK.33284	--	--	--	--	sp|Q6L3Z4|R1B12_SOLDE Putative late blight resistance protein homolog R1B-12 OS=Solanum demissum GN=R1B-12 PE=3 SV=2	Putative uncharacterized protein GN=VIT_15s0046g02800 OS=Vitis vinifera (Grape) PE=4 SV=1	gi|297745279|emb|CBI40359.3| unnamed protein product [Vitis vinifera]	Solanum lycopersicum cDNA, clone: LEFL2048L12, HTC in fruit
one_Unigene_BMK.38259	--	--	Cellular Component: plant-type cell wall (GO:0009505);; Molecular Function: hydrolase activity (GO:0016787);;	--	sp|Q0RDS4|IF2_FRAAA Translation initiation factor IF-2 OS=Frankia alni (strain ACN14a) GN=infB PE=3 SV=1	Putative uncharacterized protein GN=VIT_02s0154g00520 OS=Vitis vinifera (Grape) PE=4 SV=1	gi|255576064|ref|XP_002528927.1| pepsin A, putative [Ricinus communis]	Sorghum bicolor hypothetical protein, mRNA
one_Unigene_BMK.19763	--	--	Biological Process: response to molecule of bacterial origin (GO:0002237);; Molecular Function: protein serine/threonine phosphatase activity (GO:0004722);; Cellular Component: nucleus (GO:0005634);; Cellular Component: plasma membrane (GO:0005886);; Biological Process: protein dephosphorylation (GO:0006470);; Biological Process: cellular membrane fusion (GO:0006944);; Cellular Component: plasmod…	--	sp|Q9S9Z7|P2C10_ARATH Probable protein phosphatase 2C 10 OS=Arabidopsis thaliana GN=At1g34750 PE=1 SV=1	Putative uncharacterized protein GN=VIT_12s0028g00440 OS=Vitis vinifera (Grape) PE=4 SV=1	gi|225448251|ref|XP_002272848.1| PREDICTED: hypothetical protein [Vitis vinifera]	PREDICTED: Vitis vinifera hypothetical protein LOC100250772 (LOC100250772), mRNA
two_Unigene_BMK.2879	--	--	Molecular Function: binding (GO:0005488);; Molecular Function: hydrolase activity (GO:0016787);;	--	--	Tyrosyl-DNA phosphodiesterase, putative GN=RCOM_1502980 OS=Ricinus communis (Castor bean) PE=4 SV=1	gi|255539987|ref|XP_002511058.1| tyrosyl-DNA phosphodiesterase, putative [Ricinus communis]	--
one_Unigene_BMK.29181	--	--	Molecular Function: magnesium ion binding (GO:0000287);; Molecular Function: phospholipid-translocating ATPase activity (GO:0004012);; Molecular Function: protein binding (GO:0005515);; Molecular Function: ATP binding (GO:0005524);; Cellular Component: intracellular (GO:0005622);; Cellular Component: plasma membrane (GO:0005886);; Biological Process: protein targeting to membrane (GO:0006612);; B…	K01530|0.0|rcu:RCOM_0943250|phospholipid-translocating ATPase [EC:3.6.3.1]	sp|P98204|ALA1_ARATH Phospholipid-transporting ATPase 1 OS=Arabidopsis thaliana GN=ALA1 PE=1 SV=1	Phospholipid-transporting atpase, putative GN=RCOM_0943250 OS=Ricinus communis (Castor bean) PE=4 SV=1	gi|255546773|ref|XP_002514445.1| phospholipid-transporting atpase, putative [Ricinus communis]	Arabidopsis lyrata subsp. lyrata hypothetical protein, mRNA
two_Unigene_BMK.5264	--	--	--	--	sp|P42088|LEC_BOWMI Lectin OS=Bowringia mildbraedii PE=1 SV=1	SMLII OS=Salvia miltiorrhiza (Chinese sage) PE=2 SV=1	gi|156616771|gb|ABU87404.1| SMLII [Salvia miltiorrhiza]	--
one_Unigene_BMK.21994	--	--	Molecular Function: structural constituent of ribosome (GO:0003735);; Cellular Component: nucleolus (GO:0005730);; Cellular Component: mitochondrion (GO:0005739);; Biological Process: translation (GO:0006412);; Cellular Component: cytosolic large ribosomal subunit (GO:0022625);;	K02912|4e-80|osa:4346086|large subunit ribosomal protein L32e	sp|P49211|RL321_ARATH 60S ribosomal protein L32-1 OS=Arabidopsis thaliana GN=RPL32A PE=2 SV=2	Os08g0524600 protein (Fragment) GN=Os08g0524600 OS=Oryza sativa subsp. japonica (Rice) PE=4 SV=1	gi|297608865|ref|NP_001062288.2| Os08g0524600 [Oryza sativa Japonica Group]	Populus trichocarpa predicted protein, mRNA
one_Unigene_BMK.33489	--	--	Molecular Function: DNA binding (GO:0003677);; Biological Process: DNA recombination (GO:0006310);;	--	sp|P92520|M820_ARATH Uncharacterized mitochondrial protein AtMg00820 OS=Arabidopsis thaliana GN=AtMg00820 PE=4 SV=1	Putative uncharacterized protein GN=VITISV_003191 OS=Vitis vinifera (Grape) PE=4 SV=1	gi|147798869|emb|CAN61630.1| hypothetical protein VITISV_003191 [Vitis vinifera]	--
one_Unigene_BMK.15901	--	--	Biological Process: drug transmembrane transport (GO:0006855);; Molecular Function: drug transmembrane transporter activity (GO:0015238);; Molecular Function: antiporter activity (GO:0015297);; Cellular Component: membrane (GO:0016020);; Biological Process: cytidine to uridine editing (GO:0016554);;	--	sp|Q9LTF4|PP429_ARATH Putative pentatricopeptide repeat-containing protein At5g52630 OS=Arabidopsis thaliana GN=PCMP-H52 PE=3 SV=1	Putative uncharacterized protein GN=VIT_08s0007g08190 OS=Vitis vinifera (Grape) PE=4 SV=1	gi|224137994|ref|XP_002322703.1| predicted protein [Populus trichocarpa]	Mimulus guttatus clone MGBa-83E5, complete sequence
one_Unigene_BMK.6678	--	--	--	--	--	RNase H family protein GN=SDM1_34t00009 OS=Solanum demissum (Wild potato) PE=4 SV=1	gi|113205274|gb|ABI34321.1| RNase H family protein [Solanum demissum]	--
one_Unigene_BMK.792	--	--	Cellular Component: nucleus (GO:0005634);; Biological Process: regulation of transcription, DNA-dependent (GO:0006355);; Molecular Function: activating transcription factor binding (GO:0033613);; Molecular Function: sequence-specific DNA binding (GO:0043565);;	--	sp|Q84W66|NFYB6_ARATH Nuclear transcription factor Y subunit B-6 OS=Arabidopsis thaliana GN=NFYB6 PE=1 SV=2	Leafy cotyledon 1-like GN=LEC1 OS=Kalanchoe daigremontiana (Devil's backbone) PE=4 SV=1	gi|110340516|gb|ABG67973.1| leafy cotyledon 1-like [Kalanchoe daigremontiana]	Selaginella moellendorffii LEC1-type HAP3 subunit coding protein (LEC1-2), mRNA
two_Unigene_BMK.15158	--	--	--	--	--	Putative uncharacterized protein GN=RCOM_1512850 OS=Ricinus communis (Castor bean) PE=4 SV=1	gi|255540823|ref|XP_002511476.1| conserved hypothetical protein [Ricinus communis]	--
one_Unigene_BMK.5314	--	--	Biological Process: cellular process (GO:0009987);; Cellular Component: microtubule cytoskeleton (GO:0015630);; Cellular Component: cytoskeletal part (GO:0044430);;	--	--	Putative uncharacterized protein (Fragment) GN=VIT_00s0652g00030 OS=Vitis vinifera (Grape) PE=4 SV=1	gi|296085729|emb|CBI29531.3| unnamed protein product [Vitis vinifera]	--
two_Unigene_BMK.19945	--	--	--	--	--	Putative uncharacterized protein GN=VIT_15s0046g00740 OS=Vitis vinifera (Grape) PE=4 SV=1	gi|297745448|emb|CBI40528.3| unnamed protein product [Vitis vinifera]	TSA: Artemisia annua strain Artemis Contig16925, mRNA sequence
one_Unigene_BMK.27343	--	--	Molecular Function: spermidine synthase activity (GO:0004766);; Molecular Function: protein binding (GO:0005515);; Cellular Component: cytoplasm (GO:0005737);; Biological Process: polyamine biosynthetic process (GO:0006596);; Molecular Function: spermine synthase activity (GO:0016768);; Molecular Function: putrescine N-methyltransferase activity (GO:0030750);; Biological Process: methylation (GO:…	K00797|1e-165|vvi:100232840|spermidine synthase [EC:2.5.1.16]	sp|Q94BN2|SPSY_ARATH Spermine synthase OS=Arabidopsis thaliana GN=SPMS PE=1 SV=1	Putative uncharacterized protein GN=VIT_16s0050g02670 OS=Vitis vinifera (Grape) PE=3 SV=1	gi|225462753|ref|XP_002270790.1| PREDICTED: hypothetical protein [Vitis vinifera]	PREDICTED: Vitis vinifera spermine synthase (PVVSPMS), mRNA
two_Unigene_BMK.3251	--	--	--	--	sp|Q8W1W9|5MAT1_SALSN Malonyl-coenzyme:anthocyanin 5-O-glucoside-6&apos;&apos;&apos;-O-malonyltransferase OS=Salvia splendens GN=5MAT1 PE=1 SV=1	Quercetin 3-O-glucoside-6''-O-malonyltransferase GN=3MaT2 OS=Verbena hybrida (Garden vervain) PE=2 SV=1	gi|45790002|gb|AAS77403.1| quercetin 3-O-glucoside-6&apos;&apos;-O-malonyltransferase [Glandularia x hybrida]	Verbena x hybrida quercetin 3-O-glucoside-6''-O-malonyltransferase (3MaT2) mRNA, complete cds
one_Unigene_BMK.10534	--	--	--	--	sp|Q9ESU6|BRD4_MOUSE Bromodomain-containing protein 4 OS=Mus musculus GN=Brd4 PE=1 SV=1	Putative uncharacterized protein GN=VIT_03s0038g01950 OS=Vitis vinifera (Grape) PE=4 SV=1	gi|225427940|ref|XP_002275899.1| PREDICTED: hypothetical protein [Vitis vinifera]	TSA: Arachis hypogaea CL19581Contig1.Arhy mRNA sequence
two_Unigene_BMK.23513	--	--	Cellular Component: chromatin (GO:0000785);; Molecular Function: DNA binding (GO:0003677);; Biological Process: cellular macromolecule metabolic process (GO:0044260);; Biological Process: nucleic acid metabolic process (GO:0090304);;	--	sp|Q00423|HMGYA_SOYBN HMG-Y-related protein A OS=Glycine max PE=2 SV=1	Putative uncharacterized protein GN=VITISV_005586 OS=Vitis vinifera (Grape) PE=3 SV=1	gi|147842416|emb|CAN71833.1| hypothetical protein VITISV_005586 [Vitis vinifera]	--
one_Unigene_BMK.127	--	--	--	--	--	--	--	Salvia miltiorrhiza transcription factory NF-YB mRNA, complete cds
one_Unigene_BMK.31115	--	--	--	--	sp|Q9SS60|PP210_ARATH Pentatricopeptide repeat-containing protein At3g03580 OS=Arabidopsis thaliana GN=PCMP-H23 PE=2 SV=1	Pentatricopeptide repeat-containing protein, putative (Fragment) GN=RCOM_2036010 OS=Ricinus communis (Castor bean) PE=4 SV=1	gi|255591025|ref|XP_002535423.1| pentatricopeptide repeat-containing protein, putative [Ricinus communis]	--
one_Unigene_BMK.7025	--	--	--	--	sp|Q6NQ83|PP247_ARATH Pentatricopeptide repeat-containing protein At3g22470, mitochondrial OS=Arabidopsis thaliana GN=At3g22470 PE=2 SV=1	Putative uncharacterized protein GN=VIT_07s0141g00780 OS=Vitis vinifera (Grape) PE=4 SV=1	gi|297735515|emb|CBI17955.3| unnamed protein product [Vitis vinifera]	--
two_Unigene_BMK.4867	--	--	Cellular Component: vacuolar membrane (GO:0005774);; Biological Process: drug transmembrane transport (GO:0006855);; Molecular Function: drug transmembrane transporter activity (GO:0015238);; Molecular Function: antiporter activity (GO:0015297);;	--	sp|Q8RWF5|MATE9_ARATH MATE efflux family protein 9 OS=Arabidopsis thaliana GN=DTXL5 PE=2 SV=1	TRANSPARENT TESTA 12 protein, putative GN=RCOM_0275340 OS=Ricinus communis (Castor bean) PE=4 SV=1	gi|255582915|ref|XP_002532229.1| TRANSPARENT TESTA 12 protein, putative [Ricinus communis]	--
one_Unigene_BMK.30061	--	--	Cellular Component: plasma membrane (GO:0005886);; Cellular Component: cytoplasmic membrane-bounded vesicle (GO:0016023);; Molecular Function: metal ion binding (GO:0046872);;	--	sp|Q8L5Y5|ZDH17_ARATH Probable S-acyltransferase At4g15080 OS=Arabidopsis thaliana GN=At4g15080 PE=1 SV=1	Putative uncharacterized protein GN=VIT_03s0017g01770 OS=Vitis vinifera (Grape) PE=4 SV=1	gi|225464805|ref|XP_002268635.1| PREDICTED: hypothetical protein isoform 1 [Vitis vinifera]	Oryza sativa Japonica Group cDNA, clone: J065011D10, full insert sequence
two_Unigene_BMK.25862	--	--	Biological Process: guard cell differentiation (GO:0010052);;	K09422|0.0|vvi:100246639|myb proto-oncogene protein, plant	sp|P52551|MYBB_XENLA Myb-related protein B OS=Xenopus laevis GN=mybl2 PE=2 SV=2	Putative uncharacterized protein GN=VIT_01s0026g01910 OS=Vitis vinifera (Grape) PE=4 SV=1	gi|296086403|emb|CBI31992.3| unnamed protein product [Vitis vinifera]	Populus trichocarpa predicted protein (MYB196), mRNA
one_Unigene_BMK.35804	--	--	--	--	--	Putative uncharacterized protein OS=Glycine max (Soybean) PE=2 SV=1	gi|255633330|gb|ACU17022.1| unknown [Glycine max]	Lotus japonicus cDNA, clone: LjFL1-015-CF02, HTC
one_Unigene_BMK.25937	--	--	Biological Process: lipid transport (GO:0006869);;	--	sp|Q5R8W1|KLDC4_PONAB Kelch domain-containing protein 4 OS=Pongo abelii GN=KLHDC4 PE=2 SV=1	Putative uncharacterized protein GN=VIT_17s0000g10130 OS=Vitis vinifera (Grape) PE=4 SV=1	gi|225456767|ref|XP_002276501.1| PREDICTED: hypothetical protein [Vitis vinifera]	Populus trichocarpa clone WS0126_G18 unknown mRNA
one_Unigene_BMK.22117	--	--	Cellular Component: extracellular region (GO:0005576);; Molecular Function: oxidoreductase activity (GO:0016491);; Molecular Function: metal ion binding (GO:0046872);;	--	sp|Q6K5Q0|GL21_ORYSJ Putative germin-like protein 2-1 OS=Oryza sativa subsp. japonica GN=Os02g0491600 PE=3 SV=1	Rhicadhesin receptor, putative GN=RCOM_1336570 OS=Ricinus communis (Castor bean) PE=4 SV=1	gi|255564363|ref|XP_002523178.1| Rhicadhesin receptor precursor, putative [Ricinus communis]	--
two_Unigene_BMK.31081	--	--	Cellular Component: intracellular (GO:0005622);; Biological Process: regulation of transcription, DNA-dependent (GO:0006355);; Biological Process: circadian rhythm (GO:0007623);; Biological Process: response to red or far red light (GO:0009639);; Biological Process: post-embryonic development (GO:0009791);;	--	sp|Q6LA42|APRR5_ARATH Two-component response regulator-like APRR5 OS=Arabidopsis thaliana GN=APRR5 PE=1 SV=2	Putative uncharacterized protein GN=VIT_16s0098g00900 OS=Vitis vinifera (Grape) PE=4 SV=1	gi|157399680|gb|ABV53464.1| pseudo-response regulator 5 [Castanea sativa]	TSA: Panax ginseng strain Shi Zhu Shen contig05901.Pagi mRNA sequence
one_Unigene_BMK.13956	--	--	Molecular Function: metal ion binding (GO:0046872);;	--	--	Protein neuralized GN=MTR_121s0017 OS=Medicago truncatula (Barrel medic) PE=4 SV=1	gi|146336939|gb|ABQ23583.1| putative Glu-rich protein [Medicago truncatula]	Glycine max strain Williams 82 clone GM_WBb0084A23, complete sequence
one_Unigene_BMK.15416	--	--	Molecular Function: oxidoreductase activity, acting on CH-OH group of donors (GO:0016614);;	--	sp|Q9SVG4|RETOL_ARATH Reticuline oxidase-like protein OS=Arabidopsis thaliana GN=At4g20830 PE=1 SV=2	Predicted protein GN=POPTRDRAFT_550575 OS=Populus trichocarpa (Western balsam poplar) PE=4 SV=1	gi|224061593|ref|XP_002300557.1| predicted protein [Populus trichocarpa]	Oryza sativa Japonica Group genomic DNA, chromosome 6, PAC clone:P0659D09
two_Unigene_BMK.24785	--	--	Molecular Function: phospholipase D activity (GO:0004630);; Molecular Function: calcium ion binding (GO:0005509);; Molecular Function: protein binding (GO:0005515);; Molecular Function: phosphatidylinositol-4,5-bisphosphate binding (GO:0005546);; Cellular Component: nucleus (GO:0005634);; Cellular Component: mitochondrion (GO:0005739);; Cellular Component: cytosol (GO:0005829);; Cellular Componen…	K01115|7e-15|vvi:100259366|phospholipase D [EC:3.1.4.4]	sp|Q38882|PLDA1_ARATH Phospholipase D alpha 1 OS=Arabidopsis thaliana GN=PLDALPHA1 PE=1 SV=2	Phospholipase D GN=PLDa1 OS=Cucumis melo var. inodorus PE=2 SV=1	gi|297743448|emb|CBI36315.3| unnamed protein product [Vitis vinifera]	--
two_Unigene_BMK.31586	--	--	--	--	--	Predicted protein GN=POPTRDRAFT_821354 OS=Populus trichocarpa (Western balsam poplar) PE=4 SV=1	gi|224105937|ref|XP_002313985.1| predicted protein [Populus trichocarpa]	Mimulus guttatus clone MGBa-78L5, complete sequence
two_Unigene_BMK.22390	--	--	Molecular Function: calcium ion binding (GO:0005509);;	K13448|4e-60|rcu:RCOM_1677910|calcium-binding protein CML	sp|Q9SRE6|CML38_ARATH Calcium-binding protein CML38 OS=Arabidopsis thaliana GN=CML38 PE=2 SV=1	Polcalcin Jun o, putative GN=RCOM_1677910 OS=Ricinus communis (Castor bean) PE=4 SV=1	gi|255536949|ref|XP_002509541.1| Polcalcin Jun o, putative [Ricinus communis]	Lotus japonicus genomic DNA, chromosome 3, clone: LjT42G23, TM0735, complete sequence
one_Unigene_BMK.23085	--	--	Cellular Component: vacuole (GO:0005773);; Molecular Function: UDP-N-acetylmuramate dehydrogenase activity (GO:0008762);; Biological Process: cytokinin metabolic process (GO:0009690);; Cellular Component: cytoplasmic membrane-bounded vesicle (GO:0016023);; Molecular Function: cytokinin dehydrogenase activity (GO:0019139);; Biological Process: electron transport chain (GO:0022900);; Biological Pro…	K00279|7e-37|vvi:100260570|cytokinin dehydrogenase [EC:1.5.99.12]	sp|Q75K78|CKX9_ORYSJ Cytokinin dehydrogenase 9 OS=Oryza sativa subsp. japonica GN=CKX9 PE=2 SV=1	Putative uncharacterized protein GN=VITISV_025507 OS=Vitis vinifera (Grape) PE=4 SV=1	gi|147771276|emb|CAN76251.1| hypothetical protein VITISV_025507 [Vitis vinifera]	Arabidopsis thaliana CKX6 (CYTOKININ OXIDASE/DEHYDROGENASE 6); cytokinin dehydrogenase (CKX6) mRNA, complete cds
two_Unigene_BMK.11189	--	--	Biological Process: carbohydrate metabolic process (GO:0005975);; Molecular Function: cellulase activity (GO:0008810);; Biological Process: trichoblast differentiation (GO:0010054);; Cellular Component: cytoplasmic membrane-bounded vesicle (GO:0016023);; Molecular Function: carbohydrate binding (GO:0030246);;	--	sp|Q9M995|GUN5_ARATH Endoglucanase 5 OS=Arabidopsis thaliana GN=At1g48930 PE=2 SV=1	Putative uncharacterized protein GN=VIT_01s0011g02170 OS=Vitis vinifera (Grape) PE=4 SV=1	gi|297737936|emb|CBI27137.3| unnamed protein product [Vitis vinifera]	Medicago truncatula clone mth2-85a22, complete sequence
one_Unigene_BMK.31405	--	--	Cellular Component: chloroplast (GO:0009507);; Biological Process: chloroplast RNA processing (GO:0031425);;	--	sp|Q9LUC2|PP231_ARATH Pentatricopeptide repeat-containing protein At3g14730 OS=Arabidopsis thaliana GN=PCMP-E31 PE=2 SV=1	Putative uncharacterized protein GN=VITISV_013933 OS=Vitis vinifera (Grape) PE=4 SV=1	gi|147853412|emb|CAN82303.1| hypothetical protein VITISV_013933 [Vitis vinifera]	--
two_Unigene_BMK.30896	--	--	--	--	sp|Q54LN2|VP13D_DICDI Putative vacuolar protein sorting-associated protein 13D OS=Dictyostelium discoideum GN=vps13D PE=3 SV=1	Vacuolar protein sorting-associated protein 13A GN=MTR_5g013780 OS=Medicago truncatula (Barrel medic) PE=4 SV=1	gi|297742188|emb|CBI33975.3| unnamed protein product [Vitis vinifera]	Ricinus communis vacuolar protein sorting-associated protein, putative, mRNA
two_Unigene_BMK.30223	--	--	Biological Process: sulfur amino acid metabolic process (GO:0000096);; Biological Process: MAPK cascade (GO:0000165);; Biological Process: regulation of response to biotic stimulus (GO:0002831);; Molecular Function: sugar:hydrogen symporter activity (GO:0005351);; Molecular Function: iron ion binding (GO:0005506);; Biological Process: pentose-phosphate shunt (GO:0006098);; Biological Process: reg…	K03526|0.0|vvi:100257071|(E)-4-hydroxy-3-methylbut-2-enyl-diphosphate synthase [EC:1.17.7.1]	sp|Q6MD85|ISPG_PARUW 4-hydroxy-3-methylbut-2-en-1-yl diphosphate synthase OS=Protochlamydia amoebophila (strain UWE25) GN=ispG PE=3 SV=1	4-hydroxy-3-methylbut-2-en-1-yl diphosphate synthase GN=HbHDS OS=Hevea brasiliensis (Para rubber tree) PE=2 SV=1	gi|164605000|dbj|BAF98296.1| 4-hydroxy-3-methylbut-2-en-1-yl diphosphate synthase [Hevea brasiliensis]	Catharanthus roseus GCPE protein mRNA, complete cds
two_Unigene_BMK.18855	--	--	--	--	sp|Q75JC9|Y8484_DICDI Uncharacterized protein DDB_G0271670 OS=Dictyostelium discoideum GN=DDB_G0271670 PE=4 SV=1	Putative uncharacterized protein GN=VIT_11s0016g01790 OS=Vitis vinifera (Grape) PE=4 SV=1	gi|297738627|emb|CBI27872.3| unnamed protein product [Vitis vinifera]	Vitis vinifera, whole genome shotgun sequence, contig VV78X170195.9, clone ENTAV 115
two_Unigene_BMK.14124	--	--	Biological Process: phosphatidylinositol biosynthetic process (GO:0006661);; Biological Process: cytochrome b6f complex assembly (GO:0010190);; Cellular Component: thylakoid membrane (GO:0042651);;	--	--	Putative uncharacterized protein GN=VIT_13s0019g01750 OS=Vitis vinifera (Grape) PE=4 SV=1	gi|225449921|ref|XP_002268521.1| PREDICTED: hypothetical protein [Vitis vinifera]	--
two_Unigene_BMK.10628	--	--	Biological Process: plant-type cell wall modification (GO:0009827);; Molecular Function: hydrolase activity (GO:0016787);; Cellular Component: cell part (GO:0044464);;	--	sp|Q8GX86|PME21_ARATH Probable pectinesterase/pectinesterase inhibitor 21 OS=Arabidopsis thaliana GN=PME21 PE=2 SV=2	Pectinesterase GN=POPTRDRAFT_565556 OS=Populus trichocarpa (Western balsam poplar) PE=3 SV=1	gi|224107068|ref|XP_002314364.1| predicted protein [Populus trichocarpa]	--
two_Unigene_BMK.8320	--	--	--	--	sp|Q04996|HAT31_ARATH Homeobox protein HAT3.1 OS=Arabidopsis thaliana GN=HAT3.1 PE=2 SV=3	Putative uncharacterized protein GN=VIT_03s0091g00290 OS=Vitis vinifera (Grape) PE=3 SV=1	gi|225429315|ref|XP_002269077.1| PREDICTED: hypothetical protein [Vitis vinifera]	--
one_Unigene_BMK.7693	--	--	--	--	--	Putative uncharacterized protein GN=VIT_14s0066g00740 OS=Vitis vinifera (Grape) PE=4 SV=1	gi|296087620|emb|CBI34876.3| unnamed protein product [Vitis vinifera]	Vitis vinifera, whole genome shotgun sequence, contig VV78X126180.6, clone ENTAV 115
two_Unigene_BMK.8073	--	--	--	--	sp|O49436|PP327_ARATH Pentatricopeptide repeat-containing protein At4g20090 OS=Arabidopsis thaliana GN=EMB1025 PE=2 SV=1	Putative uncharacterized protein GN=SELMODRAFT_181879 OS=Selaginella moellendorffii (Spikemoss) PE=4 SV=1	gi|302785283|ref|XP_002974413.1| hypothetical protein SELMODRAFT_174049 [Selaginella moellendorffii]	--
two_Unigene_BMK.1260	--	--	--	--	sp|Q8H0Y8|WRK41_ARATH Probable WRKY transcription factor 41 OS=Arabidopsis thaliana GN=WRKY41 PE=2 SV=2	Putative uncharacterized protein GN=RCOM_1691430 OS=Ricinus communis (Castor bean) PE=4 SV=1	gi|255537749|ref|XP_002509941.1| hypothetical protein RCOM_1691430 [Ricinus communis]	--
one_Unigene_BMK.30619	--	--	Molecular Function: DNA binding (GO:0003677);; Cellular Component: cytosol (GO:0005829);; Biological Process: post-embryonic development (GO:0009791);; Molecular Function: protein dimerization activity (GO:0046983);;	--	sp|P08770|TRA1_MAIZE Putative AC transposase OS=Zea mays PE=2 SV=2	Putative uncharacterized protein GN=VIT_11s0016g05750 OS=Vitis vinifera (Grape) PE=4 SV=1	gi|224144150|ref|XP_002325202.1| predicted protein [Populus trichocarpa]	TSA: Panax ginseng strain Shi Zhu Shen contig15288.Pagi mRNA sequence
one_Unigene_BMK.3049	--	--	--	--	--	Putative uncharacterized protein GN=MTR_7g044840 OS=Medicago truncatula (Barrel medic) PE=4 SV=1	gi|255541136|ref|XP_002511632.1| conserved hypothetical protein [Ricinus communis]	Populus trichocarpa predicted protein, mRNA
one_Unigene_BMK.16268	--	--	--	--	sp|P53849|GIS2_YEAST Zinc finger protein GIS2 OS=Saccharomyces cerevisiae GN=GIS2 PE=1 SV=1	Putative uncharacterized protein GN=VIT_06s0009g01050 OS=Vitis vinifera (Grape) PE=4 SV=1	gi|296084007|emb|CBI24395.3| unnamed protein product [Vitis vinifera]	--
one_Unigene_BMK.34173	--	--	--	--	sp|Q9T096|YIPL6_ARATH Protein yippee-like At4g27745 OS=Arabidopsis thaliana GN=At4g27745 PE=3 SV=2	cDNA clone:J023121O17, full insert sequence OS=Oryza sativa subsp. japonica (Rice) PE=4 SV=1	gi|77555722|gb|ABA98518.1| Yippee-like protein At4g27740, putative [Oryza sativa Japonica Group]	Thymus praecox microsatellite DNA, clone E089
one_Unigene_BMK.13186	--	--	Cellular Component: plasma membrane (GO:0005886);; Cellular Component: chloroplast (GO:0009507);; Biological Process: response to bacterium (GO:0009617);; Biological Process: cellular response to sulfate starvation (GO:0009970);; Biological Process: cyanide metabolic process (GO:0019499);; Biological Process: response to cadmium ion (GO:0046686);; Molecular Function: cyanoalanine nitrilase activi…	K13035|0.0|vvi:100250098|beta-cyano-L-alanine hydratase/nitrilase [EC:3.5.5.1 3.5.5.4]	sp|Q42965|NRL4A_TOBAC Bifunctional nitrilase/nitrile hydratase NIT4A OS=Nicotiana tabacum GN=NIT4A PE=2 SV=1	Putative uncharacterized protein OS=Glycine max (Soybean) PE=2 SV=1	gi|3914163|sp|Q42965.1|NRL4A_TOBAC RecName: Full=Bifunctional nitrilase/nitrile hydratase NIT4A; Short=TNIT4A; AltName: Full=Cyanoalanine nitrilase A; AltName: Full=Nitrilase 4A	Nicotiana tabacum mRNA for nitrilase, complete cds
two_Unigene_BMK.28897	--	--	Cellular Component: mitochondrion (GO:0005739);; Cellular Component: plasma membrane (GO:0005886);;	--	sp|Q9SRE5|Y1666_ARATH Uncharacterized protein At1g76660 OS=Arabidopsis thaliana GN=At1g76660 PE=1 SV=1	Putative uncharacterized protein GN=RCOM_1602580 OS=Ricinus communis (Castor bean) PE=4 SV=1	gi|255539390|ref|XP_002510760.1| conserved hypothetical protein [Ricinus communis]	Solanum lycopersicum cDNA, clone: LEFL1078BC10, HTC in leaf
two_Unigene_BMK.4768	--	--	--	--	--	SNKR2GH2 protein OS=Solanum schenckii PE=4 SV=1	gi|302594427|gb|ADL59403.1| SNKR2GH2 protein [Solanum schenckii]	--
one_Unigene_BMK.22197	--	--	Cellular Component: cytosol (GO:0005829);; Cellular Component: plant-type cell wall (GO:0009505);; Cellular Component: plasmodesma (GO:0009506);;	--	sp|Q60525|WAP53_MESAU Telomerase Cajal body protein 1 OS=Mesocricetus auratus GN=Wrap53 PE=2 SV=1	Putative uncharacterized protein GN=VITISV_004987 OS=Vitis vinifera (Grape) PE=4 SV=1	gi|147804669|emb|CAN73522.1| hypothetical protein VITISV_004987 [Vitis vinifera]	Lycopersicon esculentum clone 132757F, mRNA sequence
one_Unigene_BMK.34782	--	--	Biological Process: defense response by callose deposition (GO:0052542);;	--	--	Putative uncharacterized protein GN=VIT_09s0002g03690 OS=Vitis vinifera (Grape) PE=4 SV=1	gi|225442493|ref|XP_002283976.1| PREDICTED: hypothetical protein [Vitis vinifera]	Vitis vinifera contig VV78X129721.3, whole genome shotgun sequence
two_Unigene_BMK.34265	--	--	--	--	sp|P10978|POLX_TOBAC Retrovirus-related Pol polyprotein from transposon TNT 1-94 OS=Nicotiana tabacum PE=2 SV=1	Copia LTR rider OS=Solanum lycopersicum (Tomato) PE=4 SV=1	gi|133711804|gb|ABO36622.1| copia LTR rider [Solanum lycopersicum]	--
one_Unigene_BMK.33679	--	--	Molecular Function: nucleotide binding (GO:0000166);; Molecular Function: protein kinase activity (GO:0004672);; Biological Process: phosphorylation (GO:0016310);;	--	sp|A0AAR7|CCAMK_LOTJA Calcium and calcium/calmodulin-dependent serine/threonine-protein kinase OS=Lotus japonicus GN=CCAMK PE=1 SV=1	Calcium-and calmodulin-dependent protein kinase (Fragment) GN=CCaMK OS=Lamium sp. Qiu 95019 PE=4 SV=1	gi|319918088|gb|ADV78085.1| calcium- and calmodulin-dependent protein kinase [Lamium sp. Qiu 95019]	Zea mays full-length cDNA clone ZM_BFc0018K12 mRNA, complete cds
two_Unigene_BMK.31684	--	--	Molecular Function: transferase activity, transferring acyl groups (GO:0016746);;	--	sp|Q94CD1|HHT1_ARATH Omega-hydroxypalmitate O-feruloyl transferase OS=Arabidopsis thaliana GN=HHT1 PE=1 SV=1	Putative uncharacterized protein GN=VIT_00s0207g00010 OS=Vitis vinifera (Grape) PE=4 SV=1	gi|225469071|ref|XP_002270329.1| PREDICTED: hypothetical protein [Vitis vinifera]	--
one_Unigene_BMK.5613	--	--	Molecular Function: structural molecule activity (GO:0005198);; Cellular Component: chloroplast thylakoid membrane (GO:0009535);; Biological Process: photosynthesis, light harvesting (GO:0009765);;	K08914|2e-22|pop:POPTR_814251|light-harvesting complex II chlorophyll a/b binding protein 3	sp|P27489|CB23_SOLLC Chlorophyll a-b binding protein 13, chloroplastic OS=Solanum lycopersicum GN=CAB13 PE=1 SV=1	Putative uncharacterized protein OS=Populus trichocarpa x Populus deltoides PE=2 SV=1	gi|118489712|gb|ABK96657.1| unknown [Populus trichocarpa x Populus deltoides]	Nicotiana tabacum chloroplast chlorophyll a-b binding protein mRNA, partial cds; nuclear gene for chloroplast product
one_Unigene_BMK.35434	--	--	--	K01464|1e-35|sbo:SBO_3111|dihydropyrimidinase [EC:3.5.2.2]	sp|Q31WE3|PHYDA_SHIBS D-phenylhydantoinase OS=Shigella boydii serotype 4 (strain Sb227) GN=hyuA PE=3 SV=2	Putative uncharacterized protein OS=Picea sitchensis (Sitka spruce) PE=2 SV=1	gi|148906776|gb|ABR16534.1| unknown [Picea sitchensis]	TSA: Arachis hypogaea CL19456Contig1.Arhy mRNA sequence
one_Unigene_BMK.29444	--	--	Molecular Function: ATP-dependent peptidase activity (GO:0004176);; Molecular Function: metalloendopeptidase activity (GO:0004222);; Molecular Function: ATP binding (GO:0005524);; Cellular Component: mitochondrion (GO:0005739);; Biological Process: proteolysis (GO:0006508);; Molecular Function: microtubule-severing ATPase activity (GO:0008568);; Biological Process: chloroplast organization (GO:00…	K03798|0.0|vvi:100244978|cell division protease FtsH [EC:3.4.24.-]	sp|Q9SAJ3|FTSHC_ARATH ATP-dependent zinc metalloprotease FTSH 12, chloroplastic OS=Arabidopsis thaliana GN=FTSH12 PE=2 SV=2	Putative uncharacterized protein GN=VIT_19s0085g00490 OS=Vitis vinifera (Grape) PE=4 SV=1	gi|225462238|ref|XP_002263178.1| PREDICTED: hypothetical protein [Vitis vinifera]	Ricinus communis Cell division protein ftsH, putative, mRNA
two_Unigene_BMK.4500	--	--	Molecular Function: binding (GO:0005488);; Biological Process: cellular macromolecule metabolic process (GO:0044260);; Biological Process: nucleic acid metabolic process (GO:0090304);;	--	sp|Q62635|MUC2_RAT Mucin-2 (Fragment) OS=Rattus norvegicus GN=Muc2 PE=1 SV=1	Putative uncharacterized protein GN=VIT_08s0007g05780 OS=Vitis vinifera (Grape) PE=4 SV=1	gi|224090017|ref|XP_002308907.1| predicted protein [Populus trichocarpa]	--
one_Unigene_BMK.13364	--	--	--	--	--	Gag-pol polyprotein GN=rTeg1 OS=Eustoma exaltatum subsp. russellianum (Bluebells) PE=4 SV=1	gi|147856198|emb|CAN80285.1| hypothetical protein VITISV_026753 [Vitis vinifera]	--
two_Unigene_BMK.30252	[BK]	--	Biological Process: cell cycle (GO:0007049);; Biological Process: DNA mediated transformation (GO:0009294);; Biological Process: primary metabolic process (GO:0044238);; Biological Process: cellular macromolecule metabolic process (GO:0044260);; Biological Process: root development (GO:0048364);;	--	sp|Q9LNC4|GTE4_ARATH Transcription factor GTE4 OS=Arabidopsis thaliana GN=GTE4 PE=2 SV=1	Bromodomain-containing protein, putative GN=RCOM_0553900 OS=Ricinus communis (Castor bean) PE=4 SV=1	gi|255568313|ref|XP_002525131.1| bromodomain-containing protein, putative [Ricinus communis]	Vitis vinifera contig VV78X180677.14, whole genome shotgun sequence
one_Unigene_BMK.11765	--	--	--	--	sp|Q6NQ83|PP247_ARATH Pentatricopeptide repeat-containing protein At3g22470, mitochondrial OS=Arabidopsis thaliana GN=At3g22470 PE=2 SV=1	Putative uncharacterized protein GN=VIT_14s0081g00310 OS=Vitis vinifera (Grape) PE=4 SV=1	gi|296087908|emb|CBI35191.3| unnamed protein product [Vitis vinifera]	--
one_Unigene_BMK.21332	--	--	Cellular Component: intracellular (GO:0005622);; Biological Process: fatty acid beta-oxidation (GO:0006635);; Biological Process: protein import into peroxisome matrix (GO:0016558);; Biological Process: photoperiodism, flowering (GO:0048573);;	--	sp|Q93YV9|SKIP8_ARATH F-box protein SKIP8 OS=Arabidopsis thaliana GN=SKIP8 PE=1 SV=1	Putative uncharacterized protein GN=VIT_02s0025g01680 OS=Vitis vinifera (Grape) PE=4 SV=1	gi|297742355|emb|CBI34504.3| unnamed protein product [Vitis vinifera]	PREDICTED: Vitis vinifera hypothetical protein LOC100264977 (LOC100264977), mRNA
two_Unigene_BMK.2586	--	--	Molecular Function: protein serine/threonine kinase activity (GO:0004674);; Molecular Function: protein binding (GO:0005515);; Molecular Function: ATP binding (GO:0005524);; Cellular Component: nucleus (GO:0005634);; Cellular Component: cytoplasm (GO:0005737);; Cellular Component: plasma membrane (GO:0005886);; Biological Process: methylation-dependent chromatin silencing (GO:0006346);; Biologica…	--	sp|Q9LFA2|KIPK_ARATH Serine/threonine-protein kinase KIPK OS=Arabidopsis thaliana GN=KIPK PE=1 SV=1	Putative uncharacterized protein GN=VIT_08s0007g03600 OS=Vitis vinifera (Grape) PE=4 SV=1	gi|225440934|ref|XP_002277025.1| PREDICTED: hypothetical protein [Vitis vinifera]	PREDICTED: Vitis vinifera hypothetical protein LOC100246067 (LOC100246067), mRNA
two_Unigene_BMK.14765	--	--	Molecular Function: calmodulin binding (GO:0005516);; Cellular Component: endoplasmic reticulum (GO:0005783);; Biological Process: tRNA modification (GO:0006400);; Biological Process: meristem structural organization (GO:0009933);; Molecular Function: purine nucleotide binding (GO:0017076);; Molecular Function: dihydrokaempferol 4-reductase activity (GO:0045552);; Biological Process: seed develop…	--	sp|P51108|DFRA_MAIZE Dihydroflavonol-4-reductase OS=Zea mays GN=A1 PE=3 SV=1	Cinnamoyl-CoA reductase, putative GN=RCOM_1408620 OS=Ricinus communis (Castor bean) PE=4 SV=1	gi|255565208|ref|XP_002523596.1| cinnamoyl-CoA reductase, putative [Ricinus communis]	Vitis vinifera contig VV78X015097.7, whole genome shotgun sequence
two_Unigene_BMK.14753	--	--	Biological Process: signal transduction (GO:0007165);; Biological Process: metabolic process (GO:0008152);; Molecular Function: oxidoreductase activity (GO:0016491);;	--	sp|Q9FPQ6|GP1_CHLRE Vegetative cell wall protein gp1 OS=Chlamydomonas reinhardtii GN=GP1 PE=2 SV=1	Serine-threonine protein kinase, plant-type, putative GN=RCOM_0779050 OS=Ricinus communis (Castor bean) PE=4 SV=1	gi|255585199|ref|XP_002533302.1| serine-threonine protein kinase, plant-type, putative [Ricinus communis]	--
two_Unigene_BMK.33982	--	--	Cellular Component: mitochondrion (GO:0005739);;	--	sp|Q9FWA6|PP207_ARATH Pentatricopeptide repeat-containing protein At3g02330 OS=Arabidopsis thaliana GN=PCMP-E90 PE=2 SV=2	Predicted protein GN=POPTRDRAFT_931715 OS=Populus trichocarpa (Western balsam poplar) PE=4 SV=1	gi|224119336|ref|XP_002331286.1| predicted protein [Populus trichocarpa]	Vitis vinifera contig VV78X005233.4, whole genome shotgun sequence
one_Unigene_BMK.5589	--	--	--	--	sp|Q6L439|R1A4_SOLDE Putative late blight resistance protein homolog R1A-4 OS=Solanum demissum GN=R1A-4 PE=5 SV=2	Integrase core domain containing protein GN=SDM1_27t00004 OS=Solanum demissum (Wild potato) PE=4 SV=2	gi|113205216|gb|AAT39281.2| Integrase core domain containing protein [Solanum demissum]	--
two_Unigene_BMK.30841	--	--	Cellular Component: plasma membrane (GO:0005886);;	--	--	Putative uncharacterized protein OS=Glycine max (Soybean) PE=2 SV=1	gi|255634923|gb|ACU17820.1| unknown [Glycine max]	TSA: Panax ginseng strain Shi Zhu Shen contig12062.Pagi mRNA sequence
two_Unigene_BMK.2427	--	--	Molecular Function: sequence-specific DNA binding transcription factor activity (GO:0003700);; Molecular Function: protein binding (GO:0005515);; Cellular Component: nucleus (GO:0005634);; Molecular Function: zinc ion binding (GO:0008270);; Biological Process: response to blue light (GO:0009637);; Biological Process: response to high light intensity (GO:0009644);; Biological Process: response to …	--	sp|Q9SK53|COL3_ARATH Zinc finger protein CONSTANS-LIKE 3 OS=Arabidopsis thaliana GN=COL3 PE=1 SV=1	CONSTANS-like protein GN=CO OS=Solanum tuberosum (Potato) PE=2 SV=1	gi|111378451|gb|ABH09237.1| CONSTANS-like protein [Solanum tuberosum]	Glycine max cDNA, clone: GMFL01-49-B07
two_Unigene_BMK.33512	--	--	--	--	sp|Q0WQW5|PPR85_ARATH Pentatricopeptide repeat-containing protein At1g59720, mitochondrial OS=Arabidopsis thaliana GN=PCMP-H51 PE=2 SV=2	Pentatricopeptide repeat-containing protein, putative GN=RCOM_0698940 OS=Ricinus communis (Castor bean) PE=4 SV=1	gi|255558266|ref|XP_002520160.1| pentatricopeptide repeat-containing protein, putative [Ricinus communis]	--
one_Unigene_BMK.11891	--	--	Cellular Component: mitochondrion (GO:0005739);;	--	--	Expressed protein GN=LOC_Os03g44670 OS=Oryza sativa subsp. japonica (Rice) PE=4 SV=1	gi|53370691|gb|AAU89186.1| expressed protein [Oryza sativa Japonica Group]	TSA: Cajanus cajan cultivar Asha contig04422.Asha mRNA sequence
one_Unigene_BMK.6700	--	--	Cellular Component: plastid (GO:0009536);;	--	sp|Q8MP30|Y7791_DICDI Uncharacterized histidine-rich protein DDB_G0274557 OS=Dictyostelium discoideum GN=DDB_G0274557 PE=4 SV=1	Putative uncharacterized protein GN=VIT_19s0015g00450 OS=Vitis vinifera (Grape) PE=4 SV=1	gi|298707026|emb|CBJ29834.1| expressed unknown protein [Ectocarpus siliculosus]	Volvox carteri f. nagariensis male mating type locus, complete sequence
two_Unigene_BMK.9059	--	--	Molecular Function: protein kinase activity (GO:0004672);; Molecular Function: binding (GO:0005488);; Molecular Function: serine-type peptidase activity (GO:0008236);; Biological Process: phosphorylation (GO:0016310);; Biological Process: protein metabolic process (GO:0019538);;	--	sp|Q17RH7|TPRXL_HUMAN Putative protein TPRXL OS=Homo sapiens GN=TPRXL PE=5 SV=2	Putative uncharacterized protein GN=VIT_12s0035g01230 OS=Vitis vinifera (Grape) PE=4 SV=1	gi|297739498|emb|CBI29680.3| unnamed protein product [Vitis vinifera]	Leptosphaeria maculans v23.1.3 lm_SuperContig_8_v2 genomic supercontig, whole genome
two_Unigene_BMK.23560	--	--	--	--	sp|Q5BQN5|WAP_SOLLC WPP domain-associated protein (Fragment) OS=Solanum lycopersicum GN=WAP PE=1 SV=1	Putative uncharacterized protein GN=VIT_10s0003g04960 OS=Vitis vinifera (Grape) PE=4 SV=1	gi|75104359|sp|Q5BQN5.1|WAP_SOLLC RecName: Full=WPP domain-associated protein	--
two_Unigene_BMK.7970	--	--	Molecular Function: receptor activity (GO:0004872);; Biological Process: metabolic process (GO:0008152);; Cellular Component: cytoplasmic membrane-bounded vesicle (GO:0016023);; Molecular Function: kinase activity (GO:0016301);;	--	sp|Q9C7S5|PSYR1_ARATH Tyrosine-sulfated glycopeptide receptor 1 OS=Arabidopsis thaliana GN=PSYR1 PE=2 SV=1	Phytosulfokine receptor, putative GN=RCOM_0407350 OS=Ricinus communis (Castor bean) PE=4 SV=1	gi|255577318|ref|XP_002529540.1| Phytosulfokine receptor precursor, putative [Ricinus communis]	--
one_Unigene_BMK.15544	--	--	Molecular Function: ubiquitin-protein ligase activity (GO:0004842);; Biological Process: ubiquitin-dependent protein catabolic process (GO:0006511);; Biological Process: toxin catabolic process (GO:0009407);;	--	sp|Q8RWU5|FBL3_ARATH F-box/LRR-repeat protein 3 OS=Arabidopsis thaliana GN=FBL3 PE=2 SV=1	Putative uncharacterized protein GN=VIT_08s0058g00700 OS=Vitis vinifera (Grape) PE=4 SV=1	gi|225439576|ref|XP_002265215.1| PREDICTED: hypothetical protein [Vitis vinifera]	TSA: Panax ginseng strain Shi Zhu Shen contig07863.Pagi mRNA sequence
two_Unigene_BMK.31985	--	--	--	--	--	Putative uncharacterized protein OS=Zea mays (Maize) PE=2 SV=1	--	--
one_Unigene_BMK.9095	--	--	--	--	--	Ras-GTPase-activating protein-binding protein, putative GN=RCOM_1025530 OS=Ricinus communis (Castor bean) PE=4 SV=1	gi|255573386|ref|XP_002527619.1| Ras-GTPase-activating protein-binding protein, putative [Ricinus communis]	--
one_Unigene_BMK.26707	--	--	Biological Process: cytokinesis (GO:0000910);; Molecular Function: receptor activity (GO:0004872);; Cellular Component: endoplasmic reticulum lumen (GO:0005788);; Biological Process: unidimensional cell growth (GO:0009826);; Molecular Function: auxin binding (GO:0010011);; Biological Process: positive regulation of DNA endoreduplication (GO:0032877);; Biological Process: positive regulation of ce…	--	sp|P33491|ABP2_TOBAC Auxin-binding protein T92 OS=Nicotiana tabacum GN=T92 PE=3 SV=1	Auxin binding protein (Fragment) OS=Nicotiana tabacum (Common tobacco) PE=2 SV=1	gi|461450|sp|P33491.1|ABP2_TOBAC RecName: Full=Auxin-binding protein T92; Short=ABP; Flags: Precursor	Sinapis arvensis resistant endoplasmic reticulum auxin-binding protein 1 mRNA, complete cds
one_Unigene_BMK.32801	--	--	--	--	sp|P04146|COPIA_DROME Copia protein OS=Drosophila melanogaster GN=GIP PE=1 SV=3	Putative uncharacterized protein GN=VITISV_015039 OS=Vitis vinifera (Grape) PE=4 SV=1	gi|147775347|emb|CAN65716.1| hypothetical protein VITISV_015039 [Vitis vinifera]	Vitis vinifera, whole genome shotgun sequence, contig VV78X130850.5, clone ENTAV 115
two_Unigene_BMK.23846	--	--	Molecular Function: catalytic activity (GO:0003824);; Cellular Component: mitochondrion (GO:0005739);; Cellular Component: cytoplasmic membrane-bounded vesicle (GO:0016023);; Cellular Component: anchored to plasma membrane (GO:0046658);;	--	sp|Q9SSG3|HIPL1_ARATH HIPL1 protein OS=Arabidopsis thaliana GN=HIPL1 PE=1 SV=2	Putative uncharacterized protein GN=VIT_01s0026g01300 OS=Vitis vinifera (Grape) PE=4 SV=1	gi|296086453|emb|CBI32042.3| unnamed protein product [Vitis vinifera]	Solanum lycopersicum cDNA, clone: LEFL1006BE10, HTC in leaf
one_Unigene_BMK.38298	--	--	Biological Process: polysaccharide biosynthetic process (GO:0000271);; Molecular Function: actin binding (GO:0003779);; Cellular Component: cytosol (GO:0005829);; Biological Process: glucose catabolic process (GO:0006007);; Biological Process: multidimensional cell growth (GO:0009825);; Biological Process: cell tip growth (GO:0009932);; Biological Process: regulation of hormone levels (GO:0010817…	--	sp|P54654|CAP_DICDI Adenylyl cyclase-associated protein OS=Dictyostelium discoideum GN=cap PE=1 SV=1	Adenylyl cyclase-associated protein GN=CAP OS=Gossypium hirsutum (Upland cotton) PE=3 SV=1	gi|225428497|ref|XP_002284362.1| PREDICTED: hypothetical protein [Vitis vinifera]	Solanum lycopersicum cDNA, clone: LEFL1072CE01, HTC in leaf
one_Unigene_BMK.29225	--	--	Biological Process: cell morphogenesis (GO:0000902);; Cellular Component: intracellular (GO:0005622);; Biological Process: protein targeting to vacuole (GO:0006623);; Cellular Component: membrane (GO:0016020);; Biological Process: cell growth (GO:0016049);; Biological Process: Golgi vesicle transport (GO:0048193);;	--	sp|Q9C5H4|Y3627_ARATH VHS domain-containing protein At3g16270 OS=Arabidopsis thaliana GN=At3g16270 PE=1 SV=1	Putative uncharacterized protein GN=VIT_09s0002g03990 OS=Vitis vinifera (Grape) PE=4 SV=1	gi|225442541|ref|XP_002284183.1| PREDICTED: hypothetical protein [Vitis vinifera]	Solanum lycopersicum cDNA, clone: LEFL1078BB12, HTC in leaf
two_Unigene_BMK.2888	--	--	Molecular Function: monooxygenase activity (GO:0004497);; Molecular Function: iron ion binding (GO:0005506);; Molecular Function: protein binding (GO:0005515);; Cellular Component: Golgi apparatus (GO:0005794);; Biological Process: metabolic process (GO:0008152);; Molecular Function: oxidoreductase activity, acting on paired donors, with incorporation or reduction of molecular oxygen (GO:0016705)…	--	sp|Q9STL1|C71AM_ARATH Cytochrome P450 71A22 OS=Arabidopsis thaliana GN=CYP71A22 PE=2 SV=1	Putative uncharacterized protein GN=VIT_17s0000g09510 OS=Vitis vinifera (Grape) PE=3 SV=1	gi|225456858|ref|XP_002276812.1| PREDICTED: hypothetical protein [Vitis vinifera]	--
two_Unigene_BMK.14650	--	--	--	--	--	--	--	TSA: Artemisia annua strain Artemis Contig2784.Aylt mRNA sequence
one_Unigene_BMK.16960	--	--	--	--	--	Putative uncharacterized protein OS=Populus trichocarpa (Western balsam poplar) PE=2 SV=1	gi|118488451|gb|ABK96040.1| unknown [Populus trichocarpa]	--
two_Unigene_BMK.31402	--	--	Molecular Function: DNA binding (GO:0003677);; Molecular Function: helicase activity (GO:0004386);; Molecular Function: ATP binding (GO:0005524);; Cellular Component: cytosol (GO:0005829);; Biological Process: regulation of transcription, DNA-dependent (GO:0006355);; Biological Process: organ boundary specification between lateral organs and the meristem (GO:0010199);; Cellular Component: chromat…	--	sp|Q6EVK6|BRM_ARATH ATP-dependent helicase BRM OS=Arabidopsis thaliana GN=BRM PE=1 SV=1	Putative uncharacterized protein GN=VIT_15s0046g02290 OS=Vitis vinifera (Grape) PE=4 SV=1	gi|255541636|ref|XP_002511882.1| Chromo domain protein, putative [Ricinus communis]	Ricinus communis Chromo domain protein, putative, mRNA
one_Unigene_BMK.32212	--	--	Molecular Function: malate dehydrogenase (decarboxylating) activity (GO:0004471);; Molecular Function: ATP binding (GO:0005524);; Cellular Component: mitochondrion (GO:0005739);; Biological Process: glycolysis (GO:0006096);; Biological Process: malate metabolic process (GO:0006108);; Biological Process: water transport (GO:0006833);; Biological Process: hyperosmotic response (GO:0006972);; Biolog…	K00028|3e-63|osa:4343294|malate dehydrogenase (decarboxylating) [EC:1.1.1.39]	sp|P37224|MAOM_AMAHP NAD-dependent malic enzyme 65 kDa isoform, mitochondrial OS=Amaranthus hypochondriacus PE=1 SV=1	Malic enzyme OS=Zea mays (Maize) PE=2 SV=1	gi|223949481|gb|ACN28824.1| unknown [Zea mays]	Zea mays full-length cDNA clone ZM_BFc0144I21 mRNA, complete cds
one_Unigene_BMK.26578	--	--	Molecular Function: inositol-polyphosphate 5-phosphatase activity (GO:0004445);; Cellular Component: plastid (GO:0009536);; Molecular Function: oxidoreductase activity (GO:0016491);; Biological Process: inositol trisphosphate metabolic process (GO:0032957);; Biological Process: inositol phosphate dephosphorylation (GO:0046855);;	--	sp|Q84MA2|IP5P1_ARATH Type I inositol-1,4,5-trisphosphate 5-phosphatase 1 OS=Arabidopsis thaliana GN=IP5P1 PE=1 SV=2	Inositol-1,4,5-triphosphate-5-phosphatase GN=5PT2 OS=Solanum lycopersicum (Tomato) PE=2 SV=1	gi|157863710|gb|ABV90876.1| inositol-1,4,5-triphosphate-5-phosphatase [Solanum lycopersicum]	TSA: Artemisia annua strain Uganda Contig1779, mRNA sequence
two_Unigene_BMK.3912	--	--	Biological Process: regulation of Rab GTPase activity (GO:0032313);; Cellular Component: cytoplasmic part (GO:0044444);;	--	--	Predicted protein GN=POPTRDRAFT_916074 OS=Populus trichocarpa (Western balsam poplar) PE=4 SV=1	gi|224068612|ref|XP_002326158.1| predicted protein [Populus trichocarpa]	--
one_Unigene_BMK.29794	--	--	Molecular Function: copper ion binding (GO:0005507);; Molecular Function: ATP binding (GO:0005524);; Cellular Component: mitochondrial matrix (GO:0005759);; Cellular Component: vacuolar membrane (GO:0005774);; Cellular Component: Golgi apparatus (GO:0005794);; Cellular Component: plasma membrane (GO:0005886);; Biological Process: gluconeogenesis (GO:0006094);; Biological Process: protein targetin…	K04077|5e-56|ath:AT2G33210|chaperonin GroEL	sp|Q8L7B5|CH60B_ARATH Chaperonin CPN60-like 1, mitochondrial OS=Arabidopsis thaliana GN=At2g33210 PE=1 SV=1	Chaperonin CPN60-like 1 GN=HSP60-2 OS=Arabidopsis thaliana (Mouse-ear cress) PE=3 SV=1	gi|2924773|gb|AAC04902.1| mitochondrial chaperonin (HSP60) [Arabidopsis thaliana]	Arabidopsis thaliana Full-length cDNA Complete sequence from clone GSLTSIL70ZG05 of Silique of strain col-0 of Arabidopsis thaliana (thale cress)
two_Unigene_BMK.23265	--	--	Biological Process: respiratory burst involved in defense response (GO:0002679);; Molecular Function: DNA binding (GO:0003677);; Molecular Function: protein binding (GO:0005515);; Cellular Component: vacuolar membrane (GO:0005774);; Biological Process: vacuolar transport (GO:0007034);; Biological Process: response to heat (GO:0009408);; Biological Process: response to auxin stimulus (GO:0009733);…	--	sp|O49403|HFA4A_ARATH Heat stress transcription factor A-4a OS=Arabidopsis thaliana GN=HSFA4A PE=2 SV=1	Heat shock factor GN=NtHSF2 OS=Nicotiana tabacum (Common tobacco) PE=2 SV=1	gi|5821138|dbj|BAA83711.1| heat shock factor [Nicotiana tabacum]	Arabidopsis thaliana AT-HSFA4A; DNA binding / transcription factor (AT-HSFA4A) mRNA, complete cds
two_Unigene_BMK.26811	--	--	--	--	--	Putative uncharacterized protein GN=RCOM_0621370 OS=Ricinus communis (Castor bean) PE=4 SV=1	--	--
two_Unigene_BMK.29109	--	--	--	--	--	Predicted protein GN=POPTRDRAFT_773357 OS=Populus trichocarpa (Western balsam poplar) PE=4 SV=1	gi|224120016|ref|XP_002318221.1| predicted protein [Populus trichocarpa]	--
one_Unigene_BMK.2122	--	--	Cellular Component: nuclear envelope (GO:0005635);; Cellular Component: Golgi apparatus (GO:0005794);; Cellular Component: cytosol (GO:0005829);; Cellular Component: plasma membrane (GO:0005886);; Biological Process: brassinosteroid mediated signaling pathway (GO:0009742);; Molecular Function: protein domain specific binding (GO:0019904);; Molecular Function: protein phosphorylated amino acid bin…	--	sp|P93208|14332_SOLLC 14-3-3 protein 2 OS=Solanum lycopersicum GN=TFT2 PE=3 SV=2	14-3-3 protein OS=Camellia sinensis (Tea) PE=2 SV=1	gi|90856221|gb|ABE01401.1| 14-3-3 protein [Camellia sinensis]	Solanum tuberosum mRNA for 14-3-3 protein, isolate 16R
one_Unigene_BMK.6471	--	--	Biological Process: MAPK cascade (GO:0000165);; Biological Process: activation of MAPKK activity (GO:0000186);; Biological Process: response to molecule of bacterial origin (GO:0002237);; Molecular Function: MAP kinase kinase kinase activity (GO:0004709);; Molecular Function: non-membrane spanning protein tyrosine kinase activity (GO:0004715);; Molecular Function: ATP binding (GO:0005524);; Cellu…	--	sp|P46573|APK1B_ARATH Protein kinase APK1B, chloroplastic OS=Arabidopsis thaliana GN=APK1B PE=2 SV=2	Serine/threonine-protein kinase cx32, putative GN=RCOM_1601170 OS=Ricinus communis (Castor bean) PE=3 SV=1	gi|255539232|ref|XP_002510681.1| serine/threonine-protein kinase cx32, putative [Ricinus communis]	PREDICTED: Vitis vinifera hypothetical protein LOC100254778 (LOC100254778), mRNA
one_Unigene_BMK.17130	--	--	Cellular Component: plastid (GO:0009536);;	--	sp|P21260|YPRO_OWEFU Uncharacterized proline-rich protein (Fragment) OS=Owenia fusiformis PE=4 SV=1	Putative uncharacterized protein GN=VIT_18s0001g13540 OS=Vitis vinifera (Grape) PE=4 SV=1	gi|255538822|ref|XP_002510476.1| nutrient reservoir, putative [Ricinus communis]	Populus trichocarpa predicted protein, mRNA
one_Unigene_BMK.25253	--	--	Biological Process: nuclear division (GO:0000280);; Biological Process: cytokinesis by cell plate formation (GO:0000911);; Molecular Function: protein serine/threonine kinase activity (GO:0004674);; Molecular Function: ATP binding (GO:0005524);; Cellular Component: cytosol (GO:0005829);; Cellular Component: plasma membrane (GO:0005886);; Biological Process: protein phosphorylation (GO:0006468);; …	--	sp|Q8RQD1|GLND_AZOBR [Protein-PII] uridylyltransferase OS=Azospirillum brasilense GN=glnD PE=3 SV=1	Predicted protein GN=POPTRDRAFT_723869 OS=Populus trichocarpa (Western balsam poplar) PE=4 SV=1	gi|224108635|ref|XP_002314917.1| predicted protein [Populus trichocarpa]	Solanum lycopersicum cDNA, clone: LEFL1061DB03, HTC in leaf
one_Unigene_BMK.33178	--	--	--	--	--	Putative uncharacterized protein GN=RCOM_1617240 OS=Ricinus communis (Castor bean) PE=4 SV=1	gi|255541764|ref|XP_002511946.1| conserved hypothetical protein [Ricinus communis]	--
two_Unigene_BMK.29655	--	--	Molecular Function: thioredoxin-disulfide reductase activity (GO:0004791);; Cellular Component: chloroplast stroma (GO:0009570);; Biological Process: removal of superoxide radicals (GO:0019430);; Biological Process: hydrogen peroxide catabolic process (GO:0042744);; Biological Process: cell redox homeostasis (GO:0045454);; Molecular Function: flavin adenine dinucleotide binding (GO:0050660);; Bio…	K00384|0.0|vvi:100262307|thioredoxin reductase (NADPH) [EC:1.8.1.9]	sp|Q70G58|NTRC_ORYSJ Thioredoxin reductase NTRC OS=Oryza sativa subsp. japonica GN=Os07g0657900 PE=1 SV=2	Thioredoxin reductase GN=VIT_08s0007g08760 OS=Vitis vinifera (Grape) PE=3 SV=1	gi|297739640|emb|CBI29822.3| unnamed protein product [Vitis vinifera]	Populus trichocarpa predicted protein, mRNA
two_Unigene_BMK.23763	--	--	Molecular Function: ATP binding (GO:0005524);; Cellular Component: mitochondrion (GO:0005739);; Biological Process: response to sucrose stimulus (GO:0009744);; Biological Process: flavonoid biosynthetic process (GO:0009813);; Biological Process: response to UV-B (GO:0010224);; Molecular Function: ATPase activity (GO:0016887);; Biological Process: methylglyoxal catabolic process to D-lactate (GO:0…	--	sp|P46441|N2B_HAEIR Putative ATPase N2B OS=Haematobia irritans PE=2 SV=1	Putative uncharacterized protein GN=VIT_04s0008g05270 OS=Vitis vinifera (Grape) PE=4 SV=1	gi|225430251|ref|XP_002282599.1| PREDICTED: hypothetical protein [Vitis vinifera]	Arabidopsis lyrata subsp. lyrata hypothetical protein, mRNA
one_Unigene_BMK.19168	--	--	Biological Process: embryo sac egg cell differentiation (GO:0009560);;	--	sp|O74738|YH9D_SCHPO SET domain-containing protein C1709.13c OS=Schizosaccharomyces pombe GN=SPBC1709.13c PE=2 SV=1	Putative uncharacterized protein GN=VIT_04s0043g00790 OS=Vitis vinifera (Grape) PE=4 SV=1	gi|296085170|emb|CBI28665.3| unnamed protein product [Vitis vinifera]	Ricinus communis conserved hypothetical protein, mRNA
two_Unigene_BMK.20223	--	--	Molecular Function: nucleotide binding (GO:0000166);; Molecular Function: pinoresinol reductase activity (GO:0010283);; Molecular Function: oxidoreductase activity, acting on NADH or NADPH (GO:0016651);; Molecular Function: 2'-hydroxyisoflavone reductase activity (GO:0047526);; Biological Process: oxidation-reduction process (GO:0055114);;	--	sp|P52579|IFRH_TOBAC Isoflavone reductase homolog A622 OS=Nicotiana tabacum PE=2 SV=1	Putative uncharacterized protein GN=VIT_03s0038g04710 OS=Vitis vinifera (Grape) PE=4 SV=1	gi|225428444|ref|XP_002284074.1| PREDICTED: hypothetical protein [Vitis vinifera]	TSA: Artemisia annua strain Artemis Contig5549.Aml mRNA sequence
two_Unigene_BMK.19209	--	--	Biological Process: rRNA processing (GO:0006364);; Cellular Component: chloroplast stromal thylakoid (GO:0009533);; Biological Process: plastid organization (GO:0009657);; Biological Process: photosystem II assembly (GO:0010207);; Biological Process: cysteine biosynthetic process (GO:0019344);; Cellular Component: chloroplast photosystem II (GO:0030095);; Biological Process: regulation of protein…	K02723|1e-64|pop:POPTR_726168|photosystem II PsbY protein	sp|P80470|PSBY_SPIOL Photosystem II core complex proteins psbY, chloroplastic OS=Spinacia oleracea GN=PSBY PE=1 SV=2	Putative uncharacterized protein OS=Populus trichocarpa x Populus deltoides PE=2 SV=1	gi|118488993|gb|ABK96304.1| unknown [Populus trichocarpa x Populus deltoides]	Brassica rapa subsp. pekinensis clone KBrB008G18, complete sequence
one_Unigene_BMK.14133	--	--	Molecular Function: DNA binding (GO:0003677);; Cellular Component: nucleus (GO:0005634);; Molecular Function: zinc ion binding (GO:0008270);; Molecular Function: enzyme binding (GO:0019899);; Molecular Function: cytosine C-5 DNA demethylase activity (GO:0051747);;	--	sp|Q8LA53|MBD2_ARATH Methyl-CpG-binding domain-containing protein 2 OS=Arabidopsis thaliana GN=MBD2 PE=1 SV=1	Putative uncharacterized protein GN=VIT_11s0065g01010 OS=Vitis vinifera (Grape) PE=4 SV=1	gi|225468218|ref|XP_002263085.1| PREDICTED: hypothetical protein [Vitis vinifera]	--
two_Unigene_BMK.26898	--	--	Molecular Function: nucleic acid binding (GO:0003676);; Biological Process: regulation of transcription, DNA-dependent (GO:0006355);; Molecular Function: zinc ion binding (GO:0008270);;	--	sp|Q84UQ3|C3H56_ORYSJ Zinc finger CCCH domain-containing protein 56 OS=Oryza sativa subsp. japonica GN=Os08g0159800 PE=2 SV=1	Putative uncharacterized protein GN=VIT_02s0012g01550 OS=Vitis vinifera (Grape) PE=4 SV=1	gi|255573451|ref|XP_002527651.1| nucleic acid binding protein, putative [Ricinus communis]	Ricinus communis nucleic acid binding protein, putative, mRNA
two_Unigene_BMK.22448	--	--	Biological Process: metabolic process (GO:0008152);; Biological Process: regulation of developmental process (GO:0050793);;	--	sp|Q54S20|MED13_DICDI Mediator of RNA polymerase II transcription subunit 13 OS=Dictyostelium discoideum GN=amiB PE=2 SV=1	Predicted protein GN=POPTRDRAFT_555194 OS=Populus trichocarpa (Western balsam poplar) PE=4 SV=1	gi|297746481|emb|CBI16537.3| unnamed protein product [Vitis vinifera]	Vitis vinifera contig VV78X176281.7, whole genome shotgun sequence
two_Unigene_BMK.22555	--	--	Biological Process: response to molecule of bacterial origin (GO:0002237);; Molecular Function: protein serine/threonine kinase activity (GO:0004674);; Molecular Function: receptor activity (GO:0004872);; Molecular Function: ATP binding (GO:0005524);; Cellular Component: plasma membrane (GO:0005886);; Biological Process: protein phosphorylation (GO:0006468);; Biological Process: signal transducti…	--	sp|C0LGR3|Y4265_ARATH Probable LRR receptor-like serine/threonine-protein kinase At4g26540 OS=Arabidopsis thaliana GN=At4g26540 PE=1 SV=1	Putative uncharacterized protein GN=VIT_17s0000g08900 OS=Vitis vinifera (Grape) PE=3 SV=1	gi|147782461|emb|CAN61920.1| hypothetical protein VITISV_038730 [Vitis vinifera]	Populus trichocarpa predicted protein, mRNA
one_Unigene_BMK.19024	--	--	Molecular Function: ATP binding (GO:0005524);; Cellular Component: nucleus (GO:0005634);; Cellular Component: cytoplasm (GO:0005737);; Biological Process: DNA replication initiation (GO:0006270);; Biological Process: regulation of DNA replication (GO:0006275);; Biological Process: DNA methylation (GO:0006306);; Biological Process: mitosis (GO:0007067);; Biological Process: cell proliferation (GO:…	--	sp|Q9Z0R0|HASP_MOUSE Serine/threonine-protein kinase haspin OS=Mus musculus GN=Gsg2 PE=1 SV=3	Putative uncharacterized protein GN=VIT_14s0060g00450 OS=Vitis vinifera (Grape) PE=4 SV=1	gi|225450462|ref|XP_002276683.1| PREDICTED: hypothetical protein [Vitis vinifera]	PREDICTED: Vitis vinifera hypothetical protein LOC100249417 (LOC100249417), mRNA
one_Unigene_BMK.19286	--	--	Biological Process: G2 phase of mitotic cell cycle (GO:0000085);; Cellular Component: mitochondrial matrix (GO:0005759);; Biological Process: protein targeting to mitochondrion (GO:0006626);; Biological Process: pyrimidine ribonucleotide biosynthetic process (GO:0009220);; Biological Process: embryo sac egg cell differentiation (GO:0009560);; Biological Process: photomorphogenesis (GO:0009640);; …	--	sp|Q8W487|YB95_ARATH Uncharacterized protein At2g39795, mitochondrial OS=Arabidopsis thaliana GN=At2g39795 PE=1 SV=1	Putative uncharacterized protein GN=VIT_13s0019g02350 OS=Vitis vinifera (Grape) PE=4 SV=1	gi|225449374|ref|XP_002282374.1| PREDICTED: hypothetical protein [Vitis vinifera]	Soybean clone JCVI-FLGm-20I16 unknown mRNA
two_Unigene_BMK.6611	--	--	--	--	sp|Q9SD84|E13L3_ARATH Glucan endo-1,3-beta-glucosidase-like protein 3 OS=Arabidopsis thaliana GN=At5g08000 PE=1 SV=1	Putative uncharacterized protein GN=ARALYDRAFT_477115 OS=Arabidopsis lyrata subsp. lyrata (Lyre-leaved rock-cress) PE=4 SV=1	gi|297842731|ref|XP_002889247.1| hypothetical protein ARALYDRAFT_477115 [Arabidopsis lyrata subsp. lyrata]	Oryza sativa Japonica Group cDNA clone:001-028-B06, full insert sequence
one_Unigene_BMK.11475	--	--	Molecular Function: ATP binding (GO:0005524);; Biological Process: ATP catabolic process (GO:0006200);; Molecular Function: electron carrier activity (GO:0009055);; Biological Process: fatty acid catabolic process (GO:0009062);; Molecular Function: ferric-transporting ATPase activity (GO:0015408);; Molecular Function: iron-sulfur cluster binding (GO:0051536);; Biological Process: protein maturati…	--	sp|Q9LID6|AB1E_ARATH ABC transporter E family member 1 OS=Arabidopsis thaliana GN=ABCE1 PE=2 SV=1	Putative uncharacterized protein GN=ARALYDRAFT_897595 OS=Arabidopsis lyrata subsp. lyrata (Lyre-leaved rock-cress) PE=4 SV=1	gi|297829902|ref|XP_002882833.1| hypothetical protein ARALYDRAFT_897595 [Arabidopsis lyrata subsp. lyrata]	--
one_Unigene_BMK.28222	--	--	--	K09422|3e-70|vvi:100258784|myb proto-oncogene protein, plant	--	Putative uncharacterized protein GN=VIT_17s0000g05390 OS=Vitis vinifera (Grape) PE=4 SV=1	gi|225456610|ref|XP_002266231.1| PREDICTED: hypothetical protein [Vitis vinifera]	Gossypium raimondii clone GR__Ba0033O07-hvk, complete sequence
two_Unigene_BMK.8472	--	--	--	--	--	F9D12.2 protein GN=F9D12.2 OS=Arabidopsis thaliana (Mouse-ear cress) PE=4 SV=1	gi|3319345|gb|AAC26234.1| contains similarity to maize transposon MuDR (GB:M76978) [Arabidopsis thaliana]	--
one_Unigene_BMK.25506	--	--	Molecular Function: nucleic acid binding (GO:0003676);; Molecular Function: ATP binding (GO:0005524);; Molecular Function: ATP-dependent helicase activity (GO:0008026);;	K12823|0.0|rcu:RCOM_1442990|ATP-dependent RNA helicase DDX5/DBP2 [EC:3.6.4.13]	sp|Q8W4R3|RH30_ARATH DEAD-box ATP-dependent RNA helicase 30 OS=Arabidopsis thaliana GN=RH30 PE=2 SV=2	Putative uncharacterized protein GN=VIT_17s0000g09130 OS=Vitis vinifera (Grape) PE=3 SV=1	gi|297733718|emb|CBI14965.3| unnamed protein product [Vitis vinifera]	PREDICTED: Vitis vinifera hypothetical protein LOC100260348 (LOC100260348), mRNA
one_Unigene_BMK.6379	--	--	Molecular Function: nucleotide binding (GO:0000166);; Molecular Function: RNA binding (GO:0003723);; Cellular Component: ribonucleoprotein complex (GO:0030529);;	K14411|1e-18|vvi:100248707|RNA-binding protein Musashi	sp|Q98SJ2|DAZP1_XENLA DAZ-associated protein 1 OS=Xenopus laevis GN=dazap1 PE=1 SV=1	Putative RNA-binding protein, 3' partial (Fragment) GN=MLP3.26 OS=Arabidopsis thaliana (Mouse-ear cress) PE=4 SV=1	gi|6466964|gb|AAF13099.1|AC009176_26 putative RNA-binding protein, 3&apos; partial [Arabidopsis thaliana]	TSA: Panax ginseng strain Shi Zhu Shen contig02912.Pagi mRNA sequence
one_Unigene_BMK.18445	--	--	Biological Process: defense response, incompatible interaction (GO:0009814);; Molecular Function: lyase activity (GO:0016829);; Cellular Component: anchored to membrane (GO:0031225);; Biological Process: multicellular organismal process (GO:0032501);; Biological Process: cell wall modification involved in multidimensional cell growth (GO:0042547);; Biological Process: cellular developmental proce…	K01728|2e-18|rcu:RCOM_1353560|pectate lyase [EC:4.2.2.2]	sp|Q93Z04|PLY13_ARATH Probable pectate lyase 13 OS=Arabidopsis thaliana GN=PMR6 PE=1 SV=1	Pectate lyase, putative GN=RCOM_1353560 OS=Ricinus communis (Castor bean) PE=4 SV=1	gi|255556854|ref|XP_002519460.1| Pectate lyase precursor, putative [Ricinus communis]	--
one_Unigene_BMK.5208	--	--	Biological Process: maltose metabolic process (GO:0000023);; Biological Process: pentose-phosphate shunt (GO:0006098);; Biological Process: rRNA processing (GO:0006364);; Cellular Component: chloroplast thylakoid membrane (GO:0009535);; Biological Process: response to blue light (GO:0009637);; Biological Process: photosynthetic electron transport in photosystem I (GO:0009773);; Biological Process…	--	sp|Q8H112|PGL1A_ARATH PGR5-like protein 1A, chloroplastic OS=Arabidopsis thaliana GN=PGRL1A PE=1 SV=1	cDNA clone:J023052D06, full insert sequence OS=Oryza sativa subsp. japonica (Rice) PE=2 SV=1	gi|215687350|dbj|BAG91915.1| unnamed protein product [Oryza sativa Japonica Group]	Zea mays PCO099333 mRNA sequence
two_Unigene_BMK.5580	--	--	Biological Process: metabolic process (GO:0008152);; Molecular Function: peptidase inhibitor activity (GO:0030414);;	--	sp|Q8H0X6|CYT6_ARATH Cysteine proteinase inhibitor 6 OS=Arabidopsis thaliana GN=CYS6 PE=1 SV=2	Cystatin OS=Vitis cinerea var. helleri x Vitis riparia PE=2 SV=1	gi|290578593|gb|ADD51191.1| cystatin [Vitis berlandieri x Vitis riparia]	Arabidopsis lyrata subsp. lyrata hypothetical protein, mRNA
two_Unigene_BMK.17109	--	--	Cellular Component: plastid small ribosomal subunit (GO:0000312);; Molecular Function: structural constituent of ribosome (GO:0003735);; Cellular Component: chloroplast thylakoid (GO:0009534);; Cellular Component: chloroplast stroma (GO:0009570);; Cellular Component: chloroplast envelope (GO:0009941);; Cellular Component: cytosolic small ribosomal subunit (GO:0022627);; Biological Process: plasti…	K02961|1e-56|pop:POPTR_705737|small subunit ribosomal protein S17	sp|P16180|RR17_ARATH 30S ribosomal protein S17, chloroplastic OS=Arabidopsis thaliana GN=RPS17 PE=2 SV=1	Predicted protein GN=POPTRDRAFT_705737 OS=Populus trichocarpa (Western balsam poplar) PE=3 SV=1	gi|224054362|ref|XP_002298222.1| predicted protein [Populus trichocarpa]	Glycine max cDNA, clone: GMFL01-38-H01
one_Unigene_BMK.212	--	--	Cellular Component: Golgi apparatus (GO:0005794);; Molecular Function: sulfotransferase activity (GO:0008146);;	--	--	Predicted protein GN=POPTRDRAFT_767540 OS=Populus trichocarpa (Western balsam poplar) PE=4 SV=1	gi|224105519|ref|XP_002313841.1| predicted protein [Populus trichocarpa]	Arabidopsis thaliana DNA chromosome 4, contig fragment No. 81
one_Unigene_BMK.11554	--	--	Cellular Component: endoplasmic reticulum (GO:0005783);; Biological Process: sterol biosynthetic process (GO:0016126);; Molecular Function: hydroxymethylglutaryl-CoA reductase activity (GO:0042282);;	K00021|6e-20|vvi:100265082|hydroxymethylglutaryl-CoA reductase (NADPH) [EC:1.1.1.34]	sp|P48020|HMDH1_SOLTU 3-hydroxy-3-methylglutaryl-coenzyme A reductase 1 OS=Solanum tuberosum GN=HMG1 PE=2 SV=1	3-hydroxy-3-methylglutaryl-coenzyme A reductase OS=Salvia miltiorrhiza (Chinese sage) PE=2 SV=1	gi|187884600|gb|ACD37361.1| 3-hydroxy-3-methylglutaryl-coenzyme A reductase [Salvia miltiorrhiza]	Salvia miltiorrhiza 3-hydroxy-3-methylglutaryl-coenzyme A reductase mRNA, complete cds
one_Unigene_BMK.5584	--	--	Biological Process: RNA modification (GO:0009451);; Cellular Component: plastid (GO:0009536);;	--	sp|Q9FIB2|PP373_ARATH Putative pentatricopeptide repeat-containing protein At5g09950 OS=Arabidopsis thaliana GN=PCMP-H35 PE=3 SV=1	Putative uncharacterized protein GN=VIT_12s0057g00970 OS=Vitis vinifera (Grape) PE=4 SV=1	gi|296085026|emb|CBI28441.3| unnamed protein product [Vitis vinifera]	Vitis vinifera contig VV78X051844.3, whole genome shotgun sequence
one_Unigene_BMK.16314	--	--	Molecular Function: anion channel activity (GO:0005253);; Biological Process: purine nucleobase transport (GO:0006863);; Cellular Component: plant-type vacuole membrane (GO:0009705);; Molecular Function: malate transmembrane transporter activity (GO:0015140);; Biological Process: malate transmembrane transport (GO:0071423);;	--	sp|Q9LS46|ALMT9_ARATH Aluminum-activated malate transporter 9 OS=Arabidopsis thaliana GN=ALMT9 PE=2 SV=1	Putative uncharacterized protein GN=VIT_01s0011g03290 OS=Vitis vinifera (Grape) PE=4 SV=1	gi|225423931|ref|XP_002278994.1| PREDICTED: hypothetical protein [Vitis vinifera]	--
two_Unigene_BMK.9025	--	--	Molecular Function: carbonate dehydratase activity (GO:0004089);; Molecular Function: calcium-transporting ATPase activity (GO:0005388);; Molecular Function: calmodulin binding (GO:0005516);; Molecular Function: ATP binding (GO:0005524);; Cellular Component: plasma membrane (GO:0005886);; Biological Process: one-carbon metabolic process (GO:0006730);; Biological Process: ATP biosynthetic process …	--	sp|Q9SZR1|ACA10_ARATH Calcium-transporting ATPase 10, plasma membrane-type OS=Arabidopsis thaliana GN=ACA10 PE=1 SV=2	Putative uncharacterized protein GN=VIT_11s0052g00320 OS=Vitis vinifera (Grape) PE=3 SV=1	gi|297735450|emb|CBI17890.3| unnamed protein product [Vitis vinifera]	Vitis vinifera, whole genome shotgun sequence, contig VV78X250380.8, clone ENTAV 115
one_Unigene_BMK.21786	--	--	Biological Process: hydrogen peroxide catabolic process (GO:0042744);; Biological Process: oxidation-reduction process (GO:0055114);;	K07007|0.0|vvi:100264605| K07007	sp|Q795R8|YTFP_BACSU Uncharacterized protein ytfP OS=Bacillus subtilis GN=ytfP PE=4 SV=2	Putative uncharacterized protein GN=VIT_14s0066g02530 OS=Vitis vinifera (Grape) PE=4 SV=1	gi|225452674|ref|XP_002276735.1| PREDICTED: hypothetical protein [Vitis vinifera]	PREDICTED: Vitis vinifera hypothetical protein LOC100264605 (LOC100264605), mRNA
two_Unigene_BMK.18260	--	--	--	--	--	Putative uncharacterized protein GN=VIT_16s0098g01070 OS=Vitis vinifera (Grape) PE=4 SV=1	gi|302143969|emb|CBI23074.3| unnamed protein product [Vitis vinifera]	--
one_Unigene_BMK.30683	--	--	Molecular Function: glycine-tRNA ligase activity (GO:0004820);; Molecular Function: ATP binding (GO:0005524);; Cellular Component: mitochondrion (GO:0005739);; Biological Process: glycyl-tRNA aminoacylation (GO:0006426);; Molecular Function: phosphoric diester hydrolase activity (GO:0008081);; Cellular Component: chloroplast stroma (GO:0009570);; Biological Process: chloroplast organization (GO:0…	K14164|0.0|rcu:RCOM_1607610|glycyl-tRNA synthetase [EC:6.1.1.14]	sp|Q8L785|SYGM2_ARATH Glycyl-tRNA synthetase 2, chloroplastic/mitochondrial OS=Arabidopsis thaliana GN=GLYRS-2 PE=1 SV=1	Putative uncharacterized protein GN=VIT_15s0021g01430 OS=Vitis vinifera (Grape) PE=4 SV=1	gi|297734621|emb|CBI16672.3| unnamed protein product [Vitis vinifera]	Ricinus communis Glycyl-tRNA synthetase 2, chloroplast/mitochondrial precursor, putative, mRNA
one_Unigene_BMK.11613	--	--	--	--	--	Putative uncharacterized protein GN=VIT_19s0090g01750 OS=Vitis vinifera (Grape) PE=4 SV=1	gi|225460765|ref|XP_002274080.1| PREDICTED: hypothetical protein [Vitis vinifera]	TSA: Arachis duranensis DurSNP_c20998.Ardu mRNA sequence
one_Unigene_BMK.9753	--	--	Molecular Function: catalytic activity (GO:0003824);;	K08869|2e-46|rcu:RCOM_0113190|aarF domain-containing kinase	sp|Q54P00|ABKD_DICDI Probable serine/threonine-protein kinase abkD OS=Dictyostelium discoideum GN=abkD PE=2 SV=1	Ubiquinone biosynthesis protein coq-8, putative GN=RCOM_0113190 OS=Ricinus communis (Castor bean) PE=4 SV=1	gi|255575224|ref|XP_002528516.1| Ubiquinone biosynthesis protein coq-8, putative [Ricinus communis]	PREDICTED: Vitis vinifera hypothetical protein LOC100244438 (LOC100244438), mRNA
one_Unigene_BMK.24225	--	--	Cellular Component: Golgi membrane (GO:0000139);; Molecular Function: nucleotide-sugar transmembrane transporter activity (GO:0005338);; Molecular Function: sugar:hydrogen symporter activity (GO:0005351);; Biological Process: nucleotide-sugar transport (GO:0015780);; Cellular Component: integral to membrane (GO:0016021);;	--	sp|Q5RA79|S35A4_PONAB Probable UDP-sugar transporter protein SLC35A4 OS=Pongo abelii GN=SLC35A4 PE=2 SV=1	Putative uncharacterized protein GN=VIT_05s0124g00560 OS=Vitis vinifera (Grape) PE=4 SV=1	gi|297745192|emb|CBI39184.3| unnamed protein product [Vitis vinifera]	Populus trichocarpa predicted protein, mRNA
one_Unigene_BMK.9125	--	--	--	--	--	Putative uncharacterized protein GN=VITISV_025925 OS=Vitis vinifera (Grape) PE=4 SV=1	gi|147790191|emb|CAN70118.1| hypothetical protein VITISV_025925 [Vitis vinifera]	--
one_Unigene_BMK.19509	--	--	--	--	--	Putative uncharacterized protein GN=RCOM_0702500 OS=Ricinus communis (Castor bean) PE=4 SV=1	gi|255565119|ref|XP_002523552.1| conserved hypothetical protein [Ricinus communis]	--
two_Unigene_BMK.32429	--	--	--	--	sp|P92567|M1410_ARATH Uncharacterized mitochondrial protein AtMg01410 OS=Arabidopsis thaliana GN=AtMg01410 PE=4 SV=1	Uncharacterized protein At2g07749.1 GN=At2g07749 OS=Arabidopsis thaliana (Mouse-ear cress) PE=4 SV=1	gi|13449407|ref|NP_085590.1| hypothetical protein ArthMp112 [Arabidopsis thaliana]	TSA: Arachis duranensis DurSNP_c30954.Ardu mRNA sequence
one_Unigene_BMK.12977	--	--	--	--	sp|Q02224|CENPE_HUMAN Centromere-associated protein E OS=Homo sapiens GN=CENPE PE=1 SV=2	Predicted protein GN=POPTRDRAFT_595521 OS=Populus trichocarpa (Western balsam poplar) PE=4 SV=1	gi|224130876|ref|XP_002328398.1| predicted protein [Populus trichocarpa]	--
two_Unigene_BMK.29123	--	--	Molecular Function: UTP:glucose-1-phosphate uridylyltransferase activity (GO:0003983);; Cellular Component: plasma membrane (GO:0005886);; Biological Process: metabolic process (GO:0008152);; Biological Process: pollen development (GO:0009555);; Biological Process: response to salt stress (GO:0009651);; Biological Process: cellular response to phosphate starvation (GO:0016036);; Biological Proces…	K00963|0.0|pop:POPTR_592888|UTP--glucose-1-phosphate uridylyltransferase [EC:2.7.7.9]	sp|P19595|UGPA_SOLTU UTP--glucose-1-phosphate uridylyltransferase OS=Solanum tuberosum PE=1 SV=3	UDP-glucose pyrophosphorylase GN=ugp OS=Paulownia sp. ZKC-2008 PE=2 SV=1	gi|183397343|gb|ACC62216.1| UDP-glucose pyrophosphorylase [Paulownia sp. ZKC-2008]	Paulownia sp. ZKC-2008 UDP-glucose pyrophosphorylase (ugp) mRNA, complete cds
one_Unigene_BMK.1950	--	--	--	--	--	Predicted protein OS=Hordeum vulgare var. distichum (Two-rowed barley) PE=2 SV=1	gi|226509535|ref|NP_001150327.1| mediator complex subunit 10 CG5057-PA [Zea mays]	Vitis vinifera contig VV78X154850.11, whole genome shotgun sequence
two_Unigene_BMK.13717	--	--	--	--	--	Putative uncharacterized protein GN=VIT_00s0179g00210 OS=Vitis vinifera (Grape) PE=4 SV=1	gi|296084489|emb|CBI25048.3| unnamed protein product [Vitis vinifera]	--
two_Unigene_BMK.20483	--	--	--	--	--	Putative uncharacterized protein GN=VIT_08s0007g08180 OS=Vitis vinifera (Grape) PE=4 SV=1	gi|297739690|emb|CBI29872.3| unnamed protein product [Vitis vinifera]	Mimulus guttatus clone MGBa-83E5, complete sequence
one_Unigene_BMK.2457	--	--	Cellular Component: cytoplasmic membrane-bounded vesicle (GO:0016023);;	--	sp|Q07469|BSPA_POPDE Bark storage protein A OS=Populus deltoides GN=BSPA PE=2 SV=1	Putative uncharacterized protein GN=VIT_04s0008g03590 OS=Vitis vinifera (Grape) PE=4 SV=1	gi|225429975|ref|XP_002283985.1| PREDICTED: hypothetical protein [Vitis vinifera]	Solanum lycopersicum cDNA, clone: LEFL1003AC09, HTC in leaf
[truncated: 34,033 more rows]
